# Supplementary material for: NF-κB drives epithelial-mesenchymal mechanisms of lung fibrosis in a translational lung cell model
Source: JCI Insight. 2023 Feb 8;8(3):e154719. doi: 10.1172/jci.insight.154719 (PMC9977429; doi:10.1172/jci.insight.154719)
Supplement: Supplemental table 1 [file jciinsight-8-154719-s048.xlsx]

## Sheet: DEG Venn_CC vs Mono 
1599 DEG at t=3h in NHLF.CC	2730 DEG at t=18h in NHLF.CC	1364 DEG at t=3h in NHBECC	1632 DEG at t=18h in NHBECC
IL6	ACTB	MT-RNR1	MT-CO2
DUSP1	KRT17	JUNB	MT-CO1
PTX3	KRT5	JUP	MT-ND4
JUN	FTL	NDRG1	MT-ND1
PLAU	ACTG1	PHLDA2	MT-ND4L
CDKN1A	S100A2	FOS	FTL
SDC4	KRT6A	DSP	MT-ND2
ZFP36L1	SFN	MYC	LGALS1
SRGN	S100A6	EPHA2	EEF2
ADAMTS1	KRT14	PKP1	VIM
CEBPD	LAMC2	G0S2	RPL13A
LDHA	EEF2	NECTIN1	HLA-B
EIF1	EEF1A1	TRIB3	SQSTM1
PHLDA1	SH3BGRL3	ZFP36L2	HSPB1
CCN1	S100A14	SQSTM1	LTBP1
TNFAIP2	LAMB3	CEBPB	SRGN
ID2	S100A10	YWHAG	PPP1R15A
ICAM1	TACSTD2	CDH1	TIMP2
HIF1A	TIMP1	H1F0	TNC
EHD1	HMGA1	DUSP7	PTX3
DDIT4	S100A16	SEMA4B	PDK4
H2AFX	RPL7A	ANP32B	CCN2
NINJ1	PABPC1	BNC1	MT1M
EPHA2	FLNA	KRT16	GRINA
CNN2	ANXA1	MIDN	HSP90B1
SOD2	PPDPF	DDX21	MXRA8
LYPD3	RPL12	ERRFI1	MTND2P28
NNMT	ITGB4	AARS	CD248
H3F3B	IFITM3	RN7SL1	QSOX1
CSF1	HSPB1	CSTB	CAV1
PIM3	RPL3	GJB5	LIF
B4GALT1	CAVIN1	IL1A	RPL10
METRNL	PLP2	SPTBN1	RPS3
XBP1	TUBB4B	TRIM29	VAT1
FOSL2	CLIC1	TUBA4A	TGFB1
HAS2	RACK1	SLC38A2	EIF1
HNRNPC	ZYX	MAT2A	ELN
NFKB1	FGFBP1	FAM83A	SOD3
EFHD2	EZR	AC018629.1	NUCB1
EFNB1	KRT6B	ITGA2	PDGFRB
BIRC2	MYL12B	CARD10	TNKS1BP1
TNFRSF10B	RPS2P5	TP63	KRT5
TNIP1	COL17A1	TSC22D1	KRT17
CALM1	LDHA	POMP	IER2
CSF2	OST4	NOP56	AVPI1
SLC39A14	SPRR1B	ANGPTL4	SPON2
ARF6	ACTN4	STC2	DBI
SDCBP	CFL1	ADM	GJA1
ALAS1	S100A9	CALM3	MEDAG
WTAP	EIF4G2	SRRT	IGFBP5
HSPB3	FSCN1	S100A3	PNRC1
LRIG1	EHD2	MTHFD2	PNPLA2
IFNGR2	RPS3	RHOB	KPNB1
PDLIM4	SAT1	EHD1	TLE5
NFKB2	CAPNS1	VPS4B	CHMP1B
TRAM2	IGFBP4	PPRC1	PAPPA
HOXA5	SERINC2	LUZP1	CLIC4
TOB2	PLEC	YTHDF2	KRT14
CCDC107	SERPINB5	UGDH	DPYSL3
CREB3L2	SPRR2A	PLCH2	GTF3C6
FSTL3	NIBAN2	PITPNB	KLF4
NFE2L2	TPM2	TPBG	PROCR
SLC2A1	IL1RN	SLPI	CRABP2
ATP2B1	LMNA	SMAD3	MT1A
BTG2	POLR2L	JARID2	MAPK3
F2RL2	TUBB6	CCN2	KLF10
JOSD1	CDH3	PLK3	P4HA3
NOLC1	HNRNPA1	CRTC2	MAT2A
ZCCHC17	PEA15	UTP3	UBXN1
CBR3	ALDH1A3	METAP2	CTSD
TRIP10	YWHAQ	TNFRSF10A	PTGES3
RNF145	KRT18	NSUN2	KANK2
YME1L1	CNN2	DHX15	NOP56
YBX3	DSP	ALS2CL	XBP1
PBDC1	TNS4	LDB1	AC134312.5
ATF5	PERP	RCOR1	LOXL2
UBE2D3	GJB2	KCTD5	PTGER2
PTGES	GJB3	KRT15	MALAT1
SYAP1	CD24	ELL2	EVA1B
BCL2A1	PKP1	GTPBP2	PRRX1
CHN1	CAPN2	ABLIM1	DEGS1
SLFN11	WDR1	LPCAT4	UAP1
PHF1	IFITM2	EP300	FBN1
DDX24	CNN3	IDI1	PRR16
MLLT11	CSTA	LYPD3	PRRX2
C1QTNF1	NDUFB7	DDIT3	NR2F1
ATP8B1	AHNAK	SNORD99	OPTN
AZIN1	TSPO	BCL10	PSMD1
TNIP2	EPHA2	MID1IP1	RIPOR1
SH3BP4	MYL6	FOSL2	PDLIM4
TAP1	FKBP8	DKK1	SMARCD2
PPP1R9B	HSPB6	AFF4	PDGFRA
MID1IP1	PEBP1	PTK2B	TBX4
CHSY1	CSTB	SPEN	FOXF2
WBP11	CLDN4	TGFBR2	PSMB2
GPSM1	CTSL	NDEL1	MMP12
TRAF1	IL1B	TYMP	ATP2B4
MSANTD3	KLF6	RIN2	RCC2
BCAS2	EFNB1	VTRNA1-2	TEAD3
ZDHHC9	YWHAZ	HCCS	TMEM43
AURKA	VAT1	ZBED2	SYDE1
NEXN	RTN4	GIT1	DPP4
BDKRB1	TMBIM1	SIAH2	G0S2
ZMIZ1	LGALS3	RNASE7	NECTIN2
LRFN4	PLS3	JAG2	BTG2
POR	RPS4Y1	NFIC	MRPL17
EIF1B	RHOD	ATP6V1B2	ARHGEF40
SOCS2	AXL	ATG13	HOXB6
CRTC2	HLA-B	CELSR2	CCL2
RELB	TUBA1C	KCTD12	SLC44A2
SRA1	CD151	DUSP4	TFDP1
WSB1	MIR205HG	ARHGEF4	C12orf57
SNN	CAPG	SYTL1	SUPT16H
SNHG16	MYOF	SOX7	RAB6A
BTG3	TNIP1	FKBP5	TOB1
LARP6	PLIN3	PRAG1	CUL4B
SFN	NECTIN1	SLFN5	NORAD
ITPRID2	HADHA	ZDHHC18	TNFAIP6
EEF1AKNMT	IL36G	SURF6	DDR2
SH3PXD2B	MYO1C	TRMT10C	EDNRA
SERPINE2	TLE5	TNFRSF10D	BNIP3L
FNDC3A	CD9	NUP153	SBDSP1
PDGFRA	MXRA8	NCAPD2	AL133415.1
ASB6	CORO1C	RIOK1	FAM20C
LATS2	ZFP36L2	LPCAT1	BCAS2
NEAT1	CAPN1	SEMA3A	UBE2H
ADAMTS15	PDLIM7	RBBP8	ATP8B2
PRMT9	GPC1	SLC35F6	GPR108
ADNP	CCDC85B	USP36	WDR43
B4GALT5	IGFBP6	PNO1	CBX6
NR3C1	DNAJB1	VEGFC	CSE1L
RGMB	MVP	TXLNA	SCCPDH
SLC25A28	ADAM9	VPS18	ARHGEF2
SYNM	LAD1	WSB1	HADHB
RHBDF1	NUCB1	GPBP1	TPX2
ARHGEF40	MISP	ZMYND8	GOLGA2
S1PR3	LASP1	RRM1	ZCCHC24
ELF4	PXN	RRP12	NAPRT
LZTS2	CKS2	CD3EAP	IRF7
MOGS	TUBA4A	PLEKHM1	METAP2
UBE2C	CAMK2N1	PFKFB3	ICMT
ZBTB38	AP2B1	ZNF710	ALYREF
TWIST1	SPRR2D	RRP1	NBL1
CLCN3	THY1	SLC35C1	IL13RA1
CHST7	EDN1	RBBP6	ATF6B
STK17B	NQO1	ZBTB2	RHBDD2
PIM1	PTTG1IP	MAD2L1BP	NPTX1
RNF26	SPRR1A	SLU7	GTPBP6
AFF4	PLEK2	AC004816.1	EDEM2
PLEKHG2	LSR	AKAP8	NEXN
SELENOK	G6PD	UBE2B	HMG20B
GNL1	RAD23B	YTHDF3	MTCO1P40
SUSD6	ESYT1	PPP1R35	SLC9A3R2
FNDC4	TRAPPC1	UBL4A	SBF1
GPN1	LRP10	EIF1AD	GAS6
ARHGAP23	SPINT1	SP2	STEAP1
ARHGAP22	ANXA11	SETD1A	FOXC2
LINC01436	EMP1	AC245041.1	COMT
RRS1	C1orf116	TSC22D3	HOXB5
PSMG1	SEPTIN9	GRWD1	CNPPD1
RANBP2	LY6E	ZC3H4	BAD
TNFAIP8	SSR3	ANKLE2	AIP
IST1	PTPRF	KDSR	GPSM1
GSTM3	H2AFZ	PROSER1	MBD6
EML4	TGFBI	ZNF330	EIF2S1
COL7A1	KIF1C	RIN1	SNAPC2
FGF7	TRIP6	AMD1	CD55
RBBP8	GIPC1	RNMT	TBX5
PTPN23	SLC25A3	TFIP11	NFKBIZ
IL4R	MAT2A	GPN2	TRNP1
IL23A	RHOC	HDAC7	PUM3
YES1	TM4SF1	NUMBL	ZBTB7A
B4GALT3	SLC44A2	ASB6	MAGEF1
BMP4	IQGAP1	ATXN1L	IGF2BP2
RBM12	CEBPD	ABCG1	IMP3
ARFGAP1	TPD52L2	TFAP2C	RTL8B
BTN2A1	HK1	RHOBTB2	SRSF6
TMEM184C	TGFB1	SDE2	MINK1
ADPRHL2	SLC25A1	WWTR1	IFIT3
SNRPA1	TNFRSF10B	MORC3	MXD4
S100A3	DBI	XPC	RPL22L1
CIRBP	CYP2S1	ZNFX1	CRYAB
SYNGAP1	UBAP1	SEMA3B	ARMCX1
PPP3CC	CLIC4	FTLP3	PSMB8
GLRX	DSG3	RPS6KA3	S100A14
RBMS1	RBM3	TGM2	FABP3
MCM3	GPRC5A	TTPAL	NAA50
NRP2	ATP6V1G1	ZNF408	JAM3
TMEM159	YWHAH	SMCR8	EBI3
ZDHHC18	GJB5	PTGES	ZER1
MAGEH1	CITED2	XYLT2	TWSG1
EMP2	RAB38	RNF41	MMP24OS
TMEM203	GNA15	NAGS	SNX33
SOX12	COPS6	AP002761.4	ARL4C
MEIS1	HMGN2	SNX33	PLPP1
SLC43A3	HNRNPDL	TMED5	BRD4
TMEM39A	PKP3	AEN	LAMTOR4
AMOTL2	FAM83A	DSE	GRAMD1A
GRPEL1	TXNRD1	S100A4	PPIL1
GBP2	TGFA	PRPF4B	DDAH2
SMC3	POLR2A	SS18L2	ERI3
SIK2	ITPR3	KRT16P2	LUM
TNRC18	FAM83H	FBXL5	FAM98A
AC009549.1	APOBEC3C	SNAPC4	TNS1
SLC25A37	SNRPA	CNOT4	HOXB2
RAP2C	PIEZO1	ADGRE5	RANBP1
GAS1	MIR1282	DDX28	HOXB7
BTAF1	SEMA7A	ATG2A	PAK1IP1
CHD2	TNFRSF21	MAP3K9	RHBDF1
NAP1L5	FURIN	GPATCH3	SMC3
ARID1A	OPTN	NEK6	ADAMTS4
AQP3	CTNNB1	IPPK	CRIM1
SLC2A6	IGF2BP2	LRRC8D	EXOSC10
RIOK1	PFN2	GBP6	ARHGEF17
PIP4K2B	PYGL	CCDC43	NASP
SEC16A	MMP9	CHCHD4	TOP2A
CDC42EP3	GUK1	GOLGA2P10	PTOV1
UAP1L1	RCC2	XPO1	FHOD1
SLC12A7	AVPI1	TAF5L	SPRY1
MPP1	UCHL1	CDKN2AIPNL	RANBP9
ISG20L2	BTG1	CDCA7L	SLC17A5
GLIS2	TARS	MDC1	FTLP3
AC090617.3	LMNB2	TLE3	TESK1
CKS1BP1	NFIX	TMEM131L	SMARCA5
SECISBP2L	ALYREF	CENPT	TGFB3
HOXB2	OCIAD2	CCDC93	CSRNP2
P4HA3	RNH1	MN1	THOC6
ENC1	CUTA	ID2	VCAM1
EVA1A	ZNF185	TP53RK	DNPEP
EFR3A	EIF3L	PCED1B	SLC41A1
TRIM47	NDUFS6	REPIN1	ADPRHL1
HDAC7	BLVRB	ZNF574	CPNE3
SLC31A2	MET	AL512274.1	FAM107B
RCE1	PPP2R1A	NAXD	NUP62
HIPK2	EHD1	DYRK1B	PSMA4
AMIGO2	EHF	TRMT61A	TSN
SMARCD1	SLC2A4RG	LMO4	LRRC15
MT1G	SAE1	LPAR5	C1RL
PDE4A	ATP2B4	BOD1L1	COPS3
WDR91	SLC20A1	GPSM2	PDZRN3
ZFR	MKNK2	TJAP1	IFI27L2
CDKN1B	RGS2	HEIH	MLX
MASTL	ZC3H12A	NUDT14	NPC1
CALHM2	EPS8L2	ETV5	BMS1
CREM	DSG2	SLC9A3-AS1	TRAK2
STARD13	ERP29	CDKN1B	NUDT2
LIMS1	CARM1	NOL3	COL15A1
FIBIN	GLTP	TSPAN5	UBE2C
AC015912.3	RAB32	E2F3	DMPK
TRABD2A	ARL2BP	MGME1	VPS39
KIF20A	ATP1B3	USP38	TBC1D20
PLK1	BCL9L	FAM193B	TBX5-AS1
DNMT1	CAST	MYO5B	CAPG
STAT5A	CBLC	TEX10	IKBIP
HSD11B1	COPE	AC012510.1	HOXA5
ST3GAL4	PXDN	SOX12	HBEGF
ZEB2	GYS1	DHX37	YPEL5
CABIN1	LGALS7	CTDP1	ZC3H4
NAB1	FLOT1	SH2B3	NREP
PHLDB3	IER5	TMEM246	NF2
EDNRA	PTPN1	PPP1R26	UTP4
EOGT	RPS6KA4	WNT7A	SWI5
SOCS6	BNC1	TRADD	BHLHE41
F2RL1	PLK2	TRAPPC11	RRP1B
TOPORS	TP63	ZNF609	WDTC1
CFLAR	TRAM1	CLPX	CENPX
RB1CC1	CTSA	VSIR	FENDRR
MFHAS1	PNP	NFYA	TIMM44
PHF10	RPL13P12	SLC25A44	PPP1R35
CLDN1	CARD10	DPYSL2	LMCD1
KIFC1	PRSS8	LARP6	ADAMTS12
EZH2	NFKB1	RP2	PLXNB1
TRPT1	SEPTIN11	KCNN4	WDR81
TLNRD1	CRIM1	GPX8	LTV1
TWISTNB	PTGFRN	TDG	ABCD1
PCED1A	VEGFB	HGH1	RPA1
ZBTB7B	FH	VAMP5	KCNE4
ICAM4	SCRN1	JDP2	LSG1
AGO2	MDFI	AL049629.1	AL138963.4
ZBTB47	CYSTM1	PRKAB2	BICC1
KCMF1	TEAD3	ACVR1B	UBALD1
OTUD4	FUCA2	POP1	FAS
SPEN	DUSP14	TAGLN	WWTR1
IL32	AHNAK2	RPSAP52	KLHL5
UBFD1	SORBS3	RNF39	GTF2IRD1
C2CD2	SPRR2E	TRPT1	ADPGK
RUFY1	TRAM2	AC011611.3	USP14
ISOC1	TCEAL8	TOR1AIP2	BDKRB1
AC145207.2	NDUFS4	NOL9	CDC27
DHX34	IRF2BP2	HYAL3	TMEM167A
ALKBH2	SLC16A3	ZCCHC7	CYTH3
TRIM35	GPAA1	MORN4	ADAMTS2
VTRNA1-2	TRIM29	FOXJ2	CCDC9
ZRANB2	MIR221	HES6	WDR13
FAM168A	RGS10	KDM6A	TMEM173
KIF13B	FLNC	PTPN9	ACAD9
ADAM19	RPL22L1	PHF19	IPO9
AMPD3	DSC3	EXOC8	PCBP4
PSKH1	TRIP10	TBX1	AC145207.3
SLC7A8	IL4R	USP28	AC022966.1
MCM2	ZDHHC7	MBP	ESPL1
DCAF7	PPP1R10	KCTD21	ESF1
TLCD1	PMEPA1	CYLD	TMCO3
DDX58	RGCC	KLHL36	GNG2
FYN	P4HA1	AC011497.2	RBM12
PDE7B	NDST1	DGKQ	INTS5
TNF	CCND2	FRS2	SERTAD3
CC2D1A	AL590867.2	PDE7A	RPF2
MYBL1	PNRC1	AC008440.2	SRPX2
NECTIN3	PLXNA1	YEATS2	TNFSF4
ZNRD1	SPON2	STRIP2	NR2F6
ZBTB9	PHC2	RNF135	SNTA1
IL1A	AJUBA	E2F7	PGM2
ZHX2	HES2	GMIP	MOB3C
NOC3L	NRARP	RPE	RNPEPL1
NFIB	NME4	URB2	DYRK1B
SLC2A10	PTPA	ARMC5	NCK2
MELK	TMEM40	CTTNBP2NL	RAB3D
APBB3	ARHGAP23	WDR20	ACHE
ZBTB1	MAPK3	ZNF516	GPBP1L1
MAF	AP1M2	LRIG1	SLC25A23
GPATCH3	MYO10	PLEKHA2	S1PR2
ANKRD33B	MAL2	TYMS	ULK1
MRI1	DAPP1	AL118506.1	NBN
IER3-AS1	S100P	PTPN3	CPT1C
AURKB	MAPKAPK3	PXK	NUP205
JRKL	BLVRA	CFAP97	PLCD3
MCM5	S100A8	ZBTB22	ABCE1
USP19	ELL2	P2RY11	SEMA3F
LIMD1	VEGFA	KCNJ5	CASP4
UBE2T	DLGAP4	POGZ	RGMB
EHMT2	ZBED2	SLCO3A1	FBXL12
EPG5	RRAD	RAB27B	SNX21
ARHGAP31-AS1	CTNNAL1	SNX18	TELO2
FCER1G	GPR87	AC006978.1	CSTF2T
RBMS2	AKR1B1	KNSTRN	PPP6C
TRAPPC6B	MDK	CENPH	TMEM101
GABPB1	RAB25	CDCA7	MRPS31
EDA2R	SNORD99	TMEM60	POLR1A
GORAB	PCMT1	TUBG2	PYCARD
BCORL1	NXN	THSD1	HERPUD2
MCAM	SEC23B	ZNF32	SFXN1
TSHZ1	MGAT2	MLKL	HAND1
DCAKD	RALY	PTX3	MOV10
CYLD	ESD	MIRLET7BHG	PDE7B
PPP1R2	INF2	SLC16A5	SEMA5A
LONP2	COL16A1	MED22	FRMD4A
FZR1	AKAP12	TNS2	SEC23IP
CSRP2	HCFC1R1	CCHCR1	SEPHS1
FGL2	ESRP1	ZNF35	ARHGAP18
PDE4B	MGLL	NSMCE4A	KCTD17
NNT	NENF	PPP2R3C	CFDP1
SPATA2	DCTN1	MED20	STXBP1
RELL1	STK24	UBR7	ISLR
FBXW8	HNRNPA3	TOE1	HEATR1
PRRC1	MYBL2	AC073869.1	LRRC17
SNAP25	CCBE1	CEMIP	DEK
SMPDL3A	NAP1L4	AL645941.3	COA7
KIF2C	TMEM132A	GLIS2	DNAJB4
CYGB	FBRS	NUP43	ARMT1
TAF1C	FRMD6	FAM53B	RAI1
FAM83D	SELENOW	CCDC186	NAA38
ZMYM4	ADD1	SRGN	PIK3IP1
CARD6	ATP13A2	ASF1A	TNFRSF1B
SASH1	CSPG4	DNAJC25	NCBP1
B4GALT4	PPP1R14C	ORC3	ENPP2
TBC1D13	CYFIP1	CEP57	DUT
ZNF668	GSTK1	TRIM39	ENTPD4
NGF	MAFK	TGIF2	SMIM10
OXLD1	SMURF1	EFS	FGF7
AP000769.1	F11R	POMZP3	ADAM33
DGKD	TSTA3	POLR3F	HGF
SENP5	ARHGDIB	CCNO	SH3RF3-AS1
ELMO2	HEXB	ZNF511	ISOC2
TBC1D2	TGM1	RNF214	STAMBPL1
THAP3	ALAS1	DMTF1	BEX4
ZNF462	NCOR2	ABHD6	MSRB1
PDCD1LG2	ARL4C	C19orf54	GLRX
KANK1	LMO7	YEATS4	MOSPD3
NMB	CTSC	TFCP2L1	A2M
HES4	SPATS2L	ASB13	TBKBP1
TACSTD2	LCN2	SUSD1	MARK4
LARP4	BOK	RNU4-2	UBAC2
CXCL10	GALNT6	C9orf64	FNDC10
RAVER1	PCBD1	2009-03-01	POP4
ZC3H7A	GLIPR1	ST5	BCLAF1
MFSD6	AGTRAP	PKMYT1	CNPY4
MMP12	CREB3L1	VANGL2	BMERB1
DENND4A	PANX1	ZXDC	HSPB3
C15orf48	IFI27L2	RFC4	CIART
NSD2	FKBP3	GPATCH2L	SPSB3
DCAF15	TGFB1I1	CD248	WIPF1
MAP2K7	CRTC2	ABHD17B	TASOR2
PARP10	SLC16A1	ORC2	MPP1
GON7	COL5A2	PARP2	FARSB
HCST	TMSB4XP8	VIPAS39	ATP13A3
CXXC1	CLEC11A	TIMELESS	KIFC2
TUBA4A	PGLS	EBAG9	DNMBP
MON1B	SESN2	POLL	TLCD1
ZNF524	EHD4	SH2D4A	HR
NPAS2	RTN3	VLDLR	HBP1
IRF7	FHL3	GPANK1	UHMK1
TCF21	F2RL2	AFAP1	TMEM159
RNF216	CREB3L2	ZFX	GABBR2
PBK	PARP1	CCNJ	ZDHHC6
ANKMY2	TFRC	NUDT18	TBRG1
CC2D1B	PMVK	REST	ZFAND6
U1	EVA1B	GCH1	PLD2
TRMT2A	AC018629.1	DNAJC14	PLAA
SPRY1	ITGAV	MSH6	FAM193B
TNFRSF18	RAI14	UCHL1	TCOF1
BRD8	FADS3	LANCL2	RACGAP1
SSX2IP	DYNLT1	SMAD1	TTC17
EXOC2	ADGRF4	KCTD18	ZNF668
SMPD2	MRGPRF	NLRX1	MPHOSPH10
RAB21	NFIL3	BCL11B	MNT
SPC24	AQP1	BLNK	DTX4
UNC119B	SFXN3	UTP23	PTPRN
FIP1L1	ESRP2	SLC48A1	LARP4
TATDN2	IFNGR1	TBC1D15	RANBP2
ACKR3	SNX6	MAP3K10	PCBD1
PRPF39	PPA1	NUDT17	TYW3
AHR	CAMSAP2	TRAFD1	EPDR1
ASH2L	NRSN2	DIPK2A	ZNF697
GK	HK2	CCDC113	NOC3L
TRIM69	TAB2	PRPF40B	NCOA6
GPR161	KDM5C	ABHD10	DGKQ
TRIM56	SLC39A14	STX2	ANKZF1
BX322562.1	ERGIC1	TMEM268	SERPINB7
CHAMP1	WDR34	COX15	RPL12P4
NDUFV3	PKN1	CEP120	ADCY6
LONRF1	FHL2	ARHGEF37	TCF21
NIF3L1	STK39	AOPEP	ANKIB1
AOPEP	RPS6KA1	AOC2	ABHD8
CHMP1B-AS1	GDF15	ABCC10	SLC7A5P1
PDZD8	CDC42EP5	SRGAP1	NCOA7
LZTS1	GLMP	MOCS3	SPOCK1
CIDECP1	CRIP2	MRPL20-AS1	SPDL1
TNRC6A	SSH3	RCN3	RNF44
HOXA1	SPATA20	PHF21A	CDK17
Z97200.1	GPR108	UHRF1BP1	SMAD7
DUSP16	ARHGAP21	TYW1B	KSR1
PKDCC	KDM2A	ZNF721	INCENP
PDK1	IVL	AL031058.1	GORAB
SH2D5	DUSP3	MIER3	BEST1
RAI1	GPSM1	ARHGAP40	ISCA1
ARIH1	HPS1	CYP1A1	EID2
CDCA8	CCAR1	SENP1	AC003092.1
KIF2A	VAMP5	RAB23	ZNF524
CENPF	IGFBP2	TMEM42	MELK
CYP2S1	MMS19	EZH1	C1orf216
EFL1	ZWINT	AC037459.2	LEMD2
TXNDC9	AC245041.1	SULT2B1	FAM216A
RHCG	ANXA8	PHACTR2	AARS2
SNORA14B	ZNF703	AL162231.2	BCL7C
PCNX4	ALG3	PGGHG	PWWP2B
USP54	RRAS2	SLC45A4	CCNA2
ESPL1	FGF5	NFAT5	RNF111
SPRED3	PLEKHA4	ZNF462	ZC3HC1
ZNF184	CA12	NMRAL2P	CABLES2
PAQR7	CD55	UBE2T	PIK3R4
PRUNE1	PPP1R7	SPECC1L	IL17RC
KIF11	BMP1	CSPP1	EXOSC2
SH3BP5	MICU1	GPR39	PPP1R16A
RNF213	DUSP4	TMEM97	RILPL2
NCOA7	LZTS2	DLG3	SLC35B4
TNFRSF14	PCBP4	AAMDC	HTRA3
PAG1	CBX6	REV1	WDR4
EIF2AK2	BAZ1A	POLM	MAN2B2
FAM118A	SH2D3A	MAPK12	PUS3
C18orf21	GRPEL1	OARD1	EML1
LRRC20	RAP1GDS1	ELK4	AC093673.1
TK2	NINJ1	TMEM234	PPP1R14A
SFR1	EPN1	ARL4A	NUP54
AJUBA	SRGN	RBPJ	TNFSF12
NEK1	CCDC167	SHROOM3	CINP
ZC3HC1	KIF13A	ZFP90	CDCA8
NDUFAF7	GALNT3	EPN3	RASSF5
KIF23	MAGT1	ELOVL7	PNPT1
PHETA2	AP3S1	SPRTN	KDM4A
LRRC45	PRSS12	GSDMD	PLCD1
CABYR	TNFRSF10D	MLF1	ERBB2
GGA3	RAB3B	RAD54L2	INAFM2
AC090617.5	CASP4	BTBD3	ATP2A3
STARD10	NDUFA3	TTBK2	ECT2
HOTAIRM1	BNIP3	ST6GAL1	SHC3
KNSTRN	ANKRD40	ACER2	SUN1
CDCA4	PAFAH1B3	RASA3	MSH6
ATOH8	HMGXB3	UNK	CCN4
IGF2BP3	LIF	ZFY	KLF3
PMEPA1	COL18A1	TRMT61B	PRPF4B
KIAA1217	TAP1	NFKBID	KATNB1
ANO8	IL1R2	LRRC14	RB1
SHOX2	PPP1R15B	DTNBP1	AHDC1
TMEM198B	INAVA	NFATC4	MKI67
ABHD15	IFFO2	MIOS	CRNKL1
ZNF532	CERCAM	INTS6L	EARS2
DLGAP1-AS2	STAP2	POLR3B	PRICKLE2
NSUN4	HYI	SNAP47	UBR7
WIPF1	S100A3	HACD1	WDR36
PRICKLE2	ZDHHC9	DIS3L	TRADD
MRPS24	C7orf50	GPNMB	FEM1B
TRAPPC11	DGCR6L	MAML2	POLD1
NCOA6	DTYMK	SPIN4	IP6K3
SMC2	VPS29	DDX58	SS18L2
LNCOG	TMEM205	DDI2	NFKBID
GPRIN1	MMP24OS	BCL9	PYCR3
HCG20	LINC00958	AL590617.2	SIRT1
SHISAL1	CRAT	STX17	DENND3
TASOR	C12orf75	ZNF432	TMEM167B
DOLPP1	DDAH2	TTLL11	AL118516.1
TRIM39	PEAR1	RECQL5	TP53I13
MTCL1	SSBP4	CD44-AS1	MICU2
GCH1	DMKN	ADAMTS15	CDC42EP5
MAPKBP1	SDF2L1	PRR7	NUP160
FGFBP1	SELENOH	ATF7IP	GTF3C4
RHOBTB2	NEXN	ICAM3	AMDHD2
BDP1	CDYL	TRMO	FKBP11
LPCAT2	RIPK4	PCDHAC2	PLEKHF1
PITPNC1	TWIST2	SYBU	DHX36
EPB41L5	WNT5B	SKA3	TIMELESS
SRFBP1	FRMD8	CNTRL	NOTCH3
PHLDB2	BLCAP	NUDT12	PUDP
CLPX	JAK1	AP003119.3	LMBR1L
RNASEK	DNAJC1	SBSN	TEX10
GOLPH3L	PLCD1	FAM111A	PLEKHM1
BTN3A3	SLC31A2	LIG3	USP20
PIAS4	CCDC80	MELTF	VIRMA
EIF4ENIF1	GEM	EVPLL	ADH1B
RNF214	EVPL	SCD5	NAA15
ZNF229	NEK6	C14orf93	ATOH8
RO60	PRSS23	CHKA	PGP
IFIT5	GPR176	RCCD1	RBM33
LINC00641	ARL2	MTA3	ITFG1
SLC22A4	SCO2	TUBE1	SMIM10L1
PRR7	PAK1	CETN3	RPIA
NUP37	SULF2	RRM2B	BRCC3
DHX32	ABHD4	ARHGEF17	EXTL2
ORC3	DEK	HES7	RASSF8
TRAF3IP1	TCEAL3	PHF6	APOE
YEATS2	ALDH4A1	MRM1	UHRF1BP1L
VIRMA	ISG20L2	KRT6C	ASAP2
RNF135	PTK6	ZNF318	SYNGR2
PDCL	NAA38	BICRA	LRP3
PSRC1	C19orf33	ZNF618	PRXL2C
NOL3	PLGRKT	FNIP2	SLC9A8
IPPK	KRT15	C17orf80	ZEB2
IQSEC1	MRPL2	PARP10	STAP2
HJURP	UBQLN4	C1GALT1	TNFRSF21
KIAA0513	FTLP3	RHOT1	SMC4
PHF3	NNMT	AC010642.2	STAG1
POMGNT2	PTAFR	ANKMY2	MEF2A
SLC30A7	TSPAN17	PPM1D	FUNDC1
LINC00346	MELK	PRR5L	NECTIN3
AC005840.2	H2AFY2	ANKRD33B	XIST
WASH8P	FOXD1	WDHD1	FAM83D
SLC9A7	NTN4	PMS2	PKN2
CNOT6	SERPINB8	RRP7BP	AL139393.3
TTC31	HCAR2	CYP26B1	STARD10
DIPK1A	SMG7	HOTAIRM1	WDR3
MAGI2-AS3	DERA	POLR3GL	ZNF689
LYPD1	MPZL2	HAUS5	PIGW
CABLES1	RARS2	CBFA2T2	NUP37
KBTBD4	GYG1	PHF7	JMJD4
GABPB2	IGSF3	TAPBPL	CEP55
TRIM16	SIPA1L1	ZNF767P	FCHSD1
NTF3	ABHD2	HELQ	ANO8
CCDC8	MCAM	HAGHL	C1orf54
CD58	SRPRB	NSF	LRCH2
AC083837.1	IL1R1	TBCCD1	SNRPGP10
HSPE1	CAMK2D	SLC25A30	CORO6
HOXA2	EFR3A	MDFIC	DDX31
MED18	ATXN10	IL33	DDX28
STAR	NFU1	ZNF776	EEF1AKMT1
PDE7A	NTAN1	DCK	TCEAL1
TIFA	TSKU	XRCC3	CHD1
CISD1	PARVA	SLC25A25-AS1	EPS8L2
EGLN1	HEBP1	C6orf223	PFDN4
NSD1	NUMBL	PIDD1	NAA40
AL662795.2	SIL1	ZNF74	GGT5
GEMIN5	RIPK2	CNOT6L	RAC2
APPL1	CDH13	NKX3-1	QPCT
SLC12A9	RAB3D	LRP8	NDC1
GALNT15	LIPA	L3MBTL3	XXYLT1
KIAA0895L	ARSJ	RAB27A	MAP3K10
IDE	WTAP	DBNDD2	IFFO2
GPR3	KLK10	GIT2	BCAT2
MICAL3	RASSF7	ICK	SRRD
MTERF3	IGF1R	ZFPM1	USP1
SHROOM3	PLOD2	CDAN1	RIOK2
PRKD1	SCEL	OVOL2	RNF208
ABHD10	HIVEP2	NMI	KIAA1755
TPPP3	CSTF2	JADE3	C5orf24
CEP95	ALDOC	MFSD11	BAIAP2
AL138724.1	ABLIM1	TFB1M	SENP2
RIOX2	CYTH3	MTERF1	SRFBP1
ATP10A	SH3D19	AC015712.2	WDR45
PHACTR2	TSPAN5	CTPS2	OLFML2B
CDCA3	CD4	MTRF1L	TMEM256
MTUS1	SPEN	RPL13P5	PIGV
CEP131	ABHD12	COQ10A	TMEM45A
SCAF11	TMC4	C17orf75	DCAF13
NT5C3A	SNAI1	CHML	LYRM1
HEATR3	ANAPC15	APOBEC3G	SHOX2
KRT8P46	RPL7P1	MTCL1	NCR3LG1
KIAA0355	SEPTIN8	FAM43A	NUFIP1
HHEX	AGAP2-AS1	ZC2HC1A	ZBTB9
NLRP1	MXD1	ZHX3	AGA
MPP3	PISD	RNF152	FZD8
AKAP11	CDC42	C2CD2	LRRC58
WDR70	TNFRSF25	SNUPN	ORC5
LRRTM2	URI1	DHX58	SLC25A46
SLC30A6	NBEAL2	SUFU	CASTOR2
SMIM13	ITGB6	KIAA0895L	SUOX
DIXDC1	SSH1	FAM133B	DDX55
KBTBD7	IFT57	TANGO6	AGPS
TBC1D10A	IFI6	NBR2	LRRC40
ARMC7	PKP2	MAP3K14	BTN2A3P
SACM1L	STK17A	TSHZ1	FIG4
HMMR	RPL39L	PRELID3A	SMC2
ZNF143	AMMECR1L	ASB3	LINC01436
LINC00161	AL161431.1	KIF21B	GJD3
UBR2	ACP2	NMNAT1	ZNF644
VPS36	RNPEPL1	HPS3	MTMR11
RFC4	BCAT2	TTC23	TACC3
ESM1	PIN1	SLX4	VSTM4
ICAM5	NRM	IL15RA	DPY19L1
SLC9B2	MXRA7	DZIP1	ARHGEF10L
TMEM140	TRIP13	CCNJL	IAH1
ABCC10	AC022966.1	TRMT11	SIKE1
MIR34AHG	QDPR	WNT9A	CDT1
CHM	PTGES	SRR	AQR
ADAT1	RAC3	AC016747.1	DHX57
ZNF121	TCF19	TTC22	UNC119
EYA4	GATD1	ZNF551	ADCK5
ZFHX3	SLC25A37	DENND2D	PIK3R3
STIM2	CDCA8	STARD13	NLRX1
TMEM63A	MRPL32	MDM4	OSBPL1A
ADARB1	PHLDB2	SPEG	TIMM21
RFX2	PLEKHG3	WDR25	AC009093.1
SPAG4	TOM1L2	PLXNB3	PTBP3
NLRX1	TPGS2	SCX	NUP93
CREB3L4	TGIF1	RNF217	CARHSP1
ERMAP	ETV5	POLK	STX1A
GEMIN4	AC093673.1	BAIAP2-DT	GDNF
MAPK8	NME2	PM20D2	ZNF776
ATP2B1-AS1	MAST2	UHRF1	LYRM2
CGAS	NCKIPSD	LYST	AC004556.3
SLC35A5	YY1AP1	MINDY1	RASGRF2
FAM50B	ZNF503	C22orf39	KIF11
CAND2	FAM180A	MAMLD1	POM121L9P
MTFMT	NR3C1	ZNF292	UTP15
APC	MCM6	AC008966.3	RLF
ZNF444	PKP4	RBM41	UBXN11
ZBTB11-AS1	AC145207.2	DNMT3A	C11orf49
INTS8	MFSD6	OTUD1	NOL9
SNORD83A	NUFIP2	C9orf40	SLC35D1
RAB27A	MCM2	TIMM23B	PCCB
CPM	ELMO3	LINS1	DDX20
HERC2	LGMN	PAX8	TP53INP1
FOXP1	STX1A	FANCL	HYAL3
GBP3	TOPORS	BSCL2	MYO19
DHX57	CLDN11	PRORP	MIS18A
PAFAH2	RPL3P4	QRICH2	ATG4A
ZNF251	SNORA73B	KCNJ14	YAE1
AC005332.4	NCAPH2	RAD52	HS3ST3B1
CXCL6	ENTPD3	AKNA	LDAH
COX15	SUSD6	TRIM38	EVC2
SLC7A2	ZNF217	ARL14EP	MCC
SIX4	DDAH1	HAPLN3	CLIC6
WWC1	POLE4	LRATD1	CYB561D2
C12orf73	MRTFA	KLK10	CENPV
AL355388.2	SLC25A38	GAL3ST4	HSPB11
CDCA2	AC004816.1	MRTFB	AL450405.1
C10orf55	DCTN3	PMS1	RAB22A
ARRDC1-AS1	TNFAIP2	L3HYPDH	MIS12
PLA2G12AP1	UBALD1	ARHGAP27P1-BPTFP1-KPNA2P3	CHPT1
KIAA0556	TRAK1	AL355802.3	KCNMA1
MAGI3	ERBB2	B3GNT7	ZNF48
HCG18	PDHB	ZNF204P	RBM28
GINS2	SMAGP	PLPP6	RPP40
ZNRF3	GLA	NEU3	CROT
CNOT10	CENPT	CHMP4BP1	PRPSAP1
RC3H1	DUT	S100PBP	MDN1
IRAK3	IL23A	KDM2B	IFIT2
NUDCD1	BIRC2	CASC11	CLIP4
AHSA2P	SLC29A1	IL23A	HOMEZ
AC022509.3	ARHGAP22	FBXL4	TNK2
RPL32P3	ANO10	EEF1AKMT3	ITGA4
C11orf86	RBM19	RNF223	CSTA
NSUN6	BCL7C	SRGAP2	SH3D21
TDRD7	VEZT	OIP5	IL4I1
IFNAR2	SPOCD1	SFI1	AR
ZNF25	CYP27B1	NEK8	FAM117A
FAM160B1	PARP3	ARVCF	RRAGC
MIR155HG	C1QTNF1	NID2	COQ10A
AC022509.1	MBOAT2	MACC1	AGPAT5
HDAC6	COPZ2	FAM76A	ROR1
ZNF740	DDX3Y	CCDC142	LNPK
IFI44	CDCA7L	CLCN2	THUMPD2
IFT140	KMT5A	CROCCP2	CDC14B
AC103858.1	CARD16	CCDC134	DPY19L4
SYNRG	FCGRT	NKX2-8	RAET1G
RPL23AP53	CHMP3	MT1A	POLD3
ZNF148	CUEDC1	LINC01578	RSRP1
ZSWIM1	CRYZ	ZNF778	CHM
BCKDHB	GPBP1	MANEA	SRSF1
RMND5A	COMMD7	DBF4B	ARHGAP11A
CEP57	PLAGL2	ZSCAN30	QSER1
IL4I1	FOXA1	CH25H	TMEM201
BMI1	PC	WDR76	NMI
PAPPA	GPX2	ZBTB18	BX255923.2
TBC1D12	MFSD3	AC073842.2	PBK
GTPBP3	TMEM14A	TMEM44-AS1	CTNNBIP1
SUV39H1	CTDSPL	YJEFN3	ZNF688
CDPF1	CALCOCO2	FBXL7	STK32C
NAA25	ASB6	PARP16	AC078850.1
FICD	HSBP1L1	SLC22A20P	HJURP
PRMT6	CDK6	NUF2	KIF23
RMND5B	SMC4	POC5	WDCP
ZNF511	DGKZ	SYNE3	PPAT
KRT34	VCAN	ZNF460	TSNAX
DNAL4	NID1	METTL4	SMYD4
LINC01119	AKT2	AC005840.2	RPL23AP42
TMEM187	MAP3K6	ANKEF1	GAS6-AS1
PCMTD2	EPHA1	AC010207.1	KATNAL1
CARD10	MCM5	SLX4IP	BVES
TRIM68	C4orf48	TAF10	PDE5A
LDLRAD3	OSBPL3	HEMK1	GALNT12
CDK19	PPP3CC	HIC1	CACNA2D1
AC004264.1	DTX2	FLNC	NYNRIN
SEC14L1P1	ACAP3	SCLT1	DDR1
CCNA1	NAGA	AC073655.2	PI4K2B
ZBED5	MGST3	CLDN23	WDHD1
TUBB2B	NAMPT	FUT10	HPCAL1
C10orf88	CDCA5	ADCY4	MTSS1
ZNF614	HS3ST1	HIST1H2BG	RAD1
RSPO3	FAM53C	CHST2	TFAM
MRM1	LRATD2	FSIP1	ANKRD9
SERPINB5	CHD2	AC009303.4	LRRN3
AC092275.1	FAF1	BDKRB1	OASL
MECOM	ARPC1A	AC012651.1	SHQ1
CACHD1	ROBO1	ANKRD65	TMEM79
BOLA1	BTN2A1	KNTC1	SPTLC2
CNN2P4	GLIS2	TCIM	SSTR1
MCC	EAF1	ZNF25	C10orf88
KIF16B	ZBTB38	ZNRF3	AC092327.2
WDR33	RNF113A	MMD	LRCH4
YEATS4	PDPN	AP002490.1	RECQL4
ARRDC4	CASP1	PIK3C2B	ATRIP
DMKN	RRN3	ZNF674-AS1	MTMR9
BBS10	SFT2D1	TTLL3	GATA2
TRMT1L	VPS16	IBA57	SUCO
DCK	KRTCAP3	SETDB2	GMEB1
MRNIP	CCDC50	FOXE1	KLF5
GPR173	RHNO1	MBD5	CHAC2
MAP3K1	TRAK2	ACP6	WDR59
RELCH	TRPA1	LYRM7	NOM1
AL590617.2	SRP9	SLITRK6	GMFB
AC026273.1	WNT7A	ACTBP13	SHROOM3
POMK	PREP	SPACA6	PRRT3-AS1
AGTR1	RBM47	EDA2R	KIF18B
IL1RL2	EIF2AK4	ZNF92	SNX24
ANGEL1	ATG4D	EDARADD	SYNJ1
MAD2L1	SH2B3	TIFA	DOCK7
SIRT3	KNSTRN	C11orf45	FAM98B
COL4A5	CMTM3	FES	PDS5B
DUS2	PPME1	KAT6B	PRKACB
AC241584.1	GCC1	SOX2	RHBDF2
PPP1R13B	SGMS2	POLI	NUP107
MAPK6-DT	HSD3B7	NHLRC2	PPT2
TIGD7	LDOC1	FAM126B	CENPL
SEMA6C	MEF2A	THNSL1	VRK1
ATF7IP	USP25	SPON2	AC097709.1
HLA-K	TRPV2	MAP3K12	HAT1
PIBF1	FAM110C	ANGPTL2	AL034346.1
FAM86JP	UBE2T	ZNF200	OBI1
AC005759.1	KRT80	TRIM66	SPC24
ZNF324	ZNF335	RAD54L	SYTL2
ERN1	SLC2A6	HPX	CLEC2B
ZSWIM9	CACTIN	PDK4	CWF19L2
NECAB3	NIPAL3	DNER	COMMD10
TDP1	AC093503.2	NAA16	UBXN8
AL450384.2	TAOK3	RMI2	UCHL5
MTERF2	ATP2B1	FBXL16	FANCI
SAMD9	IFT52	AC241584.1	AC103691.1
PPP4R1L	SAMD4A	NECAB3	RWDD2A
SETD9	LHFPL2	ITGB7	GCNT1
TRMT5	ARHGAP18	ZNF184	SCRN3
WDHD1	PLEKHJ1	CXCL5	DLG3
MIR3142HG	MAN1A1	IFT27	2002-03-01
RFC3	P2RY2	CLEC11A	AP000331.1
AMZ2P1	ENAH	HLA-DMA	SPG7
TAF1	TANK	DDX43	HCFC2
MAP3K13	OSBPL5	CALHM2	SLC45A1
NUF2	SKA2	TFAP2A-AS2	EPM2AIP1
GAB1	RNF13	KRT34	ZNF669
ELOVL7	IL6R	BORCS8	CNN2P4
AC011603.2	HABP4	ZNF608	PLK5
ZNF222	BAG1	CAMKK1	FBXO6
SUOX	SVBP	CLUAP1	WASHC1
KCNS3	EVC	PLPP3	CREB5
GAS8	COMMD6	BLOC1S5	CCNF
C2orf68	TMPO	FGFR1	EMSY
ARHGAP6	HLA-H	AL391244.2	PPP1R26
INPP5B	TPCN1	SHROOM2	STARD8
AMOT	BX255925.3	LFNG	ATXN1
SPRR1B	ANXA4	RCOR2	TBC1D4
SH3BGRL2	SCFD2	ZNF438	LTN1
XRCC4	UBR7	2004-03-01	ELMOD2
MAMSTR	PI4KA	FRS3	TRNT1
ALDH6A1	GBP6	SP110	MAD2L1
IL27RA	DSC2	C1orf115	WDR90
IFT27	SYK	POU2F1	HAGH
CTSS	TBC1D23	CRYAB	MTRF1
RBL1	INPP1	BIVM	ZNF804A
C9orf72	PHF19	RNF43	MED6
ALDH1A3	CDT1	UBA6-AS1	DCUN1D2
GAB3	PRDM8	SLC46A1	APH1B
KSR1	SGSH	DBH-AS1	SKP2
LIG3	ETV3	ERCC4	DUSP22
RBKS	LDLRAP1	EPSTI1	HSBP1L1
IL1RN	CCDC59	SLC16A1-AS1	PAGR1
TADA2A	LCE3D	DDX60	AC004771.3
PRICKLE1	DCAKD	AC022144.1	LIG1
FBXL18	AC011558.1	SLC25A40	EXO5
WDR62	ASF1B	EEPD1	CALHM5
AC016394.1	COG5	RMI1	SMO
ENOX2	MTMR1	CASP1P2	FASTKD2
EAF2	SPTSSA	EXOG	BUB1
MKS1	ERCC2	ZNF827	BUB1B
SHANK2	VOPP1	DUOX2	NUDT4
TFB1M	CAPRIN2	CDC25C	TEX30
FAXDC2	TMEM184C	C7orf31	WNT1
PTPDC1	TMEM35A	MLH3	C17orf53
AL021155.5	CCM2	RAD51-AS1	CMTR2
IL6R-AS1	PLEKHF1	TEDC1	LIMD2
TONSL	PKMYT1	KIAA1324L	CDC7
AC004980.1	ERLIN2	BAG2	LYVE1
RUFY2	TRIM14	AL138756.1	XRCC4
MFSD13A	SMYD2	IRAK3	NDC80
ZSWIM3	RPL22	SRCAP	RIC8B
AUTS2	WBP1L	PEX11A	CENPJ
HOXB8	ZSWIM4	SMYD4	PDE4DIP
NCAPH	GMIP	AC115284.4	BACE1-AS
RECQL5	COQ4	ATP6V1FNB	AC108477.2
TADA1	SOX7	FBLN5	PHIP
CHAF1B	CBLL1	BMPR1A	WNT16
BET1	CDS1	CREB3L1	LINC00960
PBX4	ST3GAL1	ZNF775	ATP7A
DHX35	JMJD6	GREB1L	AC105942.1
C4orf33	SHISA4	MIR193BHG	TFDP2
AC006978.1	ATG2A	HSPBAP1	ZNF614
FCHO2	SH3TC1	PELI3	C1orf56
PGBD4	CDKN2A	APOBEC3F	KBTBD6
ADA	RPRD2	IQSEC2	PLAGL1
IRF6	FCHSD1	ATG4C	OTUD6B
LINC00857	PRKAR1B	ABCC2	PTPRU
ELMOD2	SLAMF9	BCLAF3	USP15
NEK3	CCDC93	LINC01128	AMMECR1
OTUD3	RGS20	SCYL3	POLG2
BRAF	LIMS1	LINC02762	WDR89
SZT2	TRIM35	APH1B	DHX35
PMS1	FOXO3	CCL2	NPAT
C6orf132	ACAT1	AC009237.14	AC005224.3
LY6K	CRB3	AC010325.1	CASS4
RUNX3	ARL5B	TMEM17	RARRES2
AC073655.2	NECTIN4	CEP85L	CHTF18
FLRT2	TMEM60	PLAG1	PDE4B
RN7SL368P	GPSM2	PTPDC1	TRIM23
AL358472.6	NUDT14	CCDC32	LSM6
BICRAL	BID	MST1	CPM
HNMT	HSD17B12	KIAA1841	SAMD14
DIS3L2	CFLAR	AC004943.2	TMEM44-AS1
ZNF280C	CHCHD4	DFFB	CADPS2
HIST1H2BG	EPDR1	VMAC	MSANTD2
AGGF1	FOCAD	AL392172.1	LRR1
ZNF433	THBS3	TGFBR3	NUP35
GJB2	ANKZF1	CARD8-AS1	JAM2
CFB	ABCG1	BACE1-AS	IKZF4
METTL14	USP32	DZIP3	NACAD
CROT	LIPG	FAM71F2	ZNF507
CDH3	MAPRE2	FAM49A	ZNF721
NCCRP1	MAP11	GLCCI1	INSYN2B
NR2C1	TFAP2C	APTR	SYPL2
EYA2	COMMD1	FAM234B	ATG4C
ZXDC	HELZ2	PPM1K	FMNL1
KIZ	SH3RF2	CFAP45	DTNBP1
MMP9	DLC1	NNMT	CHAF1B
CNKSR3	CUL4B	NRSN2-AS1	DSTNP2
ZNF41	RASD1	MEIS2	SPIB
LPAR2	SLC26A6	F2RL2	CENPE
AL356234.1	TBC1D22B	AP003396.5	LARP1B
P2RY11	LYN	TNFAIP6	GSTCD
MTND4P12	MORC4	C18orf54	PRDM6
CIAO3	ADORA2B	PKIA	OSBPL2
LAX1	UBE2O	HEXIM2	DHFR2
PKP1	RB1CC1	SLC6A14	DICER1
CCDC177	SIK3	GTF2IP20	AP003108.1
GPATCH1	GOLGA2P10	CCDC78	LRRC8C
PPARGC1A	ID2	PDZK1IP1	HAUS6
DEPDC1	SULT2B1	PTCD2	CRYBA2
TRIM6	FAM83B	OSGEPL1	PRRT3
CCDC127	AC125611.3	ZNF248	FLRT2
PPOX	TRAF3	CHN1	MYCBP
ZNF346	ADGRA3	DNM1	ZNF394
CCDC173	KANSL3	STEAP2	BET1
TTC39B	SLC43A3	EEF1AKMT2	LSM5
DSP	PPP2R1B	ZNF333	PRKAR2B
RTL9	TBCD	TEX14	DCK
PTPRN	OSBPL9	SPC25	NHS
POU2F2	FAM126A	NBPF26	BNC2
AC073072.1	PRR16	ZSCAN5A	FAM171A2
CENPQ	AGBL5	DGKE	AC012467.2
UNKL	GAMT	ZNF30	SGO2
AL136366.1	NBN	LINC01436	ZSCAN12
PLXNB3	WWC1	PCDHGB7	AL049775.1
RGS12	UHRF1	MYH3	CCDC69
CD72	MAP7D3	ZKSCAN3	THEM6
AC132008.2	HSD11B1-AS1	PRR19	HOXA3
AL356215.1	SINHCAF	CBX8	SPATA13
BMPR1A	TSC22D2	IMPDH1P10	ZNF587B
USP30	SDE2	INA	HNRNPCP2
DLL1	FAM107B	ZNF215	STRIP2
AC107959.1	GSDMC	KIF9-AS1	CHST12
AGFG2	PCCB	TRIM2	MTURN
MBNL1-AS1	ZNF770	SPNS1	DNAJC22
BLOC1S5	GSTA4	PRDM15	SETD6
GPHN	NRGN	BARD1	KRT16
UCN2	MBD4	SLFN12	SLC36A4
ENTPD5	ETV6	AC139100.1	MED7
GCNT4	CARD11	E2F1	MATN2
RNF148	CLP1	BTN3A3	CST1
AC073508.3	PTPN21	CHST10	CASP8AP2
OSBPL7	MALL	BST1	CDCA3
LINC01270	NCAPG	SPATA5	CACFD1
GJB3	ADCY9	MAGEE1	MEX3A
AC010325.1	ZBTB1	WDR5B	GLRB
DENND6A	MRPS14	AC064807.1	C1D
LSR	EVI5L	AL359091.5	BAIAP2L2
MRE11	RCAN3	ZNF613	C2orf69
KIAA1586	KLK6	INPP5B	TSPY26P
DAGLA	NRP2	LRRCC1	TMEM19
NRARP	GRB10	PRKCQ-AS1	KIF20B
METAP1D	ADGRG6	IL7R	ZBTB12
SERAC1	MCC	AP1S2	ZC3HAV1L
ZNF438	EGFL7	PUS7L	CHST10
ZNF487	SDCCAG8	CDNF	GPR180
TEDC2	ADCK2	ZKSCAN4	HOXA6
ACTC1	ZFYVE21	THTPA	PLD1
TRAPPC2	MAP3K4	CCDC157	MCUB
ABCG2	VPS41	NSUN3	ZNF654
ZNF252P	SKP2	ATP8B3	EIF4E
GCNT1	ISOC1	NNT-AS1	MIER3
COG2	CHN1	STAG3L5P	RPL4P4
AC104825.1	GPSM3	DDN	FASTKD3
RPS4Y1	PACS2	FZD1	PIGL
PCGF6	ATPAF1	ZNF436-AS1	SETMAR
IMPDH1P5	DSE	LINC00900	AXIN2
ZNF354C	TMEM160	AC016831.1	SFT2D2
SPACA6P-AS	RWDD1	PCBP1-AS1	LPAR2
AL035681.1	CUX1	OLMALINC	FBXO10
QRICH2	BBX	FIGN	SH2D5
WAKMAR2	TOX2	C7orf61	DEPDC7
ZNF510	PDGFA	FAM180A	PI4KAP1
ZMIZ1-AS1	SH3RF3	MOXD1	AC008063.1
RSPH3	UBASH3B	GAB2	OTUD6B-AS1
SERPINA3	TMSB4XP6	LIN9	GCFC2
KRT80	PNPLA8	POLQ	AL691432.2
CSGALNACT1	ZNF830	TFPI	DDX11
HIPK4	C1GALT1C1	PRRX1	ZNF844
SLC1A3	FAT2	CD14	GABPB1-IT1
DPY19L4	CHCHD6	PDE5A	MRE11
CDKL5	NSD1	KIF5A	VEPH1
IL10RB-DT	NR1D2	HCP5	AC026748.3
TBCEL	WNT5A	SEMA6A	INTS2
LINC00665	RPLP0P2	HTR1D	ZNF75A
NYAP1	TMC6	CRISPLD2	SFXN5
GPR4	PREPL	ABHD14A	CCP110
THADA	B4GALT4	CLEC3B	CHRDL1
HACE1	ARHGEF40	ZNF596	DTD1
ZNF528	MAPK11	FAM167B	HAUS5
AC132872.4	CAMK1	AC023043.1	S100P
DISP1	PRXL2C	VAV3	RSPH3
MGA	TBL1X	EFNA2	SLC35A1
ADSSL1	GAPDHP1	ARNT2	HCP5
AP003486.1	SYNC	FAAP24	MTERF1
GSTCD	ADAMTSL5	PXYLP1	EEPD1
NHSL2	RUNX3	KIAA0895	NNT-AS1
ABCA7	STXBP2	HIST1H4H	BATF3
PAGR1	SPOCK1	TRIM69	ANKEF1
CASP10	MTCO2P12	FBF1	ABHD14A
AC126696.2	CREBL2	PDE6G	ZNF292
AC008124.1	SH3D21	AL137077.2	DENND10
IFT88	DUOX1	CALML5	PRIM1
ERFE	FANCI	TEC	CCDC136
PLPP7	E2F7	LINC02019	ZNF551
ZNF546	TNK2	RAB3A	PIGA
XRCC3	FTLP14	ZSCAN31	KCNN1
CARMIL1	FZD2	DDX60L	HMBOX1
ZNF367	VSIR	ZNF367	SPON1
EDN2	EPG5	PLD6	NUP50-DT
PDCD2L	TRAF2	IGHEP2	ZIK1
LINC01465	TNFAIP8	FIBIN	RESF1
AL158206.1	GIT2	AL139011.1	AC002480.1
CAPS	USP48	SLFN13	AC060766.4
SLC16A1-AS1	NETO2	DNASE1L3	HECW1
AL049629.1	SLC6A14	HSPB3	BORA
ERCC6L2	AP001107.2	SPATA6	ZNF347
AC145207.5	POLR3K	AL034550.3	PPP4R1L
C3	STK38L	HCG11	TEDC2
DHRS11	RAI2	AC015922.3	AC005332.4
MMP25-AS1	RAPH1	ESAM	ZNF440
TMOD2	HIP1	GNAT1	RPAP2
LY6G6C	TMEM131L	FAM86C2P	PLEKHA8P1
SDAD1P1	CDC6	TNFSF14	ASPM
TIGD5	HPCAL1	AC002467.1	NAP1L3
VPS33A	CDK5	LRRC27	RBPMS2
RAD18	NSF	ZNF568	XRCC3
TRMT13	MED13	ZNF774	TMEM100
AC083880.1	FBXO44	SERPINB4	HACD1
KIF14	MED18	AC002398.2	SFTA1P
SNHG10	AL390719.2	MDM1	PLA2G4A
ZNF155	CLIP4	RNF165	CNNM2
ERVK13-1	RIN3	CTHRC1	RNF144B
LYVE1	PLA2G15	AC004264.2	AC078880.3
PIGL	DPP4	SP4	RBM45
KANSL1L	MTRR	AC105046.1	PYGO1
ZNF750	PRKAB2	ZEB1-AS1	FAM229A
ZFAT	NUP160	ERICD	MTND4P12
BORCS5	MIF4GD	ITPR1	PLPP7
MALL	CTSH	TBX4	B3GALT4
AC012360.3	ADGRL2	LCA5	ABCC9
ERI2	PMF1	LINC01465	SLC45A3
ADORA2BP1	ASAP3	SEPSECS	ZNF594
LYN	CREG1	2003-03-01	LRRC37B
TPTEP1	MTMR3	CDK20	MAP9
BEND3	MOCOS	ZNF624	ADAM23
AP002807.1	TMEM88	ZNF91	AP5M1
LINC02035	SLC9A3-AS1	LINC00847	CLCN4
ARHGAP27	TMEM223	LYNX1	TNXB
ZNF514	AP002761.4	AC060766.4	GREM2
SLC24A1	CHD1	KCNF1	ARHGEF28
CEP41	ST3GAL4	TLCD5	ZNF432
OIP5	ZNF706	IFITM10	FAM217B
ACER2	SKA3	METTL7A	PITX1
NBEAL1	EVA1A	ZNF254	EME1
PPCDC	TNFSF12	FAM120C	INPP4A
IL1B	FYN	C5orf34	MILR1
BEX2	CPA4	ITPRIPL1	PODNL1
EGLN2	AFAP1L2	LYRM9	CENPU
ZNF141	PPP2R3A	GREM1	PTGER1
KRT16	GABBR1	GDPGP1	FBXL8
MIR137HG	CAMSAP3	FOXF2	LINC00839
ZNF37BP	SHCBP1	GABRR2	MROH6
GATA6-AS1	SLC15A4	MMS22L	CARMN
ACSF3	IAH1	ZNF606	CCDC186
MSANTD2	SGPP1	KSR1	ALPK2
MSH2	SPDL1	RPA4	AL050341.2
CCDC125	PHLDB1	NPTX1	ALMS1
FAN1	TMPRSS11D	AL133243.3	ODF3B
RALGAPA1	TMEM44	ADAMTS4	LINC01050
BIVM	SIN3A	SYNM	HMGN5
PLA2G4A	POC1A	HOXA5	B3GLCT
UBN2	NEDD9	GAS1	BSCL2
ZNF766	CAP2	ANKRD36C	ADRA2C
ZNF616	AP003396.5	FAM161A	IMMP2L
DNER	PACC1	ANK2	GDAP2
NUBPL	SLC4A3	ARHGAP31-AS1	RPP25
CILP2	PSTPIP2	MSS51	KNTC1
ERCC4	SECTM1	SPATA7	NUF2
JPH2	TDRP	AC021092.1	FAM120C
ZNF620	MTF1	HOXB7	RENBP
GABPB1-AS1	CEP250	SAMD11	SLC16A7
CLTCL1	AC244153.1	BTBD8	KIF3A
ZNF135	IFFO1	GARS-DT	SPINT2
U73166.1	PRKCA	AC093157.1	SLC25A18
SLC46A1	PUS7	DTNA	COL14A1
FNDC11	OCEL1	RENBP	SPATA33
AL442663.3	PLAT	ZNF135	CCDC85C
TFEB	ARHGAP32	AC008875.3	MINCR
BATF2	PRADC1	ZFAND4	ARL5A
SPAG1	GTF3C4	SYTL2	ZNF823
HELB	CXXC5	COL15A1	SOX5
SRRM5	HEPHL1	ADRA1B	ZKSCAN3
SCYL3	ASL	TIGD7	ADPRH
TRIM59	TAF3	DICER1-AS1	PTBP2
EHHADH	LTB4R	AC060780.1	GPAM
ANO4	SLC66A3	LINC00565	TMEM117
EGFLAM	LRRC1	AC105339.3	OSBPL7
AL109615.3	ZNF276	MLYCD	FAM117B
SPINT1	PFKFB4	AL161662.1	SLC35D2
AC010186.3	FAM102A	MYEF2	KRTAP1-5
PLEKHM3	CDCA7	BICC1	TTLL7
LYSMD4	CENPU	SLAMF7	AKTIP
CGA	RRNAD1	CCDC15	ZNF92
FAM83H	SRPX2	PTCH1	C21orf58
EXOC6	TMEM47	SERPINB9P1	EEF1A1P13
AC005670.3	MFNG	CPNE9	AC025857.2
AL645728.1	ZDHHC2	ZNF280D	PROB1
ZNF670	POLR3E	CST1	PDE3A
SPATA7	AIG1	AC092070.2	RSPO3
CARD8-AS1	EPN3	FAXC	IL10RB-DT
ZNF449	PSEN2	KIAA1549	ZNF597
NDP	SLC25A4	TLR6	DM1-AS
NTN1	CD40	SNTB1	GTF2IP4
SERTAD4-AS1	CDH24	LAX1	GLMN
EXD3	AHCTF1	HSPA12A	CEP295
AC016876.1	RUBCN	ROR1	ZNF569
FAM86C2P	ETNK2	GAPLINC	ATR
TIGD3	SPATA2	TMEM145	USP37
TRPM6	RAMP1	AC069503.1	SKA1
AL121772.3	RECQL4	SYNPO2	C3orf14
NDRG4	THAP9-AS1	GFPT2	CCDC184
TNFRSF9	B3GALNT2	GDF10	ERI2
TJP2	AC004453.1	AC048341.1	AL359091.5
RORB	AC027307.2	SENP8	TRIM16L
MIR193BHG	AGPS	ZNF433	GDAP1
HAS2-AS1	PDE8A	RSAD2	NTF3
CXCR5	BTBD3	AC111170.3	DSCC1
ZNF124	C11orf80	EGOT	LNP1
TMEM79	GPCPD1	FRAT1	FAM124A
CISH	SLC44A1	THAP10	AC091982.3
GPRACR	BEX2	FGF7	REP15
FBXL8	OGFOD3	RBM43	PPL
S100P	ISCA1	WDFY3-AS2	STOML1
C17orf49	OSBPL1A	COLEC12	INHBB
AC131212.3	FAS	SSTR1	CA13
AC100810.3	KDM5B	STAC3	AC074117.1
ST14	BAG2	FGF19	FANCD2
DSG3	CNN2P4	NPR3	LINC01615
UBE2Q2P2	SLC8B1	AC040162.1	PTGES3P3
NSUN5P1	ZUP1	SORBS1	AP002360.1
PRIM1	APOE	FLVCR2	IGF2BP1
C18orf54	SCARF2	ZNF287	LRRTM2
OMA1	MAN2A2	CBR3-AS1	EMC3-AS1
AC012073.1	AIFM2	TCF3P1	EPB41L3
ATP6V1E2	ETFDH	CYP2E1	SLC39A8
AL353625.1	EXD2	SAMD14	AL139385.1
DSCC1	SGF29	CFLAR-AS1	TRIM61
RPGRIP1L	GOPC	ZNF780A	AC125807.2
SARS2	ZHX2	DCHS1	SHF
LINC00324	CENPH	PANK1	ARHGAP45
CCDC66	SIK2	ZNF85	TRIM59
POU5F1	DHX36	LINC01006	KDM8
RIPK4	LIG1	ISLR	CD40
TBCE	CDCA2	AL031777.3	AGTR1
PUS7L	DIPK1A	AC118344.2	LPP-AS2
NPR1	SLC35F5	SPEM3	AF201337.1
LRP11	VWA1	GALM	RAD51D
SENP7	GNG11	SNCAIP	WFDC21P
AC010168.2	TLE3	DACT2	CNTLN
AZIN1-AS1	SIX2	SLC28A3	PBX4
AC010327.8	TMEM92	ZFP3	CADM4
AC104581.4	AL135905.2	DOK5	ZNF674-AS1
AC002467.1	PDGFB	PNPLA7	DHRS2
S100A9	KIF16B	DUBR	KIF15
MTHFD2L	GPANK1	ADAM33	FRMD5
BMP8A	CARD6	LINC01619	CD79A
ATP1A1-AS1	CPQ	FMN1	CEP85L
SNHG20	ENC1	ALPK3	ZDHHC14
POLI	LLGL2	RARA-AS1	AC145676.1
SEC31B	RAB7B	TCAF2	ZNF486
ITPRIPL1	NARF	AC087741.1	CAMK1G
GNA15	TNK1	BRINP2	DSG3
RALGAPA2	ZBTB40	PTPRO	ZNF17
SSTR2	AC006058.1	PSG4	FKBP1B
MIR1915HG	TBX1	CD22	PRICKLE1
HKDC1	GPN3	A2M	AC007383.2
XRCC2	RNF2	AL355304.1	SRCAP
CD34	ENKD1	AC006449.6	PRR5L
CCDC78	ZCCHC10	SAMD9L	C10orf25
CEP135	HMMR	AC104958.2	MGARP
PSPHP1	AK5	AC021097.1	AC020916.1
FANCC	HLCS	ZNF680	PCDHGA11
AP003108.1	LINC01503	ZEB2	TRMT10A
AC036108.3	TPD52L1	TAF7L	C12orf50
IKZF2	SYNGAP1	ZNF571	EEF1A1P11
CASD1	RMND5A	PDE7B	AC093627.6
WASH2P	SUV39H1	AL353152.2	ITGB3BP
BX255923.2	MORN2	TMEM204	CBLC
AL645933.2	FUT2	DNM3OS	CCDC89
MIR29B2CHG	LPAR2	IL10RB-DT	PPP3CB-AS1
AC067930.5	SGPP2	COX10-AS1	PARPBP
DHODH	EPB41L4A-AS1	C10orf25	MIR762HG
LINC00847	CORO6	LRRC32	PASK
AC055811.4	DLL1	AC092171.5	MBNL1-AS1
CNBD2	SMAD7	MSH5	CCDC3
AC015871.1	ZC3H12C	AC134312.5	BEND3
CCDC120	FRG1CP	RPS20P22	KNL1
RAD51-AS1	ALKBH1	PRUNE2	PCDHGA9
KMT5C	SERPINB7	MYLK2	AC110285.2
KIF5A	ATXN2	LHX4	ADAMTS3
AC018628.1	ZNF3	PALM	AP1S3
TRMT10A	DCBLD1	CHRM4	PUS7L
AC008105.1	GJB6	PRR7-AS1	RASL12
PATJ	CDK5R1	AC138393.1	C18orf54
ARL14	SKA1	SGCD	KIF14
SLC2A11	SENP1	ADAMTS14	LINC02454
RALGDS	ANKMY2	STEAP4	AC008267.5
LINC01449	TPPP	MAP10	SPRN
SLFN13	GABPB1	ZNF469	SGO1
RBM47	GALM	KCNE4	AC074212.1
C1orf116	A2ML1	VCAM1	ZNF503-AS2
DIABLO	SEZ6L2	AC002480.1	FAM167B
AC011511.5	PRTFDC1	PRKG1	IL10RA
TCHH	MYPOP	DPYSL4	C5orf34
CHRM2	IFNLR1	ODC1-DT	AC093890.1
ZCCHC12	NIPAL1	GPR85	ZNF43
PALMD	IQSEC1	LGI3	CDC37L1-DT
IL18R1	TRPV3	SLC2A5	LIN9
OTUB2	TRMT2B	SPACA6P-AS	RGS16
AC018629.1	ALDH2	LDB2	ZNF230
RNASET2	TMCO4	LYVE1	NRG1
DEF6	PRKCZ	RHOJ	TIAM2
XYLB	NT5DC3	MTMR9LP	MTFR2
ADM5	AP002387.2	TSTD3	TRIM7
AL137782.1	SDR16C5	ADH1B	TTC4
NOXA1	RNF38	PSG5	TMEM26
AC064807.1	POMGNT2	INHBB	METTL21A
IL36G	ZMAT3	ANKRD1	TRIM29
CPNE9	FBXO27	GPR132	ZNF813
ZNF772	PITPNC1	CDH15	CCDC157
MAP3K14-AS1	WDR91	Z99774.1	FRMD6-AS1
ANKRD36C	KITLG	KBTBD3	CD14
LETM2	CEP95	CCIN	LINC00877
BCDIN3D	GON7	LINC01588	DCP2
CDK18	CMBL	GATA2	ZNF283
ERCC6L	TBX5	AP003559.1	METTL25
SFTA1P	HAUS4	ANKRD53	THBD
LINC01376	IGF2BP3	Z97832.2	STARD9
GPR137C	ZNF646	ACOT1	RUNX1T1
E2F2	OSBP2	LRRC25	FAM122A
CBWD2	PCNX1	HEPH	MND1
GIN1	DEXI	C1QL4	CENPP
KRTCAP3	RFC3	TNRC18P1	LINC00654
RABL2A	ASB8	LIMS2	PRSS8
ZNF599	GINS2	AC067930.8	WTIP
HAND1	PRRX2	SCML2	AC026471.6
PTPN3	ARSD	PSTPIP1	KRTAP5-AS1
KRT15	DOP1B	OLFML2B	NTNG2
SNORD100	KIAA0355	ENPP2	AC087741.1
PCBD2	PIGA	HTRA3	SMIM27
ACHE	ZKSCAN5	PNMA8A	TBC1D3L
CBLC	RILPL2	COLGALT2	AC079807.1
FAM86EP	APBA3	ZNF295-AS1	ZNF829
TMEM102	TMEM138	MERTK	EXOC6
RAB3IP	LPP	OLR1	FMN2
MT1F	ICK	MSTN	LIMS2
BIK	SLC25A51	RGS1	HAUS3
AL035252.3	HOXB-AS3	LINC00968	MLYCD
PRKCH	MOB3B	WNT16	LINC00968
SRSF12	ALDH16A1	CES1	IL17D
ZNF718	PSMB9	IFIT1	EEF1E1
GCKR	SMARCD3	RSPO3	GNG4
TNRC18P1	MLLT11	NTNG2	PABPC5
DBIL5P	PDLIM2	AC005856.1	DPF3
AL512353.1	2009-03-01	SYNPO2L	NEFH
PAM16	EIF1AY	NCAN	CACNA1H
CCL5	MYCBP	BNC2	MCM8
TSPAN1	MYO5C	CGNL1	CCDC163
PRR26	HLA-K	C8orf31	BACH2
GCA	RAD51	GNAZ	ZNF124
WDR27	C8orf58	PLXDC1	AP002748.4
IL18	NCAPH	LINC01182	SBNO1-AS1
PASK	GMPR	LINC00242	AC244153.1
AC092070.2	C19orf54	ZNF662	SLC25A21-AS1
ZBTB20	PIP4P2	SOX11	ZNF528-AS1
MICU3	ME3	ELOVL2	TIPARP-AS1
ELF3	DTNBP1	HOXB4	AL391244.2
AP000944.5	KDM3A	ATOH8	KIF24
CCK	ZBTB11	C5AR2	KIF17
C1orf50	LINC02677	ABCA9	PAN3-AS1
ITGB7	KLHL22	CACNA1C	MFSD14C
SH2D2A	ZNRD1	NTF3	SFXN2
AC008771.1	GMFB	AL138828.1	PLA2G5
RASGRP3	RPL7AP6	HS3ST3A1	PCDHGB3
AP000695.1	VSTM2L	TOX2	HIST4H4
CNOT6LP1	RCN1P2	TSPAN12	LINC00511
BRIP1	PITPNM2	COL14A1	HERC2P3
OASL	GAL3ST4	ANKRD44	MTHFD2L
AL008721.2	KDM7A	LINC00598	RAP1GAP
AC025159.1	MGMT	CORIN	C3orf70
ANKMY1	PHF10	SCUBE2	AC099778.1
EFCAB2	MACC1	ABCC6	FANCC
IGIP	IRGQ	CPAMD8	ZNF717
HIST3H2BB	DES	NHSL2	ADAMTS10
CBX2	DDX58	ADAM12	NDP
ZNF606	ARHGEF10L	DOK6	CCNA1
SLPI	NMI	GFRA1	AC139887.2
AC004706.3	FOXC1	TRHDE	CHRM4
AC008522.1	AC008038.1	FLG-AS1	LINC01003
AC245041.1	MTCL1	ZNF285	IRF5
PANK1	APBA2	FMN2	ZNF596
NUDT6	EPPK1	LRCH2	PRR19
RNFT2	QTRT2	GLI2	ZNF826P
AL596244.1	TMEM14B	ZNF726	RAB30-DT
SASS6	ASB7	NKX1-2	AC138028.6
LARGE2	AC105942.1	SOX5	AP002387.2
AC098934.2	RHBDL1	AC133552.2	IDH1-AS1
BHLHE40-AS1	MAML2	NLGN1	ARHGAP27
FAM83A	LGR4	NEXN-AS1	AC096536.2
EPHA1	ZBTB5	MUC12	RADIL
E2F5	MIR210HG	ZNF396	BRCA2
SLC29A3	ZNF304	C16orf95	AL645568.1
LIN9	ARIH1	ADGRD1	GPR85
EGOT	ZNF841	SLCO5A1	ZNF85
POU3F1	RBM15	ANO5	UCHL3
EHF	URB1-AS1	AL365295.1	AC003102.1
SALL4	KRT13	FAM124A	TEDC1
AC092327.2	FAM111B	SERHL2	FXN
CEBPA	IRX1	CNOT6LP1	RORB
CT69	PPM1M	PDE1C	HERC5
HERC2P9	NMT2	ANKRD35	AC138969.2
ZNF525	TMTC3	C4A	SYT5
GNG4	MTHFR	AL356534.1	HSD17B1
AL355512.1	TGFBR3	TTN	AC025171.2
IL1R2	PIGW	HECW2	ALG14
SAA1	C18orf25	AC092329.4	SLC8A1
HECW1	LRRC20	HIF3A	DPY19L2P2
NKILA	SMAD1	TET1	ZNF675
AL050404.1	PRRG2	NTRK2	AL021578.1
DLX3	MEIS1	LINC02606	SSTR2
AC097709.1	SLC18B1	AL512408.1	RSAD2
ELFN2	IFI27	TLCD4	LINC01341
FBF1	GMEB1	FMO2	PCDHGB6
AC022816.1	CRYL1	ACTN2	FANCM
EDNRB	PAN2	SUSD5	ZNF529-AS1
CA2	HS3ST3A1	ATP13A4	GEN1
AL031587.3	WNT9A	AC021127.1	CBWD2
AC008966.3	RUFY3	UNC5C	ERCC5
NKPD1	MIA2	DDIT4L	AC119673.2
LRRC8C-DT	MSRA	PCDHGA1	SLF1
GBGT1	NIPA1	C1QTNF2	PLEKHG6
C5orf34	TFCP2L1	PRPH2	ZNF710-AS1
AC008105.3	ARL13B	Z97989.1	AC093519.2
ZNF826P	SAMHD1	RPS2P32	KLHL23
FAM87A	AC091182.2	CD36	CCDC88B
DAPP1	HAUS5	KCNE5	DDX12P
F2RL3	BICC1	PDGFRL	Z92544.2
C2CD4A	ZNF462	PNMA2	NEIL3
ZFP82	CENPM	AC022034.1	CCDC138
PCED1B	BEST1	FABP4	BTBD8
N4BP3	PM20D2	AC103706.1	PRC1
MMRN2	DTD1	AL353748.3	PALM
ACTN2	ADA	ASPN	GIPC3
HSD17B2	KCNMA1	TREH	AL022341.2
ABCB6	ZSWIM1	FAM13C	PPIP5K1
CROCCP3	ZNRF1	ACTA2-AS1	CKMT2
HECW2	PLEKHG4	ATF7-NPFF	OTULINL
FAM13C	CBLB	HMGA2-AS1	XYLB
PRCD	IRF5	LINC00638	COL10A1
ZNF736	KIF13B	ITGA11	ACER2
LINC00880	NMB	DNM1P47	AC092919.2
TMEM238	TAP2	IL21R	SLC6A12
LINC02541	RO60	AC009090.5	PSD
ELP4	HACD1	MYOCD	PCDH7
AMN	RPA3	IKZF3	CLDND2
HCP5	SLC48A1	HOXB-AS3	UBE2V1
AP003119.3	ZCCHC8	SGCA	FNDC11
SERPINA1	MCUB	MMP24	PARD6G
GATM	TCAIM	GDF5OS	PPP1R32
ZFHX4	MINDY2	TNNC2	AC138150.2
GDF9	CIP2A	PNMA8B	SOX7
AC008969.1	AC010761.1		LINC01588
SULF2	TSEN15		LEF1
PRSS53	OTUD7B		FTLP14
DLGAP4-AS1	IGHMBP2		XPNPEP2
WNT1	ABHD17B		N4BP2
GPR37L1	TREM2		CASP17P
LINC00707	TMEM199		PLXNC1
ZNF517	GINS4		COL9A2
AC067930.4	CCNE1		AGAP12P
TMEM92	PLAAT3		SALL3
AC012313.8	TNS1		KLRA1P
TRPV3	ARID3A		AL157392.3
KREMEN2	NMRK1		PRR7-AS1
AC099489.1	ZSCAN32		PTK6
SYT12	PHYHD1		AC011447.7
AC138150.2	HYAL3		GATA2-AS1
MYO1G	RAB3IL1		FGFR1OP
ARHGEF4	PARP9		2010-03-01
ATG9B	ELF3		FAM131C
ATAD5	PGAP3		B3GALT1
MIR600HG	AC020978.5		TFAP2A
ADAP1	TRIM39		GTF2H2
ACY1	AP003352.1		DUBR
AL031666.1	MYNN		AL137002.2
MFNG	VSNL1		CDON
FBXO41	LRRC61		AC010615.1
LINC01539	CELF2		APLN
OGFOD2	PRIM2		PDE9A
SLC17A7	POMT2		KLF8
SENCR	HS1BP3		MISP3
FOXA1	THAP3		MELTF
AC087491.1	CBR4		EVPL
RASSF10	PLEKHA5		DOK6
CHGB	FAM86DP		RPA4
LINC02677	HOMEZ		DNAJC12
CRYBA2	BCORL1		GLYATL2
MRGPRX3	CLDN15		ABAT
IRX3	S1PR3		PPM1N
CATSPER2P1	MIEF2		UGDH-AS1
AC027290.2	ARVCF		NOX4
CCL4	FANCA		FSD1L
TESMIN	ZNF260		ZNF736
IGSF3	POPDC3		AC060766.7
ZNF253	ENGASE		PDE10A
CRB3	MR1		ZNF850
CARMIL2	MFAP5		SH3TC1
AL365205.1	CNN1		PRKG2
AC137936.2	CADM4		RCAN2
AL162595.1	ERI1		AC016397.2
SLC22A20P	IRAK4		PLA2G3
AL671710.1	RBL1		CEBPA
STMN4	DDI2		NPIPA1
C20orf204	ATP6V0E2		SLC25A34
BMP8B	DTX4		RAB4B
AC004585.1	LCLAT1		AP002784.1
MIATNB	LY96		CATSPER2P1
PLCE1	IL17RE		AP003559.1
PNLDC1	SPC25		TTC3P1
IL17RD	PLAGL1		MMP16
EPS8L1	AK4		AL391056.1
EGLN3	HILPDA		CASC15
ALOXE3	SLC27A3		TRDMT1
KLKB1	AC006441.3		AC006058.3
HEY2	ACTBP2		HCLS1
S100A8	LRP12		PLEKHA6
AL162458.1	TTC28		ARHGAP27P1-BPTFP1-KPNA2P3
HPSE	ZNF697		GRIN2A
SPTBN2	TXNRD3		AC008105.1
FGF19	UBE2D4		GAPLINC
LINC00877	ZNF202		TMEM170B
SELE	CDC14B		AC048341.1
CYP4F26P	SOCS4		AC008011.2
RANBP17	OIP5		CLIC3
ARHGEF16	TBX5-AS1		TRIM58
CHD7	JAZF1		PROCA1
GHR	RAD18		GCHFR
AF165147.1	SPRY1		AC008105.3
ETNK2	AP005329.1		TNIP3
BDH1	MZF1		NOTCH4
PDE3A	PHTF2		NCAN
SERPINB3	GINS3		SMIM1
GAPDHS	CCDC112		CHRM2
IL1RL1	TMEM171		ST6GALNAC3
SULT2B1	SLC9A7		ALG10
ZFP14	PRUNE2		WFDC1
ELF3-AS1	DTNB		HAVCR2
LINC02210	EPB41L4B		TSTD1
CD164L2	CYB5R2		HOPX
LRRC61	CPLANE2		GPR137C
AC245052.4	ATPAF2		SLC6A16
SGPP2	NFKBID		TARID
ERBB3	PPIP5K1		ZNF678
TEX45	STX7		AL133243.3
AL353593.1	MXI1		MIR137HG
CHST8	HIC1		AC008522.1
ANGPT2	MAOB		ARHGAP25
ZNF493	ZBTB33		PLA2R1
AC105020.6	ROR1		MYCL
AC006460.2	ZNF761		HECW2
TMEM40	LINC01629		AC022506.2
L3MBTL1	RAD54L		SPATA22
MYH15	MANEA		IRX3
MYO7A	UNC13D		TMEM108
KRT75	ARPIN		AC008840.1
AL390719.2	FAM83F		ZNF540
AC015912.1	ZNF587		AC040162.1
KCNN1	FAM200B		C2CD6
AL109615.2	SIAH1		MTBP
CARD11	ZFYVE26		LARGE2
CX3CL1	TCFL5		NOXO1
HCAR2	SLC9A8		RANBP17
ACOT11	SHB		TMC6
MIR194-2HG	KIAA0513		PLCL1
PLK5	TAF8		FANCB
HS3ST1	WDR73		CASZ1
KYNU	CDC37L1		AC048380.2
TNFSF14	HADH		MMRN2
DISC1	GAS6-DT		AK7
FAM155B	AL162231.2		LPAL2
POU2F3	ZNF512		KLC3
STRA6	GPR39		S100A12
FAM72B	PIGX		WTAPP1
OTULINL	TMEM140		P2RX5-TAX1BP3
CATSPERG	ENOSF1		UNC5C
ICOSLG	SEMA4F		CDC42BPG
IGF2BP2-AS1	BCKDHB		ZNF724
AC008556.1	SH3BP5		ZNF66
CASC8	CCNJ		ABCA9
IQANK1	CIB2		XIRP1
KLHL3	TMTC1		AC009061.2
TENM3-AS1	ANO4		ZNF860
TMEM154	KAT2B		SPTBN4
TBX1	RBAK		AC020978.5
CFLAR-AS1	TM6SF1		NAT8L
CEL	CCDC57		SCUBE2
AC020917.4	C2CD5		SEMA6B
FAM110C	FGFR2		KIF26A
AP001029.2	SMYD3		PTPRG-AS1
NCAN	SNORA14B		LINC01517
SDR16C5	ERCC6L		MORN3
DNM1P47	GORAB		PTPN6
FAM169A	AP1S3		AL355304.1
VNN3	JAK2		TRPC6
RAB11FIP4	AL160408.2		IFNLR1
BMPR1B	TMEM268		AC244033.2
LCN2	SYNE3		CREG2
SNX10	NEK3		KDM4A-AS1
KRT42P	NSUN5P2		LPAR5
TRIM72	CACFD1		AC069503.1
CD101	HMGN1P38		ASPN
KIF21B	DMTN		TMEM184A
AFAP1L2	SLC12A2		MCPH1-AS1
RGMA	CACHD1		EPPK1
IZUMO1	RASSF10		AC104581.4
TRHDE-AS1	NBPF3		CCNO
TNFRSF14-AS1	TTF2		AL161891.1
PLEKHA7	ANKH		AL021155.5
AL451123.1	AC080112.1		PGR
AL356534.1	KCNJ5		RPH3AL
AC012640.4	PKIA		AC099344.3
INPP5D	ZNF669		AL590822.3
CKMT1A	NR4A3		ARHGEF16
DHRS2	ZNF875		ATP6V1FNB
PLA2G4F	DEPDC1B		PSPHP1
TMEM51-AS1	DNALI1		MYH15
REPS2	HPSE		ADAM28
FXYD3	ARHGAP29		AL356599.1
CALML3-AS1	KYNU		CORIN
ITGAM	LINC02057		DCLK1
VWDE	PLXNB3		PDE2A
ZBED6CL	SS18L1		PAX9
RNF43	FAM86C1		BX322639.1
ANK3	SNORD3A		FUT3
ITGB2	MOCS3		FLG-AS1
MSS51	DENND4A		CD34
NOS1	FES		GIPR
CALB1	MTMR9		LCMT1-AS1
LAMP3	ULK2		RUBCNL
STAG3	RAD51AP1		ERICH5
FGFR2	RICTOR		Z97832.2
CYP26B1	ZNF589		AC090152.1
LINC00240	TSPAN15		EVPLL
RHOH	TRMT12		SYNPO2L
SHROOM4	TXNRD2		PLCXD2
MAPK15	KDM2B		AC006059.1
IQCA1	POLG2		CRYBG2
EPB41L4A	MSC		AF064858.1
RASSF9	IMMP2L		CLDN6
DOCK8	CLUHP3		DRAXIN
ARFGEF3	RNF223		AC027601.6
HLA-DQB1	ZNF707		CDH26
LINC01515	CRYBG3		ABCC6
PHACTR3	MCPH1		RAET1E
DUOX2	SVIP		IRX1
SMPDL3B	EFNA5		2001-03-01
TTC22	UPRT		SPINT1-AS1
HOOK1	APH1B		LINC00598
SPRR2D	ITGA4		HID1
SPRR2A	RAVER2		MALRD1
MIR205	GOLGA8A		LMTK3
LYPD6B	DPYD		CSPG4P13
WNT10A	FANCD2		CAMK2B
SLC6A11	DGKD		GAL3ST1
NUDT16P1	IFIH1		DIRC3-AS1
CWH43	KDM5D		ZNF483
AC027329.1	TLN2		STYK1
TFAP2A-AS1	KHDRBS3		OMG
AC093582.1	NUDT8		RNASEH2A
ARHGEF35	UTP23		TSIX
OR2A7	AC004846.1		LINC01204
AC005534.1	KCNJ15		LRRC61
COL22A1	CEP70		SEC24B-AS1
DMRT2	IL27RA		ENTPD2
ENTPD2	PRKCH		AC110597.3
GLB1L3	TRABD2A		DIRC3
LINC02657	ZNF184		MGAM
SYNPO2L	PRELID3A		TMPRSS4
PRMT8	BTN2A2		SLC2A5
A2ML1	SLC25A15		CSMD1
LRRIQ1	KATNBL1		ZG16B
RIPK3	PRKD1		VAC14-AS1
AL359220.1	PECR		ICA1
TMEM63C	KMT2A		MFNG
C15orf62	CCN3		PLCB2
MARVELD3	SMCO4		RPL7P21
GGT6	PDE4A		NCF1C
CDRT1	GPER1		BICDL2
EPN3	EPB41L4A		AC007336.1
TNRC6C-AS1	FASTKD1		TBC1D30
LINC01415	CCL2		SH2D6
SLC52A3	TMED8		PHACTR3
CXCL17	SASH1		ADCY1
FUT2	KRT6C		NKX2-1
KLK10	ABHD3		AC073283.2
U62317.1	HOXA5		FMO2
	ANKRD42		TRIM17
	LAMA2		AC004817.3
	ZNF654		COX6B2
	C9orf40		TP73
	PMS2		SCN7A
	HOTAIRM1		ABO
	ZBTB21		AATK
	AC015813.1		RASSF9
	WDR62		KRT23
	DCLK2		PPP2R2C
	NPNT		BLACAT1
	GPAT3		B4GALNT3
	BPHL		TLL1
	CIPC		GGT6
	DHX58		GDA
	TMEM106A		AC015660.1
	EMSY		TMEM125
	TPD52		UGT1A6
	VCPKMT		DNASE1L3
	ASB16-AS1		SIDT1
	POMK		AC114947.2
	OAS2		SMOC2
	DPY19L4		BLNK
	FAM149B1		ADRB1
	MOCS1		ATP12A
	RNF122		AC009123.1
	CFAP298		KRT16P2
	TRPS1		FOXN1
	KRT8P12		KRT42P
	HS6ST2		AC036176.3
	USP9Y		LRRN4
	LOXL1-AS1		AC005336.1
	BST1		AL021392.1
	GK
	AL049629.1
	TFPI
	ODF3B
	DHFR
	AL109918.1
	GJC2
	LRP4
	MAML3
	PPCDC
	DTNA
	EYA4
	MFAP3
	C10orf95
	DLGAP1-AS1
	OSBPL7
	SLC22A15
	FBXO32
	MND1
	FAAH
	AC023043.1
	TMEM217
	P2RX4
	SHANK2
	FIZ1
	GNAI1
	FIBIN
	KIF18A
	MIER3
	DPF3
	NECTIN3
	POGLUT1
	TBC1D10A
	CENPL
	LNP1
	SERPINB3
	PPAN
	E2F8
	ARHGAP31
	ELN
	TRIM13
	CENPK
	FAM86HP
	EIF3FP3
	P2RY11
	HLA-DQB1
	CASP10
	INTS2
	SLC22A23
	KIF15
	SERTAD4-AS1
	RSBN1
	HERC2P2
	IDNK
	NAMPTP1
	ZBTB39
	SLC25A16
	MFSD13A
	UBOX5
	TEX29
	BAZ2B
	TP53TG1
	INTS6L
	SYNJ1
	LINC02454
	N4BP3
	HAPLN3
	CREB5
	GAS2L3
	MEDAG
	GPATCH2
	PLCD4
	NHS
	FHDC1
	MAMSTR
	SYNE2
	CASP9
	LINC02657
	GABPB2
	CTBS
	ABI2
	ZNF785
	TET2
	TNRC6B
	CRIM1-DT
	SYBU
	PRRT3
	MEIS2
	JMY
	ST6GALNAC1
	FAM155B
	CLN8
	STAT5A
	CRAMP1
	HELQ
	PTPRZ1
	AC026803.2
	HERC6
	LIN37
	IQCA1
	AC090409.1
	BRWD3
	FBXL2
	ZBTB34
	MNS1
	IL11
	ZBTB6
	PRKCQ
	CREM
	ITPR2
	NXT2
	STX1B
	BANP
	TMEM45A
	EEPD1
	SLC12A8
	SESN1
	IL12A
	AL590617.2
	KCNQ5
	C1orf131
	FZD5
	ZNRF3
	WTIP
	UNKL
	DAAM2
	B9D1
	SCN1B
	ZNF558
	TMEM238
	IFNAR2
	CHST7
	TFAP4
	ZNF367
	TIRAP
	BVES
	ZFPM2
	ADTRP
	FABP4
	SCN9A
	PMS2CL
	ZNF195
	LCMT2
	PRKY
	TRAPPC2
	XAF1
	C15orf41
	ZFY
	TRMT44
	SHC3
	EGLN1
	BNC2
	MIR4435-2HG
	FBXL20
	C1orf115
	IRX3
	AC005476.2
	ZNF614
	ARSI
	HLA-F
	FOXE1
	SLC45A3
	CCDC3
	LINC01137
	CDADC1
	MAP3K1
	METTL7B
	PRICKLE1
	HARBI1
	C5AR1
	C18orf54
	RAB15
	BTBD11
	GAPLINC
	RMI2
	RBM43
	C11orf45
	IL18R1
	CLK4
	AC022211.1
	FMN1
	DENND2D
	ZSCAN31
	MSH2
	ZKSCAN2
	PPP2R3B
	IQCC
	PRORP
	CTSS
	PILRB
	FLRT2
	EEF1AKMT4
	LIMD2
	ZBED5-AS1
	PDE7B
	ZNF292
	NUBPL
	MPP7
	FAM86JP
	CAPS
	KLHL24
	SLC46A1
	TENT5C
	SLC38A6
	PAG1
	PSG4
	LINC02273
	MX1
	AC015712.2
	CCDC69
	SPAG4
	MAFG-DT
	TRIM6
	BLNK
	BEND3
	REXO5
	TOGARAM1
	ARHGAP24
	C1QL1
	TRIM52
	MAP9
	BBS9
	METTL4
	AL928654.4
	NRCAM
	CCDC18
	HSD17B7P2
	MT1F
	HOXB8
	ZNF331
	AMOT
	INO80D
	CYP26B1
	AC096536.3
	ENPP2
	TNFAIP6
	ELFN2
	TIFA
	AP000769.1
	PRR5L
	TCIM
	ISL1
	PSORS1C1
	AC010457.1
	ZNF585B
	PIP5KL1
	HIC2
	AC008011.2
	C9orf72
	PCOLCE2
	NEIL3
	ICAM4
	EXOC6
	GLRB
	ATL1
	RNF215
	EMC3-AS1
	TTLL7
	AC021078.1
	LINC00565
	LMLN
	NOS1
	EEF1A1P12
	OSCP1
	BRAF
	B3GALNT1
	NTF4
	MVB12B
	CRADD
	MYH16
	POLQ
	GNAZ
	HDAC4
	RWDD2A
	GULP1
	SARS2
	KLF8
	PTPDC1
	C7orf31
	ADAMTS12
	TRIM59
	AC121761.1
	ZNF92
	ARHGAP5-AS1
	AL627309.6
	RNFT1
	AL158212.3
	EXD3
	QRICH2
	ADAMTS7
	SERAC1
	BMP6
	FAHD2B
	ZNF845
	CRYZL2P
	SLC30A4
	DIXDC1
	USP2
	COMMD3
	BEND6
	FOXP1
	PGM5P4
	DMAC2L
	CA9
	SLC9A5
	CEP76
	RNLS
	PXMP4
	GRIK5
	BTN2A3P
	LRCH2
	GCNT2
	MATN3
	FRZB
	SETD9
	BCLAF3
	ATP2C2-AS1
	RNF43
	ZNF234
	STXBP6
	LRRCC1
	KIF24
	SLAMF7
	MRPS24
	TIGAR
	DOK5
	IPMK
	KCNE4
	DAGLA
	IL33
	LINC02725
	ADAT2
	ZNF778
	CEP57L1
	ATAD2B
	AC067930.5
	PLA2G6
	ZNF747
	NPIPB4
	PRDM15
	GAP43
	CDH26
	SCAT8
	ZNF575
	CEP97
	ZNF182
	DCST1-AS1
	CEP128
	SLC22A3
	AC012447.1
	COLGALT2
	NRSN2-AS1
	PODXL
	AGPAT4
	TMEM198
	OVGP1
	ZBTB10
	LINC00342
	MSX1
	DACT1
	SLC8A1
	NOXA1
	SHANK1
	SH3BP5-AS1
	LINC00520
	PSMG4
	BIVM
[truncated: 731 more rows]

## Sheet: 1599 DEG at t=3h in NHLF.CC
© 2000-2022 QIAGEN. All rights reserved.
Symbol	Entrez Gene Name	Ensembl	LFC	FC	FDR05	Location	Type(s)	Expression level [rpkm]
TNF	tumor necrosis factor	ENSG00000232810	11.054	2126.11	0	Extracellular Space	cytokine	7.8196
CXCL10	C-X-C motif chemokine ligand 10	ENSG00000169245	10.191	1168.95	1e-06	Extracellular Space	cytokine	6.12366
TRPM6	transient receptor potential cation channel subfamily M member 6	ENSG00000119121	10.127	1118.23	0	Plasma Membrane	kinase	0.74984
CCDC177	coiled-coil domain containing 177	ENSG00000267909	9.932	976.855	2e-06	Other	other	1.4412
SERPINA3	serpin family A member 3	ENSG00000196136	9.914	964.742	2e-06	Extracellular Space	other	1.18728
RP11_283G65	--	ENSG00000255750	9.841	917.141	6.1e-05	Other	other	#N/A
LAX1	lymphocyte transmembrane adaptor 1	ENSG00000122188	9.622	787.972	4.5e-05	Cytoplasm	other	1.45394
SPACA6P-AS	SPACA6P antisense RNA	ENSG00000269959	9.598	774.972	0.0001	Other	other	1.2073
TNFRSF9	TNF receptor superfamily member 9	ENSG00000049249	9.581	765.894	0	Plasma Membrane	transmembrane receptor	0.745737
SSTR2	somatostatin receptor 2	ENSG00000180616	9.564	756.922	7e-06	Plasma Membrane	G-protein coupled receptor	0.593028
RHCG	Rh family C glycoprotein	ENSG00000140519	9.233	601.741	0	Plasma Membrane	transporter	4.97789
TCHH	trichohyalin	ENSG00000159450	9.09	544.958	0	Extracellular Space	other	0.480123
MMP12	matrix metallopeptidase 12	ENSG00000262406	9.008	514.847	0	Extracellular Space	peptidase	6.04081
IL6R-AS1	IL6R antisense RNA 1	ENSG00000228013	8.948	493.874	5e-06	Other	other	1.72701
C11orf86	chromosome 11 open reading frame 86	ENSG00000173237	8.852	462.08	0.00145	Other	other	2.39385
ELOVL7	ELOVL fatty acid elongase 7	ENSG00000164181	8.613	391.536	0	Cytoplasm	enzyme	1.87527
RP5_1120P113	--	ENSG00000231881	8.596	386.949	0.00341	Other	other	#N/A
BX2559233	--	ENSG00000276462	8.559	377.151	2e-06	Other	other	#N/A
GPRACR	GPR107 adjacent cis regulating lncRNA	ENSG00000196979	8.554	375.847	0.00213	Other	other	0.708965
CTD-3088G3.8	--	ENSG00000188897	8.529	369.39	1e-05	Other	other	#N/A
CGA	glycoprotein hormones, alpha polypeptide	ENSG00000135346	8.208	295.702	0.00281	Extracellular Space	other	0.798804
EDN2	endothelin 2	ENSG00000127129	8.163	286.621	0.000295	Extracellular Space	growth factor	1.06923
MYO1G	myosin IG	ENSG00000136286	8.049	264.844	0.00182	Cytoplasm	other	0.186981
CTD-2336O2.3	--	ENSG00000282021	7.987	253.704	0.00277	Other	other	#N/A
PLA2G12AP1	phospholipase A2 group XIIA pseudogene 1	ENSG00000224680	7.841	229.285	9.8e-05	Other	other	2.47708
FAM87A	family with sequence similarity 87 member A	ENSG00000182366	7.788	221.015	0.000166	Other	other	0.26675
LINC01449	long intergenic non-protein coding RNA 1449	ENSG00000224017	7.636	198.914	0.00765	Other	other	0.497071
CTD_2020K173	--	ENSG00000233175	7.588	192.405	7.2e-05	Other	other	#N/A
RP11_761I44	--	ENSG00000271725	7.489	179.644	0.00401	Other	other	#N/A
LOC105372440	uncharacterized LOC105372440	ENSG00000261341	7.463	176.436	0.00561	Other	other	#N/A
ZCCHC12	zinc finger CCHC-type containing 12	ENSG00000174460	7.417	170.899	0.00111	Nucleus	transcription regulator	0.476817
POU3F1	POU class 3 homeobox 1	ENSG00000185668	7.266	153.916	0.000292	Nucleus	transcription regulator	0.318393
C2CD4A	C2 calcium dependent domain containing 4A	ENSG00000198535	7.217	148.776	0.00857	Nucleus	other	0.264791
CXCL6	C-X-C motif chemokine ligand 6	ENSG00000124875	7.164	143.41	0	Extracellular Space	cytokine	2.56892
LINC01539	long intergenic non-protein coding RNA 1539	ENSG00000267712	7.156	142.617	0.00604	Other	other	0.179068
NCCRP1	NCCRP1, F-box associated domain containing	ENSG00000188505	7.14	141.044	0	Cytoplasm	other	1.52304
ADORA2BP1	adenosine A2b receptor pseudogene 1	ENSG00000236136	7.094	136.618	0.00792	Other	other	0.993072
H2BU1	H2B.U histone 1	ENSG00000196890	7.054	132.882	0.00218	Nucleus	other	#N/A
DLX3	distal-less homeobox 3	ENSG00000064195	7.016	129.427	2.4e-05	Nucleus	transcription regulator	0.291294
LOC148709	actin gamma 1 pseudogene	ENSG00000234996	6.986	126.764	0.00496	Other	other	#N/A
MT1F	metallothionein 1F	ENSG00000198417	6.958	124.327	0.00031	Other	other	0.408271
HAND1	heart and neural crest derivatives expressed 1	ENSG00000113196	6.903	119.677	0.000491	Nucleus	transcription regulator	0.424423
VTRNA1-2	vault RNA 1-2	ENSG00000202111	6.87	116.97	0.0037	Other	other	8.03561
LOC105376617	uncharacterized LOC105376617	ENSG00000255202	6.806	111.895	0.00209	Other	other	#N/A
ANGPT2	angiopoietin 2	ENSG00000091879	6.798	111.276	0.00567	Extracellular Space	growth factor	0.100376
SNORA14B	small nucleolar RNA, H/ACA box 14B	ENSG00000207181	6.777	109.668	0.00113	Other	other	4.96858
ARL14	ADP ribosylation factor like GTPase 14	ENSG00000179674	6.74	106.891	0.00668	Other	other	0.506683
IL36G	interleukin 36 gamma	ENSG00000136688	6.69	103.25	0.00372	Extracellular Space	cytokine	0.447342
ICOSLG/LOC102723996	inducible T cell costimulator ligand	ENSG00000160223	6.647	100.218	0.0133	Plasma Membrane	other	#N/A
SLC22A20P	solute carrier family 22 member 20, pseudogene	ENSG00000197847	6.632	99.1816	0.00242	Other	other	0.150248
SELE	selectin E	ENSG00000007908	6.607	97.4777	0.00891	Plasma Membrane	transmembrane receptor	0.129646
RP11_667K143	--	ENSG00000263050	6.552	93.8315	0.00372	Other	other	#N/A
LINC02541	long intergenic non-protein coding RNA 2541	ENSG00000230943	6.518	91.646	6.1e-05	Other	other	0.229503
RP11_634H221	--	ENSG00000273391	6.495	90.1965	0.00205	Other	other	#N/A
MFNG	MFNG O-fucosylpeptide 3-beta-N-acetylglucosaminyltransferase	ENSG00000100060	6.491	89.9468	3.7e-05	Cytoplasm	enzyme	0.17988
AC008966.3	--	ENSG00000286048	6.484	89.5114	0.00267	Other	other	0.281113
AC097709.1	--	ENSG00000287037	6.443	87.0034	0.00259	Other	other	0.291277
STRA6	stimulated by retinoic acid 6	ENSG00000137868	6.411	85.0949	0.000546	Plasma Membrane	transporter	0.0676016
LINC00880	long intergenic non-protein coding RNA 880	ENSG00000243629	6.396	84.2147	0.0038	Other	other	0.232789
RP5_965G216	--	ENSG00000276952	6.375	82.9977	0.0152	Other	other	#N/A
ALOXE3	arachidonate lipoxygenase 3	ENSG00000179148	6.367	82.5388	4.7e-05	Extracellular Space	enzyme	0.137145
WNT1	Wnt family member 1	ENSG00000125084	6.347	81.4024	0.00351	Extracellular Space	cytokine	0.205355
RASSF10	Ras association domain family member 10	ENSG00000189431	6.344	81.2333	0.00062	Other	other	0.17445
STMN4	stathmin 4	ENSG00000015592	6.334	80.6722	0.0036	Cytoplasm	other	0.149211
CD34	CD34 molecule	ENSG00000174059	6.299	78.7386	0.000198	Plasma Membrane	other	0.588972
EGOT	eosinophil granule ontogeny transcript	ENSG00000235947	6.277	77.5471	0.00516	Other	other	0.321485
OTULINL	OTU deubiquitinase with linear linkage specificity like	ENSG00000145569	6.266	76.958	0.00505	Other	other	0.0660366
IL23A	interleukin 23 subunit alpha	ENSG00000110944	6.254	76.3206	0	Extracellular Space	cytokine	15.3046
POU2F3	POU class 2 homeobox 3	ENSG00000137709	6.213	74.1821	0.014	Nucleus	transcription regulator	0.0676444
CTD_2369P28	--	ENSG00000267607	6.183	72.6555	0.000714	Other	other	#N/A
KREMEN2	kringle containing transmembrane protein 2	ENSG00000131650	6.167	71.8542	0.000294	Other	other	0.188934
RN7SL368P	RNA, 7SL, cytoplasmic 368, pseudogene	ENSG00000239948	6.153	71.1603	0.0102	Other	other	1.56233
FCER1G	Fc fragment of IgE receptor Ig	ENSG00000158869	6.15	71.0124	3.3e-05	Plasma Membrane	transmembrane receptor	6.95062
IL6	interleukin 6	ENSG00000136244	6.094	68.3088	0	Extracellular Space	cytokine	627.199
KLKB1	kallikrein B1	ENSG00000164344	6.032	65.4354	0.0263	Extracellular Space	peptidase	0.136705
AL451123.1	--	ENSG00000285103	6.022	64.9834	0.00378	Other	other	0.0404728
TRIM72	tripartite motif containing 72	ENSG00000177238	6.009	64.4005	0.0121	Cytoplasm	enzyme	0.0464924
BIK	BCL2 interacting killer	ENSG00000100290	5.985	63.338	0.00085	Cytoplasm	other	0.40725
REPS2	RALBP1 associated Eps domain containing 2	ENSG00000169891	5.956	62.0776	0.000541	Cytoplasm	other	0.0336536
TENM3-AS1	TENM3 antisense RNA 1	ENSG00000177822	5.925	60.7579	0.00178	Other	other	0.0600315
HEY2	hes related family bHLH transcription factor with YRPW motif 2	ENSG00000135547	5.922	60.6317	0.00155	Nucleus	transcription regulator	0.136658
LYPD3	LY6/PLAUR domain containing 3	ENSG00000124466	5.883	59.0146	0	Plasma Membrane	other	85.864
KCNN1	potassium calcium-activated channel subfamily N member 1	ENSG00000105642	5.881	58.9328	0.00691	Plasma Membrane	ion channel	0.0900482
AC0228162	--	ENSG00000230647	5.874	58.6476	0.0212	Other	other	#N/A
TNFSF14	TNF superfamily member 14	ENSG00000125735	5.805	55.9087	0.0117	Extracellular Space	cytokine	0.070389
LOC101927377	uncharacterized LOC101927377	ENSG00000231119	5.753	53.9294	0.0307	Other	other	#N/A
AP0006956	--	ENSG00000230479	5.739	53.4086	0.0124	Other	other	#N/A
PNLDC1	PARN like, ribonuclease domain containing 1	ENSG00000146453	5.703	52.0924	0.0214	Cytoplasm	enzyme	0.142235
CHST8	carbohydrate sulfotransferase 8	ENSG00000124302	5.671	50.9496	0.00566	Cytoplasm	enzyme	0.100815
LOC339192	uncharacterized LOC339192	ENSG00000267121	5.669	50.8791	0.000188	Other	other	#N/A
BMPR1B	bone morphogenetic protein receptor type 1B	ENSG00000138696	5.652	50.283	0.00366	Plasma Membrane	kinase	0.0479339
FAM83H-AS1	FAM83H antisense RNA 1 (head to head)	ENSG00000203499	5.634	49.6596	7.2e-05	Other	other	#N/A
TEX45	testis expressed 45	ENSG00000198723	5.633	49.6252	0.00676	Other	other	0.10287
CCL4	C-C motif chemokine ligand 4	ENSG00000275302	5.616	49.0438	0.0452	Extracellular Space	cytokine	0.164713
MRGPRX3	MAS related GPR family member X3	ENSG00000179826	5.601	48.5366	0.00671	Plasma Membrane	G-protein coupled receptor	0.167201
LOC91370	uncharacterized LOC91370	ENSG00000268812	5.558	47.1113	0.0047	Other	other	#N/A
CALML3-AS1	CALML3 antisense RNA 1	ENSG00000205488	5.555	47.0134	0.0157	Other	other	0.0310118
MIR194-2HG	MIR194-2 host gene	ENSG00000229719	5.546	46.721	0.0197	Other	other	0.0773636
RP11_158I33	--	ENSG00000269826	5.539	46.4949	0.0116	Other	other	#N/A
DHRS2	dehydrogenase/reductase 2	ENSG00000100867	5.498	45.1921	0.0482	Nucleus	enzyme	0.0371607
FAM155B	family with sequence similarity 155 member B	ENSG00000130054	5.473	44.4158	0.0011	Plasma Membrane	transmembrane receptor	0.0676638
LOC105369329	--	ENSG00000255931	5.47	44.3235	0.00485	Other	other	#N/A
AC083837.1	--	ENSG00000285744	5.447	43.6225	0	Other	other	3.43765
RP11-456N14.6	--	ENSG00000283511	5.379	41.6141	0.0348	Other	other	#N/A
ACKR3	atypical chemokine receptor 3	ENSG00000144476	5.371	41.384	0	Plasma Membrane	G-protein coupled receptor	5.31433
CRYBA2	crystallin beta A2	ENSG00000163499	5.367	41.2694	0.03	Other	other	0.169486
ICAM4	intercellular adhesion molecule 4 (Landsteiner-Wiener blood group)	ENSG00000105371	5.366	41.2408	0	Plasma Membrane	other	8.85093
CFLAR-AS1	CFLAR antisense RNA 1	ENSG00000226312	5.338	40.4481	0.00975	Other	other	0.057057
RP11_95M152	--	ENSG00000220412	5.331	40.2523	0.00408	Other	other	#N/A
CCDC173	coiled-coil domain containing 173	ENSG00000154479	5.304	39.506	0.00261	Other	other	1.41337
FGF19	fibroblast growth factor 19	ENSG00000162344	5.303	39.4786	0.0284	Extracellular Space	growth factor	0.130739
RP5_955M134	--	ENSG00000232358	5.301	39.4239	0.0185	Other	other	#N/A
PLK5	polo like kinase 5	ENSG00000185988	5.287	39.0432	0.0238	Cytoplasm	other	0.0770488
SENCR	smooth muscle and endothelial cell enriched migration/differentiation-associated lncRNA	ENSG00000254703	5.278	38.8004	0.0201	Other	other	0.175835
FAM110C	family with sequence similarity 110 member C	ENSG00000184731	5.275	38.7198	0.00134	Cytoplasm	other	0.0551728
CKS1BP1	CDC28 protein kinase regulatory subunit 1B pseudogene 1	ENSG00000258788	5.272	38.6394	0.00941	Other	other	10.9712
RP5_1039K517	--	ENSG00000272582	5.264	38.4257	0.0038	Other	other	#N/A
LYVE1	lymphatic vessel endothelial hyaluronan receptor 1	ENSG00000133800	5.23	37.5307	0.000724	Plasma Membrane	transmembrane receptor	1.01201
IGF2BP2-AS1	IGF2BP2 antisense RNA 1	ENSG00000163915	5.211	37.0397	0.0128	Other	other	0.0646852
CD164L2	CD164 molecule like 2	ENSG00000174950	5.19	36.5044	0.0047	Other	other	0.110122
SAA1	serum amyloid A1	ENSG00000173432	5.167	35.9271	0.00137	Extracellular Space	transporter	0.300623
KRT75	keratin 75	ENSG00000170454	5.162	35.8028	0.0039	Cytoplasm	other	0.0933324
KRT42P	keratin 42 pseudogene	ENSG00000214514	5.153	35.5801	0.00538	Other	other	0.0466342
LINC02677	long intergenic non-protein coding RNA 2677	ENSG00000228951	5.148	35.457	0.0168	Other	other	0.169642
PLA2G4F	phospholipase A2 group IVF	ENSG00000168907	5.147	35.4325	0.00791	Cytoplasm	enzyme	0.0339605
LRRC61	leucine rich repeat containing 61	ENSG00000127399	5.084	33.9185	0.00277	Other	other	0.10941
TBX1	T-box transcription factor 1	ENSG00000184058	5.066	33.4979	0.0108	Nucleus	transcription regulator	0.0570857
SERPINB3	serpin family B member 3	ENSG00000057149	5.065	33.4747	0.0199	Cytoplasm	other	0.1179
RNF43	ring finger protein 43	ENSG00000108375	5.064	33.4515	0.0104	Plasma Membrane	enzyme	0.0268162
VNN3	vanin 3	ENSG00000093134	5.029	32.6497	0.0395	Extracellular Space	enzyme	0.0507535
RP5_1028K72	--	ENSG00000266088	5.024	32.5368	0.0236	Other	other	#N/A
ATG9B	autophagy related 9B	ENSG00000181652	5.009	32.2003	0.00109	Cytoplasm	other	0.185358
RP11_6O23	--	ENSG00000261616	4.957	31.0603	0.0492	Other	other	#N/A
GCH1	GTP cyclohydrolase 1	ENSG00000131979	4.952	30.9528	0	Cytoplasm	enzyme	4.05986
SDR16C5	short chain dehydrogenase/reductase family 16C member 5	ENSG00000170786	4.924	30.3579	0.028	Cytoplasm	enzyme	0.0510433
CD101	CD101 molecule	ENSG00000134256	4.922	30.3158	0.00996	Plasma Membrane	other	0.0461613
CALB1	calbindin 1	ENSG00000104327	4.907	30.0023	0.0161	Cytoplasm	other	0.0243255
GAPDHS	glyceraldehyde-3-phosphate dehydrogenase, spermatogenic	ENSG00000105679	4.885	29.5482	0.049	Cytoplasm	enzyme	0.117428
RP11_120J11	--	ENSG00000225472	4.862	29.0809	0.034	Other	other	#N/A
AC0874912	--	ENSG00000214546	4.861	29.0607	0.0286	Other	other	#N/A
ITGAM	integrin subunit alpha M	ENSG00000169896	4.848	28.8001	0.013	Plasma Membrane	transmembrane receptor	0.0306012
CATSPERG	cation channel sperm associated auxiliary subunit gamma	ENSG00000099338	4.844	28.7203	0.00179	Extracellular Space	other	0.0655773
ITGB2	integrin subunit beta 2	ENSG00000160255	4.842	28.6805	0.00957	Plasma Membrane	transmembrane receptor	0.0253218
IL10RB-DT	IL10RB divergent transcript	ENSG00000223799	4.794	27.742	0.00439	Other	other	1.17225
MYO7A	myosin VIIA	ENSG00000137474	4.789	27.646	0.000568	Cytoplasm	enzyme	0.0961113
TMEM238	transmembrane protein 238	ENSG00000233493	4.772	27.3222	0.0142	Other	other	0.23027
LINC00240	long intergenic non-protein coding RNA 240	ENSG00000224843	4.756	27.0208	0.037	Other	other	0.0188241
BMP8A	bone morphogenetic protein 8a	ENSG00000183682	4.738	26.6858	0.000133	Extracellular Space	cytokine	0.612211
NRARP	NOTCH regulated ankyrin repeat protein	ENSG00000198435	4.727	26.4831	0	Nucleus	transcription regulator	1.27366
SNX10	sorting nexin 10	ENSG00000086300	4.707	26.1185	0.0228	Cytoplasm	transporter	0.0468854
MIR3142HG	--	ENSG00000253522	4.682	25.6698	0.00082	Other	other	1.8997
MAPK6-DT	MAPK6 divergent transcript	ENSG00000259438	4.666	25.3867	0.0244	Other	other	1.98812
PSPHP1	phosphoserine phosphatase pseudogene 1	ENSG00000226278	4.665	25.3691	0.015	Other	other	0.579034
ZBED6CL	ZBED6 C-terminal like	ENSG00000188707	4.665	25.3691	0.0163	Other	other	0.0291978
RP11_342K21	--	ENSG00000279133	4.655	25.1939	0.00396	Other	other	#N/A
IZUMO1	izumo sperm-egg fusion 1	ENSG00000182264	4.633	24.8126	0.0379	Cytoplasm	other	0.0428693
CASC8	cancer susceptibility 8	ENSG00000246228	4.62	24.59	0.0268	Other	other	0.0611638
F2RL3	F2R like thrombin or trypsin receptor 3	ENSG00000127533	4.576	23.8514	0.00591	Plasma Membrane	G-protein coupled receptor	0.265705
LINC00877	long intergenic non-protein coding RNA 877	ENSG00000241163	4.574	23.8183	0.00266	Other	other	0.130482
LINC00161	long intergenic non-protein coding RNA 161	ENSG00000226935	4.456	21.9477	0.0214	Other	other	2.9639
PLEKHA7	pleckstrin homology domain containing A7	ENSG00000166689	4.42	21.4068	0.00378	Cytoplasm	other	0.0413901
TNRC18P1	trinucleotide repeat containing 18 pseudogene 1	ENSG00000249661	4.418	21.3772	0.0284	Other	other	0.397244
C20orf204	chromosome 20 open reading frame 204	ENSG00000196421	4.414	21.318	0.00895	Other	other	0.144418
CARD11	caspase recruitment domain family member 11	ENSG00000198286	4.406	21.2001	0.000865	Cytoplasm	kinase	0.0899402
CTC_526N191	--	ENSG00000277013	4.379	20.807	0.0411	Other	other	#N/A
DOCK8	dedicator of cytokinesis 8	ENSG00000107099	4.367	20.6347	0.0275	Cytoplasm	other	0.0093071
LOC101929705	uncharacterized LOC101929705	ENSG00000237686	4.364	20.5918	0.00362	Other	other	#N/A
ARHGAP31-AS1	ARHGAP31 antisense RNA 1	ENSG00000241155	4.361	20.5491	0.00264	Other	other	6.95606
LY6G6C	lymphocyte antigen 6 family member G6C	ENSG00000204421	4.324	20.0287	0.0086	Extracellular Space	other	1.03622
CKMT1A/CKMT1B	creatine kinase, mitochondrial 1B	ENSG00000223572	4.314	19.8904	0.0142	Cytoplasm	kinase	#N/A
EPB41L4A	erythrocyte membrane protein band 4.1 like 4A	ENSG00000129595	4.309	19.8216	0.0455	Extracellular Space	other	0.0124151
CYP26B1	cytochrome P450 family 26 subfamily B member 1	ENSG00000003137	4.301	19.712	0.0456	Cytoplasm	enzyme	0.0215524
FXYD3	FXYD domain containing ion transport regulator 3	ENSG00000089356	4.296	19.6438	0.0335	Plasma Membrane	ion channel	0.0319463
RNF148	ring finger protein 148	ENSG00000235631	4.284	19.4811	0.0329	Extracellular Space	enzyme	1.32859
RHOH	ras homolog family member H	ENSG00000168421	4.273	19.3331	0.0247	Plasma Membrane	enzyme	0.0168339
LOC102725254	uncharacterized LOC102725254	ENSG00000268650	4.267	19.2528	0.00812	Other	other	#N/A
RP11_325P152	--	ENSG00000230832	4.257	19.1199	0.00367	Other	other	#N/A
STAR	steroidogenic acute regulatory protein	ENSG00000147465	4.19	18.2522	1.5e-05	Cytoplasm	transporter	3.40785
NCAN	neurocan	ENSG00000130287	4.148	17.7285	0.022	Extracellular Space	other	0.0541929
EDNRA	endothelin receptor type A	ENSG00000151617	4.102	17.1722	0	Plasma Membrane	transmembrane receptor	9.62121
RP11_465B228	--	ENSG00000272141	4.083	16.9475	0.0389	Other	other	#N/A
CCL5	C-C motif chemokine ligand 5	ENSG00000271503	4.03	16.3362	0.00484	Extracellular Space	cytokine	0.394704
MT1G	metallothionein 1G	ENSG00000125144	4.026	16.291	0	Nucleus	other	10.3958
GCKR	glucokinase regulator	ENSG00000084734	4.007	16.0778	0.021	Nucleus	other	0.398688
RP11_109N234	--	ENSG00000258813	3.998	15.9778	0.0383	Other	other	#N/A
CPNE9	copine family member 9	ENSG00000144550	3.958	15.5409	0.015	Extracellular Space	other	0.446388
PTGES	prostaglandin E synthase	ENSG00000148344	3.893	14.8563	0	Cytoplasm	enzyme	31.7506
C15orf48	chromosome 15 open reading frame 48	ENSG00000166920	3.886	14.7844	0	Nucleus	other	5.96748
CHGB	chromogranin B	ENSG00000089199	3.882	14.7434	0.00415	Extracellular Space	other	0.171074
CCK	cholecystokinin	ENSG00000187094	3.875	14.6721	0.0194	Extracellular Space	other	0.377217
IL1RL2	interleukin 1 receptor like 2	ENSG00000115598	3.872	14.6416	0	Plasma Membrane	transmembrane receptor	2.03059
CNOT6LP1	CNOT6L pseudogene 1	ENSG00000230183	3.87	14.6213	0.00812	Other	other	0.364107
IMPDH1P5	inosine monophosphate dehydrogenase 1 pseudogene 5	ENSG00000213513	3.86	14.5203	0.0126	Other	other	1.20945
BCL2A1	BCL2 related protein A1	ENSG00000140379	3.859	14.5102	0	Cytoplasm	other	30.7543
NOS1	nitric oxide synthase 1	ENSG00000089250	3.856	14.4801	0.00506	Cytoplasm	enzyme	0.0244453
IQCA1	IQ motif containing with AAA domain 1	ENSG00000132321	3.85	14.42	0.0455	Other	other	0.0127476
ICAM1	intercellular adhesion molecule 1	ENSG00000090339	3.848	14.4	0	Plasma Membrane	transmembrane receptor	100.764
TRAF1	TNF receptor associated factor 1	ENSG00000056558	3.827	14.1919	0	Cytoplasm	other	27.3766
CH17_360D53	--	ENSG00000273760	3.824	14.1625	0.00182	Other	other	#N/A
GATA6-AS1	GATA6 antisense RNA 1 (head to head)	ENSG00000266010	3.807	13.9966	0.0037	Other	other	0.918517
EDNRB	endothelin receptor type B	ENSG00000136160	3.781	13.7466	0.0209	Plasma Membrane	G-protein coupled receptor	0.285595
U1	--	ENSG00000270722	3.779	13.7275	0.00603	Other	other	5.5729
CSF2	colony stimulating factor 2	ENSG00000164400	3.778	13.718	0	Extracellular Space	cytokine	57.5111
GAS1	growth arrest specific 1	ENSG00000180447	3.77	13.6422	0	Plasma Membrane	other	11.6551
VIM2P	vimentin 2, pseudogene	ENSG00000286215	3.742	13.3799	0.0264	Other	other	#N/A
LINC00324	long intergenic non-protein coding RNA 324	ENSG00000178977	3.703	13.0231	0.0269	Other	other	0.667106
CT69	cancer/testis associated transcript 69	ENSG00000231971	3.672	12.7462	0.0372	Other	other	0.304752
CRB3	crumbs cell polarity complex component 3	ENSG00000130545	3.658	12.6231	0.0124	Cytoplasm	other	0.158067
LOC100507144	uncharacterized LOC100507144	ENSG00000255521	3.644	12.5012	0.019	Other	other	#N/A
HCST	hematopoietic cell signal transducer	ENSG00000126264	3.622	12.3121	0.0081	Plasma Membrane	transmembrane receptor	5.86355
HPSE	heparanase	ENSG00000173083	3.603	12.151	0.00265	Plasma Membrane	enzyme	0.134418
ZNF750	zinc finger protein 750	ENSG00000141579	3.6	12.1257	0	Nucleus	transcription regulator	1.00409
HES4	hes family bHLH transcription factor 4	ENSG00000188290	3.599	12.1173	0	Other	other	6.2396
NKILA	--	ENSG00000278709	3.531	11.5594	0.000412	Other	other	0.295647
IL1A	interleukin 1 alpha	ENSG00000115008	3.52	11.4716	0	Extracellular Space	cytokine	7.696
RP5_965G213	--	ENSG00000277938	3.492	11.2511	0.0461	Other	other	#N/A
SRSF12	serine and arginine rich splicing factor 12	ENSG00000154548	3.491	11.2433	0.0258	Nucleus	other	0.404086
CTD_2619J1319	--	ENSG00000269473	3.456	10.9739	0.041	Other	other	#N/A
TNFAIP8	TNF alpha induced protein 8	ENSG00000145779	3.449	10.9207	0	Cytoplasm	other	16.3221
RP11_1099M246	--	ENSG00000280046	3.438	10.8378	0.000137	Other	other	#N/A
RP11_29G83	--	ENSG00000261553	3.437	10.8303	0.00465	Other	other	#N/A
AC010327.8	--	ENSG00000287170	3.421	10.7108	0.0469	Other	other	0.63936
HCG20	--	ENSG00000228022	3.411	10.6369	0	Other	other	4.114
PRMT9	protein arginine methyltransferase 9	ENSG00000164169	3.408	10.6148	0	Cytoplasm	enzyme	20.4401
DBIL5P	diazepam binding inhibitor-like 5, pseudogene	ENSG00000231784	3.398	10.5414	0.0207	Other	other	0.395746
RP11_525A164	--	ENSG00000273143	3.382	10.4252	0.0121	Other	other	#N/A
BMP8B	bone morphogenetic protein 8b	ENSG00000116985	3.372	10.3532	0.0138	Extracellular Space	growth factor	0.143845
DNER	delta/notch like EGF repeat containing	ENSG00000187957	3.363	10.2888	1e-06	Plasma Membrane	transmembrane receptor	0.88836
TNFRSF18	TNF receptor superfamily member 18	ENSG00000186891	3.291	9.7879	0.000213	Plasma Membrane	transmembrane receptor	5.53677
POU5F1	POU class 5 homeobox 1	ENSG00000204531	3.269	9.63978	0.0348	Nucleus	transcription regulator	0.663432
S100P	S100 calcium binding protein P	ENSG00000163993	3.212	9.26634	0.00169	Cytoplasm	other	0.702818
IL1R2	interleukin 1 receptor type 2	ENSG00000115590	3.208	9.24069	0.00544	Plasma Membrane	transmembrane receptor	0.300633
EGLN3	egl-9 family hypoxia inducible factor 3	ENSG00000129521	3.197	9.1705	0.00283	Cytoplasm	enzyme	0.137747
SOD2	superoxide dismutase 2	ENSG00000112096	3.19	9.12611	0	Cytoplasm	enzyme	89.5755
PRCD	photoreceptor disc component	ENSG00000214140	3.163	8.9569	0.012	Other	other	0.240353
GNG4	G protein subunit gamma 4	ENSG00000168243	3.155	8.90737	0.0455	Plasma Membrane	enzyme	0.302249
SLC7A2	solute carrier family 7 member 2	ENSG00000003989	3.144	8.83972	0	Plasma Membrane	transporter	2.56004
RP11_21L232	--	ENSG00000261578	3.073	8.41521	0.00164	Other	other	#N/A
ACTC1	actin alpha cardiac muscle 1	ENSG00000159251	3.068	8.3861	0.0168	Cytoplasm	enzyme	1.23634
RP1_79C44	--	ENSG00000271811	3.067	8.38029	2.5e-05	Other	other	#N/A
IL18R1	interleukin 18 receptor 1	ENSG00000115604	3.057	8.3224	2.1e-05	Plasma Membrane	transmembrane receptor	0.469116
GATM	glycine amidinotransferase	ENSG00000171766	3.057	8.3224	0.0171	Cytoplasm	enzyme	0.216711
NFKB1	nuclear factor kappa B subunit 1	ENSG00000109320	3.042	8.23632	0	Nucleus	transcription regulator	62.1174
SERPINA1	serpin family A member 1	ENSG00000197249	3.038	8.21352	0.000332	Extracellular Space	other	0.216814
RIPK4	receptor interacting serine/threonine kinase 4	ENSG00000183421	3.027	8.15113	0	Nucleus	kinase	0.659927
HIP1R	huntingtin interacting protein 1 related	ENSG00000066468	3.016	8.08922	0.0404	Cytoplasm	other	#N/A
HCAR2	hydroxycarboxylic acid receptor 2	ENSG00000182782	3.015	8.08361	0.0212	Plasma Membrane	G-protein coupled receptor	0.0797903
PDE3A	phosphodiesterase 3A	ENSG00000172572	3.014	8.07801	0.00823	Cytoplasm	enzyme	0.118249
WAKMAR2	wound and keratinocyte migration associated lncRNA 2	ENSG00000237499	3.007	8.03891	0.000145	Other	other	1.19743
MLLT11	MLLT11 transcription factor 7 cofactor	ENSG00000213190	3.006	8.03334	0	Cytoplasm	other	30.1315
CARMIL2	capping protein regulator and myosin 1 linker 2	ENSG00000159753	2.995	7.97232	0.0363	Plasma Membrane	other	0.157349
LOC107985209	uncharacterized LOC107985209	ENSG00000273002	2.982	7.90081	0.0117	Other	other	#N/A
TIGD3	tigger transposable element derived 3	ENSG00000173825	2.981	7.89533	0.0464	Other	other	0.749953
LRRTM2	leucine rich repeat transmembrane neuronal 2	ENSG00000146006	2.977	7.87347	1e-06	Plasma Membrane	other	3.04284
ZNF670	zinc finger protein 670	ENSG00000277462	2.959	7.77585	1.5e-05	Cytoplasm	transcription regulator	0.787882
IL5	interleukin 5	ENSG00000115738	2.94	7.67411	0	Extracellular Space	cytokine	#N/A
HELB	DNA helicase B	ENSG00000127311	2.934	7.64226	0	Nucleus	enzyme	0.832902
HOXA5	homeobox A5	ENSG00000106004	2.927	7.60527	0	Nucleus	transcription regulator	42.5786
LINC01465	long intergenic non-protein coding RNA 1465	ENSG00000221949	2.922	7.57896	0.0161	Other	other	1.0628
RP11_1105G23	--	ENSG00000258365	2.917	7.55274	0.0497	Other	other	#N/A
KRT8P46	keratin 8 pseudogene 46	ENSG00000248971	2.908	7.50577	0.00805	Other	other	3.1251
GDF9	growth differentiation factor 9	ENSG00000164404	2.863	7.27527	0.0368	Extracellular Space	growth factor	0.21531
BHLHE40-AS1	BHLHE40 antisense RNA 1	ENSG00000235831	2.848	7.20002	0.00544	Other	other	0.333538
GPR137C	G protein-coupled receptor 137C	ENSG00000180998	2.833	7.12554	0.0392	Other	other	0.428417
PTPRN	protein tyrosine phosphatase receptor type N	ENSG00000054356	2.832	7.12061	0	Plasma Membrane	phosphatase	1.39608
CHST7	carbohydrate sulfotransferase 7	ENSG00000147119	2.824	7.08123	0	Cytoplasm	enzyme	18.1041
IL1RL1	interleukin 1 receptor like 1	ENSG00000115602	2.821	7.06652	0.0052	Plasma Membrane	transmembrane receptor	0.117269
HIPK4	homeodomain interacting protein kinase 4	ENSG00000160396	2.82	7.06162	0.0432	Cytoplasm	kinase	1.18138
SALL4	spalt like transcription factor 4	ENSG00000101115	2.801	6.96923	0.0126	Nucleus	transcription regulator	0.3122
EAF2	ELL associated factor 2	ENSG00000145088	2.783	6.88282	0.000291	Nucleus	transcription regulator	1.74822
SYT12	synaptotagmin 12	ENSG00000173227	2.772	6.83054	5.6e-05	Plasma Membrane	transporter	0.188412
TNFAIP2	TNF alpha induced protein 2	ENSG00000185215	2.763	6.78806	0	Extracellular Space	other	116.567
NPR1	natriuretic peptide receptor 1	ENSG00000169418	2.749	6.72251	0.00671	Plasma Membrane	enzyme	0.647069
SLC17A7	solute carrier family 17 member 7	ENSG00000104888	2.739	6.67607	0.00348	Plasma Membrane	transporter	0.176545
HOXA2	homeobox A2	ENSG00000105996	2.723	6.60244	2.4e-05	Nucleus	transcription regulator	3.42186
SH2D2A	SH2 domain containing 2A	ENSG00000027869	2.717	6.57504	0.00163	Cytoplasm	other	0.373638
RP1_102E248	--	ENSG00000256433	2.71	6.54322	1e-05	Other	other	#N/A
CX3CL1	C-X3-C motif chemokine ligand 1	ENSG00000006210	2.709	6.53868	0.0127	Extracellular Space	cytokine	0.0893509
ELF3	E74 like ETS transcription factor 3	ENSG00000163435	2.699	6.49352	0.000149	Nucleus	transcription regulator	0.377907
P4HA3	prolyl 4-hydroxylase subunit alpha 3	ENSG00000149380	2.695	6.47554	0	Cytoplasm	enzyme	10.8785
LINC01270	long intergenic non-protein coding RNA 1270	ENSG00000203999	2.668	6.35548	1.4e-05	Other	other	1.32039
BIRC2	baculoviral IAP repeat containing 2	ENSG00000110330	2.657	6.3072	0	Cytoplasm	enzyme	58.9056
CYP4F26P	cytochrome P450 family 4 subfamily F member 26, pseudogene	ENSG00000226562	2.652	6.28538	0.0287	Other	other	0.128581
C9orf72	C9orf72-SMCR8 complex subunit	ENSG00000147894	2.65	6.27667	0	Cytoplasm	other	1.7965
SULT2B1	sulfotransferase family 2B member 1	ENSG00000088002	2.643	6.24629	0.0212	Cytoplasm	enzyme	0.114645
RP11-284E5.1	--	ENSG00000284052	2.636	6.21606	0.0376	Other	other	#N/A
RP11_174G65	--	ENSG00000261324	2.629	6.18597	0.00314	Other	other	#N/A
GPR37L1	G protein-coupled receptor 37 like 1	ENSG00000170075	2.619	6.14324	0.0331	Plasma Membrane	G-protein coupled receptor	0.202337
TMEM92	transmembrane protein 92	ENSG00000167105	2.591	6.02516	0.00281	Nucleus	other	0.190748
KRT34	keratin 34	ENSG00000131737	2.585	6.00016	0.00303	Cytoplasm	other	2.2294
RP4_536B242	--	ENSG00000260466	2.576	5.96284	0.0111	Other	other	#N/A
TMEM51-AS1	TMEM51 antisense RNA 1	ENSG00000175147	2.565	5.91755	0.0246	Other	other	0.0336571
CD72	CD72 molecule	ENSG00000137101	2.545	5.83608	0.000247	Plasma Membrane	transmembrane receptor	1.36331
U731662	--	ENSG00000230454	2.534	5.79175	0.0194	Other	other	#N/A
HKDC1	hexokinase domain containing 1	ENSG00000156510	2.527	5.76372	0.0386	Cytoplasm	kinase	0.589711
AGTR1	angiotensin II receptor type 1	ENSG00000144891	2.507	5.68437	0.000596	Plasma Membrane	G-protein coupled receptor	2.03841
WTAP	WT1 associated protein	ENSG00000146457	2.506	5.68043	0	Nucleus	other	46.9509
SGPP2	sphingosine-1-phosphate phosphatase 2	ENSG00000163082	2.498	5.64902	0.022	Cytoplasm	phosphatase	0.108258
IL6-AS1	IL6 antisense RNA 1	ENSG00000179428	2.474	5.55582	0.049	Other	other	#N/A
RP5_832C25	--	ENSG00000215014	2.453	5.47554	0.0131	Other	other	#N/A
AL358472.6	--	ENSG00000285641	2.422	5.35913	0.00854	Other	other	1.55657
PDE4B	phosphodiesterase 4B	ENSG00000184588	2.416	5.33689	0	Cytoplasm	enzyme	6.70811
UBE2Q2P2	ubiquitin conjugating enzyme E2 Q2 pseudogene 2	ENSG00000259429	2.414	5.3295	0.00668	Other	other	0.690312
HOXA1	homeobox A1	ENSG00000105991	2.412	5.32212	1e-06	Nucleus	transcription regulator	5.16634
NKPD1	NTPase KAP family P-loop domain containing 1	ENSG00000179846	2.409	5.31106	0.0356	Other	other	0.279821
CHMP1B-AS1	--	ENSG00000267165	2.403	5.28902	0.0331	Other	other	5.19389
DLGAP1-AS2	DLGAP1 antisense RNA 2	ENSG00000262001	2.396	5.26342	0	Other	other	4.2589
AZIN1-AS1	AZIN1 antisense RNA 1	ENSG00000253320	2.383	5.2162	0.00227	Other	other	0.639717
GPR4	G protein-coupled receptor 4	ENSG00000177464	2.379	5.20176	0.0141	Plasma Membrane	G-protein coupled receptor	1.15874
ACHE	acetylcholinesterase (Cartwright blood group)	ENSG00000087085	2.372	5.17658	0.016	Plasma Membrane	enzyme	0.419746
NINJ1	ninjurin 1	ENSG00000131669	2.36	5.1337	0	Plasma Membrane	other	94.6969
SDAD1P1	SDA1 domain containing 1 pseudogene 1	ENSG00000228451	2.354	5.1124	0.00409	Other	other	1.03365
STAT5A	signal transducer and activator of transcription 5A	ENSG00000126561	2.344	5.07708	0	Nucleus	transcription regulator	9.81062
CILP2	cartilage intermediate layer protein 2	ENSG00000160161	2.341	5.06654	0.00149	Extracellular Space	other	0.878381
NYAP1	neuronal tyrosine phosphorylated phosphoinositide-3-kinase adaptor 1	ENSG00000166924	2.329	5.02457	0.000125	Other	other	1.16163
CREM	cAMP responsive element modulator	ENSG00000095794	2.295	4.90754	0	Nucleus	transcription regulator	10.0826
IER3-AS1	IER3 antisense RNA 1	ENSG00000272273	2.291	4.89395	0.000944	Other	other	7.3488
APOE	apolipoprotein E	ENSG00000154734	2.288	4.88379	0	Extracellular Space	transporter	#N/A
DNAJC9-AS1	DNAJC9 antisense RNA 1	ENSG00000227540	2.286	4.87702	0.0262	Other	other	#N/A
ATP2B1-AS1	ATP2B1 antisense RNA 1	ENSG00000271614	2.279	4.85341	0.00252	Other	other	2.74373
KRTCAP3	keratinocyte associated protein 3	ENSG00000157992	2.275	4.83998	0.0305	Other	other	0.426872
ZMIZ1-AS1	ZMIZ1 antisense RNA 1	ENSG00000224596	2.265	4.80654	0.00177	Other	other	1.1957
HSD17B2	hydroxysteroid 17-beta dehydrogenase 2	ENSG00000086696	2.26	4.78991	1e-06	Cytoplasm	enzyme	0.245091
HS3ST1	heparan sulfate-glucosamine 3-sulfotransferase 1	ENSG00000002587	2.26	4.78991	0.0218	Cytoplasm	enzyme	0.0719877
RP11_283G63	--	ENSG00000256894	2.25	4.75683	0.0342	Other	other	#N/A
FNDC11	fibronectin type III domain containing 11	ENSG00000125531	2.238	4.71743	0.0149	Cytoplasm	other	0.853526
LINC01376	long intergenic non-protein coding RNA 1376	ENSG00000236204	2.233	4.70111	0.0175	Other	other	0.428473
USP54	ubiquitin specific peptidase 54	ENSG00000166348	2.23	4.69134	0	Other	peptidase	4.9402
PRKCH	protein kinase C eta	ENSG00000027075	2.197	4.58525	1e-06	Cytoplasm	kinase	0.40492
SRGN	serglycin	ENSG00000122862	2.189	4.55989	0	Cytoplasm	other	219.547
AMIGO2	adhesion molecule with Ig like domain 2	ENSG00000139211	2.188	4.55673	0	Plasma Membrane	other	10.4605
FOXA1	forkhead box A1	ENSG00000129514	2.176	4.51899	0.0099	Nucleus	transcription regulator	0.175135
AMN	amnion associated transmembrane protein	ENSG00000166126	2.175	4.51586	0.0141	Plasma Membrane	other	0.225339
ZNF546	zinc finger protein 546	ENSG00000187187	2.129	4.37414	0.00246	Nucleus	transcription regulator	1.08163
AF1312171	--	ENSG00000232855	2.118	4.34092	0.0356	Other	other	#N/A
AL021155.2	--	ENSG00000285646	2.099	4.28412	0.0248	Other	other	#N/A
ZNRD1	zinc ribbon domain containing 1	ENSG00000066379	2.093	4.26634	0	Nucleus	transcription regulator	7.72359
RELB	RELB proto-oncogene, NF-kB subunit	ENSG00000104856	2.082	4.23394	0	Nucleus	transcription regulator	23.5161
LYPD1	LY6/PLAUR domain containing 1	ENSG00000150551	2.081	4.231	0.000103	Plasma Membrane	G-protein coupled receptor	3.47543
HAS2-AS1	HAS2 antisense RNA 1	ENSG00000248690	2.079	4.22514	0.00351	Other	other	0.730362
ATOH8	atonal bHLH transcription factor 8	ENSG00000168874	2.075	4.21344	0	Nucleus	transcription regulator	4.44183
BDKRB1	bradykinin receptor B1	ENSG00000100739	2.067	4.19014	0	Plasma Membrane	G-protein coupled receptor	24.8403
ACTN2	actinin alpha 2	ENSG00000077522	2.053	4.14968	0.00256	Nucleus	transcription regulator	0.246982
PPARGC1A	PPARG coactivator 1 alpha	ENSG00000109819	2.049	4.13819	5e-05	Nucleus	transcription regulator	1.43288
CFLAR	CASP8 and FADD like apoptosis regulator	ENSG00000003402	2.048	4.13532	0	Cytoplasm	other	9.4451
TUBB2B	tubulin beta 2B class IIb	ENSG00000137285	2.044	4.12387	0.0416	Cytoplasm	other	2.17021
C3	complement C3	ENSG00000125730	2.04	4.11246	0	Extracellular Space	peptidase	1.03903
IL32	interleukin 32	ENSG00000008517	2.034	4.09539	0	Extracellular Space	cytokine	8.29436
MRPS24	mitochondrial ribosomal protein S24	ENSG00000062582	2.034	4.09539	2e-06	Cytoplasm	other	4.22407
AC092275.1	--	ENSG00000287787	2.034	4.09539	0.044	Other	other	2.16141
KBTBD7	kelch repeat and BTB domain containing 7	ENSG00000120696	2.03	4.08405	1e-06	Cytoplasm	other	2.9956
CLDN1	claudin 1	ENSG00000163347	2.014	4.03901	0	Plasma Membrane	other	9.31055
RBKS	ribokinase	ENSG00000171174	2.01	4.02782	0.000127	Cytoplasm	kinase	1.77928
RP11_667K144	--	ENSG00000262533	2.007	4.01946	0.013	Other	other	#N/A
RP11_705C153	--	ENSG00000257027	1.994	3.9834	0.00626	Other	other	#N/A
LINC01436	long intergenic non-protein coding RNA 1436	ENSG00000231106	1.975	3.93128	2e-05	Other	other	16.7766
ZBTB20	zinc finger and BTB domain containing 20	ENSG00000181722	1.966	3.90683	0.00033	Nucleus	transcription regulator	0.382619
ICAM5	intercellular adhesion molecule 5	ENSG00000105376	1.959	3.88792	0	Plasma Membrane	other	2.90358
MIR155HG	MIR155 host gene	ENSG00000234883	1.954	3.87447	0.0142	Other	other	2.35985
CABLES1	Cdk5 and Abl enzyme substrate 1	ENSG00000134508	1.935	3.82378	2e-06	Nucleus	other	3.47148
OASL	2'-5'-oligoadenylate synthetase like	ENSG00000135114	1.931	3.81319	0.0205	Cytoplasm	enzyme	0.353371
TIFA	TRAF interacting protein with forkhead associated domain	ENSG00000145365	1.929	3.80791	5e-06	Cytoplasm	other	3.39721
ZNF620	zinc finger protein 620	ENSG00000177842	1.912	3.7633	0.0307	Nucleus	transcription regulator	0.874843
LY6K	lymphocyte antigen 6 family member K	ENSG00000160886	1.909	3.75549	0	Nucleus	other	1.58989
RP13_554M157	--	ENSG00000280287	1.907	3.75028	0.00177	Other	other	#N/A
AP000944.2	--	ENSG00000285816	1.895	3.71922	0.0495	Other	other	#N/A
H2BC8	H2B clustered histone 8	ENSG00000273802	1.888	3.70122	0.0252	Nucleus	other	#N/A
NFKB2	nuclear factor kappa B subunit 2	ENSG00000077150	1.878	3.67565	0	Nucleus	transcription regulator	44.1706
LRRC8C-DT	LRRC8C divergent transcript	ENSG00000231999	1.871	3.65786	0.00411	Other	other	0.279097
ELF3-AS1	ELF3 antisense RNA 1	ENSG00000234678	1.869	3.65279	0.0379	Other	other	0.112448
RP11_58O92	--	ENSG00000279806	1.852	3.61	0.0131	Other	other	#N/A
KYNU	kynureninase	ENSG00000115919	1.847	3.59751	0.0109	Cytoplasm	enzyme	0.0714856
RP11_499P202	--	ENSG00000240291	1.844	3.59004	0.0149	Other	other	#N/A
ST20	suppressor of tumorigenicity 20	ENSG00000180953	1.834	3.56524	0.0437	Other	other	#N/A
RORB	RAR related orphan receptor B	ENSG00000198963	1.825	3.54307	0.00368	Nucleus	ligand-dependent nuclear receptor	0.734565
KIF21B	kinesin family member 21B	ENSG00000116852	1.822	3.53571	0.0156	Cytoplasm	other	0.0459664
S100A3	S100 calcium binding protein A3	ENSG00000188015	1.813	3.51372	0	Nucleus	transporter	14.3451
PBX4	PBX homeobox 4	ENSG00000105717	1.813	3.51372	0.00612	Nucleus	transcription regulator	1.67285
DLL1	delta like canonical Notch ligand 1	ENSG00000198719	1.811	3.50885	0	Plasma Membrane	enzyme	1.35137
RP13_516M148	--	ENSG00000280407	1.809	3.50399	0.00603	Other	other	#N/A
MMP9	matrix metallopeptidase 9	ENSG00000100985	1.802	3.48703	2e-06	Extracellular Space	peptidase	1.50671
ARHGEF16	Rho guanine nucleotide exchange factor 16	ENSG00000130762	1.8	3.4822	0.0204	Cytoplasm	other	0.127293
RP11-298J23.10	--	ENSG00000124593	1.791	3.46055	0.047	Other	other	#N/A
MIR137HG	MIR137 host gene	ENSG00000225206	1.787	3.45097	0.00306	Other	other	0.922428
IRX3	iroquois homeobox 3	ENSG00000177508	1.787	3.45097	0.0416	Nucleus	transcription regulator	0.166794
GAB3	GRB2 associated binding protein 3	ENSG00000160219	1.785	3.44618	0.00142	Other	other	1.78995
AC006978.6	--	ENSG00000235859	1.775	3.42238	0.00149	Other	other	#N/A
LINC01119	long intergenic non-protein coding RNA 1119	ENSG00000239332	1.771	3.4129	0.00917	Other	other	2.22179
SRRM5	serine/arginine repetitive matrix 5	ENSG00000226763	1.768	3.40581	0.0237	Other	other	0.831861
EFNB1	ephrin B1	ENSG00000090776	1.766	3.4011	0	Plasma Membrane	other	59.4548
PHLDB3	pleckstrin homology like domain family B member 3	ENSG00000176531	1.757	3.37995	0	Other	other	9.63368
GNA15	G protein subunit alpha 15	ENSG00000060558	1.754	3.37292	0.000768	Plasma Membrane	enzyme	0.605678
SLC39A14	solute carrier family 39 member 14	ENSG00000104635	1.747	3.3566	0	Plasma Membrane	transporter	55.8414
ADM5	adrenomedullin 5 (putative)	ENSG00000224420	1.744	3.34963	0.0394	Other	other	0.456989
SUSD6	sushi domain containing 6	ENSG00000100647	1.739	3.33804	0	Other	other	17.3198
CNBD2	cyclic nucleotide binding domain containing 2	ENSG00000149646	1.733	3.32418	0.0176	Cytoplasm	other	0.551689
IL18	interleukin 18	ENSG00000150782	1.731	3.31958	0.00432	Extracellular Space	cytokine	0.387839
TJP2	tight junction protein 2	ENSG00000119139	1.729	3.31498	1e-06	Plasma Membrane	kinase	0.740276
CA2	carbonic anhydrase 2	ENSG00000104267	1.726	3.30809	0.0239	Cytoplasm	enzyme	0.284138
SETD9	SET domain containing 9	ENSG00000155542	1.72	3.29436	0.000163	Nucleus	enzyme	1.91024
EPHA2	EPH receptor A2	ENSG00000142627	1.717	3.28752	0	Plasma Membrane	kinase	93.0471
IGSF3	immunoglobulin superfamily member 3	ENSG00000143061	1.716	3.28524	0.00387	Plasma Membrane	other	0.16153
SLC1A3	solute carrier family 1 member 3	ENSG00000079215	1.714	3.28069	8.1e-05	Plasma Membrane	transporter	1.17956
SPAG4	sperm associated antigen 4	ENSG00000061656	1.711	3.27388	0.00014	Cytoplasm	other	2.80602
GCNT4	glucosaminyl (N-acetyl) transferase 4	ENSG00000176928	1.71	3.27161	0.000646	Cytoplasm	enzyme	1.33026
ITGB7	integrin subunit beta 7	ENSG00000139626	1.706	3.26255	0.00747	Plasma Membrane	transmembrane receptor	0.375115
LOC729603	calcineurin like EF-hand protein 1 pseudogene	ENSG00000213073	1.704	3.25803	0.00918	Other	other	#N/A
TRPV3	transient receptor potential cation channel subfamily V member 3	ENSG00000167723	1.692	3.23104	0.00067	Plasma Membrane	ion channel	0.189686
CEBPA	CCAAT enhancer binding protein alpha	ENSG00000245848	1.692	3.23104	0.0473	Nucleus	transcription regulator	0.30529
RP11_45M222	--	ENSG00000278864	1.672	3.18656	0.0322	Other	other	#N/A
IRAK3	interleukin 1 receptor associated kinase 3	ENSG00000090376	1.67	3.18215	0	Cytoplasm	kinase	2.44362
ANKRD33B	ankyrin repeat domain 33B	ENSG00000164236	1.665	3.17114	0	Other	other	7.38022
TSHZ1	teashirt zinc finger homeobox 1	ENSG00000179981	1.659	3.15798	0	Nucleus	transcription regulator	6.80534
SEC14L1P1	SEC14 like 1 pseudogene 1	ENSG00000213693	1.658	3.15579	0.0414	Other	other	2.18347
RP11_774O33	--	ENSG00000251615	1.654	3.14705	0.0325	Other	other	#N/A
NRP2	neuropilin 2	ENSG00000118257	1.652	3.14269	0	Plasma Membrane	kinase	13.8659
CBLC	Cbl proto-oncogene C	ENSG00000142273	1.652	3.14269	0.0153	Nucleus	enzyme	0.413864
DGKD	diacylglycerol kinase delta	ENSG00000077044	1.651	3.14051	0	Cytoplasm	kinase	6.35772
MIR29B2CHG	MIR29B2 and MIR29C host gene	ENSG00000203709	1.649	3.13616	0.000106	Other	other	0.557647
MAP3K1	mitogen-activated protein kinase kinase kinase 1	ENSG00000095015	1.645	3.12748	1e-06	Cytoplasm	kinase	2.06482
RP11_147L1315	--	ENSG00000274712	1.642	3.12098	0.00343	Other	other	#N/A
TWIST1	twist family bHLH transcription factor 1	ENSG00000122691	1.641	3.11882	0	Nucleus	transcription regulator	18.2045
IFNAR2	interferon alpha and beta receptor subunit 2	ENSG00000159110	1.639	3.1145	1.9e-05	Plasma Membrane	transmembrane receptor	2.37812
CARD8-AS1	CARD8 antisense RNA 1	ENSG00000268001	1.629	3.09299	0.037	Other	other	0.784762
RP11_463O125	--	ENSG00000280138	1.627	3.0887	0.008	Other	other	#N/A
RP11_670E136	--	ENSG00000274213	1.624	3.08228	0.0149	Other	other	#N/A
DDIT4	DNA damage inducible transcript 4	ENSG00000168209	1.617	3.06737	0	Cytoplasm	other	96.5881
RP11_363E74	--	ENSG00000260912	1.617	3.06737	0.0359	Other	other	#N/A
C17orf49	chromosome 17 open reading frame 49	ENSG00000258315	1.616	3.06524	0.00384	Nucleus	other	0.702002
MAP3K14-AS1	MAP3K14 antisense RNA 1	ENSG00000267278	1.615	3.06312	0.00129	Other	other	0.444276
LL21NC02_21A11	--	ENSG00000273796	1.601	3.03354	0.05	Other	other	#N/A
FGF7	fibroblast growth factor 7	ENSG00000140285	1.595	3.02095	0	Extracellular Space	growth factor	16.0763
LOC101927789	FAU, ubiquitin like and ribosomal protein S30 fusion pseudogene	ENSG00000173727	1.595	3.02095	5.6e-05	Other	other	#N/A
CEBPD	CCAAT enhancer binding protein delta	ENSG00000221869	1.585	3.00008	0	Nucleus	transcription regulator	181.506
HECW2	HECT, C2 and WW domain containing E3 ubiquitin protein ligase 2	ENSG00000138411	1.585	3.00008	0.00844	Extracellular Space	enzyme	0.243125
SPINT1	serine peptidase inhibitor, Kunitz type 1	ENSG00000166145	1.568	2.96493	9.3e-05	Extracellular Space	other	0.810228
SYNM	synemin	ENSG00000182253	1.566	2.96083	0	Cytoplasm	other	19.4765
PGBD4	piggyBac transposable element derived 4	ENSG00000182405	1.566	2.96083	0.000314	Other	other	1.63814
AQP3	aquaporin 3 (Gill blood group)	ENSG00000165272	1.563	2.95468	0	Plasma Membrane	transporter	11.4532
ZNF124	zinc finger protein 124	ENSG00000196418	1.561	2.95058	0.0208	Nucleus	transcription regulator	0.722318
GABPB2	GA binding protein transcription factor subunit beta 2	ENSG00000143458	1.559	2.9465	0	Nucleus	transcription regulator	3.45878
PHF10	PHD finger protein 10	ENSG00000130024	1.555	2.93834	0	Nucleus	other	9.41598
ZNF222	zinc finger protein 222	ENSG00000159885	1.552	2.93223	0.000484	Nucleus	transcription regulator	1.87159
RP11_342M13	--	ENSG00000228192	1.545	2.91804	0.0193	Other	other	#N/A
SDC4	syndecan 4	ENSG00000124145	1.544	2.91602	0	Plasma Membrane	other	317.867
C10orf55	chromosome 10 open reading frame 55	ENSG00000222047	1.533	2.89387	0.00192	Other	other	2.51435
CABYR	calcium binding tyrosine phosphorylation regulated	ENSG00000154040	1.528	2.88386	1e-05	Cytoplasm	other	4.58245
SLC2A1	solute carrier family 2 member 1	ENSG00000117394	1.525	2.87787	0	Plasma Membrane	transporter	37.5808
SLC22A4	solute carrier family 22 member 4	ENSG00000197208	1.507	2.84218	0.000205	Plasma Membrane	transporter	3.82567
DAPP1	dual adaptor of phosphotyrosine and 3-phosphoinositides 1	ENSG00000070190	1.502	2.83235	0.00162	Cytoplasm	other	0.265926
FSTL3	follistatin like 3	ENSG00000070404	1.5	2.82843	0	Extracellular Space	other	39.5513
APBB3	amyloid beta precursor protein binding family B member 3	ENSG00000113108	1.499	2.82647	1e-06	Cytoplasm	other	7.50254
ZHX2	zinc fingers and homeoboxes 2	ENSG00000178764	1.498	2.82451	0	Nucleus	transcription regulator	7.57367
SH3BP5	SH3 domain binding protein 5	ENSG00000131370	1.494	2.81669	0	Cytoplasm	other	4.828
RBM47	RNA binding motif protein 47	ENSG00000163694	1.492	2.81279	2.7e-05	Nucleus	other	0.488471
ZNF433	zinc finger protein 433	ENSG00000197647	1.489	2.80694	0.00218	Nucleus	transcription regulator	1.5447
LOC101927974	uncharacterized LOC101927974	ENSG00000241764	1.488	2.805	0.0315	Other	other	#N/A
PLAU	plasminogen activator, urokinase	ENSG00000122861	1.486	2.80111	0	Extracellular Space	peptidase	362.69
CSGALNACT1	chondroitin sulfate N-acetylgalactosaminyltransferase 1	ENSG00000147408	1.484	2.79723	0.00274	Cytoplasm	enzyme	1.18244
RBBP8	RB binding protein 8, endonuclease	ENSG00000101773	1.481	2.79142	0	Nucleus	enzyme	15.8401
MIR193BHG	MIR193B host gene	ENSG00000262454	1.479	2.78755	0.000301	Other	other	0.733486
N4BP3	NEDD4 binding protein 3	ENSG00000145911	1.476	2.78176	0.0223	Cytoplasm	other	0.259369
ADAP1	ArfGAP with dual PH domains 1	ENSG00000105963	1.471	2.77214	0.0246	Nucleus	other	0.183193
P2RY11	purinergic receptor P2Y11	ENSG00000244165	1.465	2.76063	0.000498	Plasma Membrane	G-protein coupled receptor	1.4878
GPR3	G protein-coupled receptor 3	ENSG00000181773	1.465	2.76063	0.00104	Plasma Membrane	G-protein coupled receptor	3.29995
HHEX	hematopoietically expressed homeobox	ENSG00000152804	1.463	2.75681	0.00379	Nucleus	transcription regulator	3.08598
GABPB1	GA binding protein transcription factor subunit beta 1	ENSG00000104064	1.459	2.74918	0	Nucleus	transcription regulator	6.87283
NPAS2	neuronal PAS domain protein 2	ENSG00000170485	1.454	2.73967	0	Nucleus	transcription regulator	5.79014
S1PR3	sphingosine-1-phosphate receptor 3	ENSG00000213694	1.454	2.73967	0	Plasma Membrane	G-protein coupled receptor	19.0587
PIM3	Pim-3 proto-oncogene, serine/threonine kinase	ENSG00000198355	1.453	2.73777	0	Cytoplasm	kinase	75.8244
ABCG2	ATP binding cassette subfamily G member 2 (Junior blood group)	ENSG00000118777	1.452	2.73587	0.000123	Plasma Membrane	transporter	1.23087
ATP2B1	ATPase plasma membrane Ca2+ transporting 1	ENSG00000070961	1.447	2.72641	0	Plasma Membrane	transporter	37.3631
DEF6	DEF6 guanine nucleotide exchange factor	ENSG00000023892	1.442	2.71697	0.00267	Extracellular Space	other	0.461436
SERPINB5	serpin family B member 5	ENSG00000206075	1.438	2.70945	6.6e-05	Extracellular Space	other	2.16454
PRICKLE2	prickle planar cell polarity protein 2	ENSG00000163637	1.436	2.7057	0	Nucleus	other	4.23443
CFB	complement factor B	ENSG00000243649	1.433	2.70008	0.023	Extracellular Space	peptidase	1.53609
EGFLAM	EGF like, fibronectin type III and laminin G domains	ENSG00000164318	1.415	2.6666	0.019	Extracellular Space	other	0.812514
RANBP2	RAN binding protein 2	ENSG00000153201	1.412	2.66106	0	Nucleus	enzyme	16.42
LINC00346	long intergenic non-protein coding RNA 346	ENSG00000255874	1.412	2.66106	0.0126	Nucleus	other	3.57742
QRICH2	glutamine rich 2	ENSG00000129646	1.409	2.65553	8e-05	Extracellular Space	other	1.19916
XXbac-BPG283O16.9	--	ENSG00000280128	1.407	2.65185	0.00097	Other	other	#N/A
NAP1L5	nucleosome assembly protein 1 like 5	ENSG00000177432	1.394	2.62806	0.00169	Other	other	11.5232
TRIM69	tripartite motif containing 69	ENSG00000185880	1.389	2.61897	0	Nucleus	enzyme	5.24656
BEX4	brain expressed X-linked 4	ENSG00000133134	1.389	2.61897	0.00774	Cytoplasm	other	#N/A
RTL9	retrotransposon Gag like 9	ENSG00000243978	1.385	2.61172	0.0107	Other	other	1.39667
CASP10	caspase 10	ENSG00000003400	1.379	2.60088	1.4e-05	Cytoplasm	peptidase	1.10544
LOC105374952	uncharacterized LOC105374952	ENSG00000272269	1.377	2.59728	0.000643	Other	other	#N/A
PMEPA1	prostate transmembrane protein, androgen induced 1	ENSG00000124225	1.373	2.59009	0	Plasma Membrane	other	4.34105
ERN1	endoplasmic reticulum to nucleus signaling 1	ENSG00000178607	1.371	2.5865	0	Cytoplasm	kinase	1.94096
ADSS1	adenylosuccinate synthase 1	ENSG00000185100	1.368	2.58112	1.7e-05	Cytoplasm	enzyme	#N/A
ALDH1A3	aldehyde dehydrogenase 1 family member A3	ENSG00000184254	1.364	2.57398	6.1e-05	Cytoplasm	enzyme	1.79499
SNAP25	synaptosome associated protein 25	ENSG00000132639	1.359	2.56507	0.00127	Plasma Membrane	transporter	6.60062
IL1RN	interleukin 1 receptor antagonist	ENSG00000136689	1.359	2.56507	0.00255	Extracellular Space	cytokine	1.77164
SEMA6C	semaphorin 6C	ENSG00000143434	1.358	2.5633	4.9e-05	Plasma Membrane	other	1.97469
ZNF487	zinc finger protein 487	ENSG00000243660	1.357	2.56152	0.00638	Other	other	1.23847
RCE1	Ras converting CAAX endopeptidase 1	ENSG00000173653	1.356	2.55974	0	Cytoplasm	peptidase	10.4944
ASB6	ankyrin repeat and SOCS box containing 6	ENSG00000148331	1.354	2.5562	0	Nucleus	transcription regulator	20.9272
IRF6	interferon regulatory factor 6	ENSG00000117595	1.353	2.55443	0.000114	Nucleus	transcription regulator	1.63389
HOTAIRM1	HOXA transcript antisense RNA, myeloid-specific 1	ENSG00000233429	1.35	2.54912	8.7e-05	Other	other	4.53667
Cxcl15	chemokine (C-X-C motif) ligand 15	ENSG00000163131	1.345	2.5403	0.000379	Extracellular Space	cytokine	#N/A
CBR3	carbonyl reductase 3	ENSG00000159231	1.343	2.53678	0.000316	Cytoplasm	enzyme	35.5156
DSG3	desmoglein 3	ENSG00000134757	1.343	2.53678	0.000642	Plasma Membrane	other	0.692071
TNIP1	TNFAIP3 interacting protein 1	ENSG00000145901	1.334	2.52101	0	Nucleus	other	57.7183
HAS2	hyaluronan synthase 2	ENSG00000170961	1.329	2.51228	0	Plasma Membrane	enzyme	64.3772
CTC-281F24.5	--	ENSG00000282936	1.329	2.51228	0.0333	Other	other	#N/A
EPB41L5	erythrocyte membrane protein band 4.1 like 5	ENSG00000115109	1.323	2.50186	0	Plasma Membrane	other	3.99787
PRR26	proline rich 26	ENSG00000180525	1.322	2.50012	0.0295	Other	other	0.3925
SELENOK	selenoprotein K	ENSG00000113811	1.319	2.49493	0	Cytoplasm	other	17.4815
DIABLO	diablo IAP-binding mitochondrial protein	ENSG00000184047	1.312	2.48285	0.0166	Cytoplasm	other	0.485645
RP11_359E101	--	ENSG00000270607	1.308	2.47598	0.00582	Other	other	#N/A
ENC1	ectodermal-neural cortex 1	ENSG00000171617	1.307	2.47426	0	Nucleus	peptidase	10.741
ZNF141	zinc finger protein 141	ENSG00000131127	1.293	2.45037	0.00135	Nucleus	transcription regulator	0.923784
SERPINE2	serpin family E member 2	ENSG00000135919	1.29	2.44528	0	Extracellular Space	other	21.1183
KSR1	kinase suppressor of ras 1	ENSG00000141068	1.276	2.42167	6.4e-05	Cytoplasm	kinase	1.78705
ZNF462	zinc finger protein 462	ENSG00000148143	1.275	2.41999	0	Nucleus	transcription regulator	6.31376
TRIM39	tripartite motif containing 39	ENSG00000204599	1.27	2.41162	9e-06	Cytoplasm	other	4.07619
TWISTNB	TWIST neighbor	ENSG00000105849	1.265	2.40327	0	Nucleus	other	8.99514
NAB1	NGFI-A binding protein 1	ENSG00000138386	1.262	2.39828	0	Nucleus	transcription regulator	9.6813
LINC00641	long intergenic non-protein coding RNA 641	ENSG00000258441	1.262	2.39828	2e-06	Other	other	3.83208
TBCE	tubulin folding cofactor E	ENSG00000285053	1.258	2.39164	0.0291	Cytoplasm	other	0.657137
B4GALT1	beta-1,4-galactosyltransferase 1	ENSG00000086062	1.257	2.38998	0	Cytoplasm	enzyme	72.0453
RASGRP3	RAS guanyl releasing protein 3	ENSG00000152689	1.251	2.38006	0.034	Cytoplasm	other	0.367615
JPH2	junctophilin 2	ENSG00000149596	1.251	2.38006	0.0482	Cytoplasm	enzyme	0.875447
CTSD	cathepsin D	ENSG00000135678	1.249	2.37677	1e-06	Cytoplasm	peptidase	#N/A
MMRN2	multimerin 2	ENSG00000173269	1.242	2.36526	0.0285	Extracellular Space	other	0.258276
LINC00707	long intergenic non-protein coding RNA 707	ENSG00000238266	1.24	2.36199	0.00228	Other	other	0.201534
ACER2	alkaline ceramidase 2	ENSG00000177076	1.24	2.36199	0.00798	Cytoplasm	enzyme	0.948925
BMS1P14	BMS1 pseudogene 14	ENSG00000286156	1.239	2.36035	0.0137	Other	other	#N/A
MTUS1	microtubule associated scaffold protein 1	ENSG00000129422	1.238	2.35871	0	Extracellular Space	other	3.15803
IL4I1	interleukin 4 induced 1	ENSG00000104951	1.236	2.35545	0.0241	Cytoplasm	enzyme	2.28546
DUSP1	dual specificity phosphatase 1	ENSG00000120129	1.235	2.35381	0	Nucleus	phosphatase	493.203
RAP2C	RAP2C, member of RAS oncogene family	ENSG00000123728	1.23	2.34567	0	Cytoplasm	enzyme	11.7233
UCN2	urocortin 2	ENSG00000145040	1.229	2.34404	0.000906	Extracellular Space	other	1.33405
SLC31A2	solute carrier family 31 member 2	ENSG00000136867	1.214	2.3198	0	Plasma Membrane	transporter	10.5056
DENND4A	DENN domain containing 4A	ENSG00000174485	1.211	2.31498	0	Nucleus	other	5.98966
ERFE	erythroferrone	ENSG00000178752	1.208	2.31017	0.00351	Extracellular Space	other	1.08524
CCDC107	coiled-coil domain containing 107	ENSG00000159884	1.204	2.30378	0	Other	other	40.0411
TNFRSF10B	TNF receptor superfamily member 10b	ENSG00000120889	1.203	2.30218	0	Plasma Membrane	transmembrane receptor	58.4324
LARGE2	LARGE xylosyl- and glucuronyltransferase 2	ENSG00000165905	1.18	2.26577	0.0373	Cytoplasm	enzyme	0.335174
TAP1	transporter 1, ATP binding cassette subfamily B member	ENSG00000168394	1.173	2.2548	0	Cytoplasm	transporter	28.6388
PDK1	pyruvate dehydrogenase kinase 1	ENSG00000152256	1.172	2.25324	0	Cytoplasm	kinase	5.12622
EGLN1	egl-9 family hypoxia inducible factor 1	ENSG00000135766	1.169	2.24856	2.3e-05	Cytoplasm	enzyme	3.3785
LINC01481	long intergenic non-protein coding RNA 1481	ENSG00000257815	1.169	2.24856	0.0461	Other	other	#N/A
RPL23AP53	ribosomal protein L23a pseudogene 53	ENSG00000223508	1.165	2.24233	0.0438	Other	other	2.31678
ESM1	endothelial cell specific molecule 1	ENSG00000164283	1.162	2.23767	0.0327	Extracellular Space	growth factor	2.91103
IKZF2	IKAROS family zinc finger 2	ENSG00000030419	1.161	2.23612	0.0045	Nucleus	transcription regulator	0.568295
NECTIN3	nectin cell adhesion molecule 3	ENSG00000177707	1.158	2.23148	0	Plasma Membrane	other	7.72593
TACSTD2	tumor associated calcium signal transducer 2	ENSG00000184292	1.156	2.22839	0.000583	Plasma Membrane	other	6.19464
RSPO3	R-spondin 3	ENSG00000146374	1.153	2.22376	0.0478	Extracellular Space	kinase	2.16825
HCG18	HLA complex group 18	ENSG00000231074	1.152	2.22222	0	Other	other	2.4555
NTN1	netrin 1	ENSG00000065320	1.149	2.2176	0.0403	Extracellular Space	other	0.771151
ADAMTS15	ADAM metallopeptidase with thrombospondin type 1 motif 15	ENSG00000166106	1.148	2.21606	0	Extracellular Space	peptidase	20.6768
AOPEP	aminopeptidase O (putative)	ENSG00000148120	1.148	2.21606	0	Cytoplasm	peptidase	5.19411
IFNGR2	interferon gamma receptor 2	ENSG00000159128	1.147	2.21453	0	Plasma Membrane	transmembrane receptor	46.1896
PITPNC1	phosphatidylinositol transfer protein cytoplasmic 1	ENSG00000154217	1.147	2.21453	0	Cytoplasm	transporter	4.01564
BTAF1	B-TFIID TATA-box binding protein associated factor 1	ENSG00000095564	1.134	2.19466	0	Nucleus	transcription regulator	11.5627
FOSL2	FOS like 2, AP-1 transcription factor subunit	ENSG00000075426	1.132	2.19162	0	Nucleus	transcription regulator	65.8197
RP11_332H142	--	ENSG00000272994	1.128	2.18556	0.0485	Other	other	#N/A
PLA2G4A	phospholipase A2 group IVA	ENSG00000116711	1.125	2.18102	0.00899	Cytoplasm	enzyme	0.896611
WWC1	WW and C2 domain containing 1	ENSG00000113645	1.12	2.17347	0	Cytoplasm	transcription regulator	2.54781
RAB21	RAB21, member RAS oncogene family	ENSG00000080371	1.115	2.16595	0	Cytoplasm	enzyme	5.44232
MASTL	microtubule associated serine/threonine kinase like	ENSG00000120539	1.11	2.15846	0	Cytoplasm	kinase	10.2007
KIAA1217	KIAA1217	ENSG00000120549	1.108	2.15547	0	Cytoplasm	other	4.33602
HLA-K	major histocompatibility complex, class I, K (pseudogene)	ENSG00000230795	1.108	2.15547	0.0126	Plasma Membrane	other	1.97006
HSD11B1	hydroxysteroid 11-beta dehydrogenase 1	ENSG00000117594	1.104	2.1495	8e-06	Cytoplasm	enzyme	9.76628
AC107959.1	--	ENSG00000245025	1.1	2.14355	0.00646	Other	other	1.34953
ANKRD36C	ankyrin repeat domain 36C	ENSG00000174501	1.099	2.14206	0.0331	Other	other	0.44378
GPN1	GPN-loop GTPase 1	ENSG00000198522	1.094	2.13465	0	Nucleus	transcription regulator	17.0104
MFHAS1	malignant fibrous histiocytoma amplified sequence 1	ENSG00000147324	1.094	2.13465	0	Cytoplasm	other	9.4355
FGFBP1	fibroblast growth factor binding protein 1	ENSG00000137440	1.094	2.13465	0.00348	Extracellular Space	other	4.05187
CXCR5	C-X-C motif chemokine receptor 5	ENSG00000160683	1.088	2.12579	0.0174	Plasma Membrane	G-protein coupled receptor	0.7234
SNHG20	small nucleolar RNA host gene 20	ENSG00000234912	1.081	2.1155	0.048	Other	other	0.609639
SYAP1	synapse associated protein 1	ENSG00000169895	1.079	2.11257	0	Nucleus	other	31.1594
THAP3	THAP domain containing 3	ENSG00000041988	1.079	2.11257	1e-06	Nucleus	transcription regulator	6.31575
SFR1	SWI5 dependent homologous recombination repair protein 1	ENSG00000156384	1.079	2.11257	0.00588	Nucleus	transcription regulator	4.69282
JRKL	JRK like	ENSG00000183340	1.078	2.11111	1.1e-05	Nucleus	other	7.29472
MEIS1	Meis homeobox 1	ENSG00000143995	1.074	2.10526	0	Nucleus	transcription regulator	13.1353
NEK1	NIMA related kinase 1	ENSG00000137601	1.074	2.10526	0	Nucleus	kinase	4.67123
RPS4Y1	ribosomal protein S4 Y-linked 1	ENSG00000129824	1.073	2.1038	6.2e-05	Cytoplasm	other	1.21159
TPPP3	tubulin polymerization promoting protein family member 3	ENSG00000159713	1.072	2.10235	0.0448	Cytoplasm	other	3.24575
AMZ2P1	archaelysin family metallopeptidase 2 pseudogene 1	ENSG00000214174	1.07	2.09943	0.0106	Other	other	1.89322
RP11_498C915	--	ENSG00000263731	1.07	2.09943	0.0339	Other	other	#N/A
METRNL	meteorin like, glial cell differentiation regulator	ENSG00000176845	1.069	2.09798	0	Cytoplasm	other	70.5156
RNF145	ring finger protein 145	ENSG00000145860	1.064	2.09072	0	Other	other	35.0206
GBP2	guanylate binding protein 2	ENSG00000162645	1.062	2.08782	1e-06	Cytoplasm	enzyme	12.2291
C4orf33	chromosome 4 open reading frame 33	ENSG00000151470	1.062	2.08782	0.00204	Other	other	1.65998
TRABD2A	TraB domain containing 2A	ENSG00000186854	1.061	2.08638	1e-06	Plasma Membrane	peptidase	9.97363
TLCD1	TLC domain containing 1	ENSG00000160606	1.06	2.08493	0.000104	Plasma Membrane	other	7.8655
GORAB	golgin, RAB6 interacting	ENSG00000120370	1.057	2.0806	0.000181	Cytoplasm	other	6.84907
ALAS1	5'-aminolevulinate synthase 1	ENSG00000023330	1.055	2.07772	0	Cytoplasm	enzyme	46.9809
LOC100133091	uncharacterized LOC100133091	ENSG00000205485	1.055	2.07772	0.0158	Other	other	#N/A
JOSD1	Josephin domain containing 1	ENSG00000100221	1.053	2.07484	0	Cytoplasm	peptidase	36.6783
CDKL5	cyclin dependent kinase like 5	ENSG00000008086	1.051	2.07197	1.6e-05	Nucleus	kinase	1.17307
ARHGEF4	Rho guanine nucleotide exchange factor 4	ENSG00000136002	1.051	2.07197	0.0104	Cytoplasm	other	0.185796
SFTA1P	surfactant associated 1, pseudogene	ENSG00000225383	1.042	2.05908	0.0496	Other	other	0.429401
RALGAPA1	Ral GTPase activating protein catalytic alpha subunit 1	ENSG00000174373	1.038	2.05338	5.7e-05	Cytoplasm	other	0.904262
ZNF280C	zinc finger protein 280C	ENSG00000056277	1.036	2.05053	0.0199	Nucleus	transcription regulator	1.55006
RELL1	RELT like 1	ENSG00000181826	1.034	2.04769	0	Plasma Membrane	other	6.65941
DDX58	DExD/H-box helicase 58	ENSG00000107201	1.034	2.04769	1e-06	Cytoplasm	enzyme	7.83796
CHD2	chromodomain helicase DNA binding protein 2	ENSG00000173575	1.027	2.03778	0	Nucleus	enzyme	11.5417
EHF	ETS homologous factor	ENSG00000135373	1.023	2.03214	0.0161	Nucleus	transcription regulator	0.314277
NBEAL1	neurobeachin like 1	ENSG00000144426	1.02	2.02792	0.00128	Other	other	0.945873
PPP4R1L	protein phosphatase 4 regulatory subunit 1 like (pseudogene)	ENSG00000124224	1.018	2.02511	5e-06	Other	other	1.91097
C1QTNF1	C1q and TNF related 1	ENSG00000173918	1.017	2.02371	0	Extracellular Space	other	30.0747
KRT15	keratin 15	ENSG00000171346	1.017	2.02371	0.00633	Cytoplasm	other	0.421695
ZCCHC17	zinc finger CCHC-type containing 17	ENSG00000121766	1.014	2.0195	0	Nucleus	other	36.1596
ESPL1	extra spindle pole bodies like 1, separase	ENSG00000135476	1.012	2.0167	0	Nucleus	peptidase	4.93761
ZNF525	zinc finger protein 525	ENSG00000203326	1.009	2.01252	0.0159	Nucleus	transcription regulator	0.30319
RIOK1	RIO kinase 1	ENSG00000124784	1.008	2.01112	0	Cytoplasm	kinase	11.4475
NT5C3A	5'-nucleotidase, cytosolic IIIA	ENSG00000122643	1.008	2.01112	6.5e-05	Cytoplasm	phosphatase	3.13396
ZBTB9	zinc finger and BTB domain containing 9	ENSG00000213588	1.003	2.00416	3e-06	Nucleus	other	7.72272
SHOX2	short stature homeobox 2	ENSG00000168779	0.998	1.99723	0.00181	Nucleus	transcription regulator	4.31375
FIBIN	fin bud initiation factor homolog	ENSG00000176971	0.996	1.99446	0.000404	Cytoplasm	other	10.0144
MTHFD2L	methylenetetrahydrofolate dehydrogenase (NADP+ dependent) 2 like	ENSG00000163738	0.994	1.9917	0.000855	Cytoplasm	enzyme	0.614311
TMEM184C	transmembrane protein 184C	ENSG00000164168	0.992	1.98894	0	Other	other	14.5502
NFE2L2	nuclear factor, erythroid 2 like 2	ENSG00000116044	0.991	1.98756	0	Nucleus	transcription regulator	37.8304
LIMS1	LIM zinc finger domain containing 1	ENSG00000169756	0.99	1.98618	0	Plasma Membrane	other	10.0308
GJB3	gap junction protein beta 3	ENSG00000188910	0.989	1.98481	0.00833	Plasma Membrane	transporter	1.3176
CACHD1	cache domain containing 1	ENSG00000158966	0.982	1.9752	0.000128	Other	other	2.159
NNMT	nicotinamide N-methyltransferase	ENSG00000166741	0.98	1.97247	0	Cytoplasm	enzyme	85.4168
SIK2	salt inducible kinase 2	ENSG00000170145	0.98	1.97247	0	Cytoplasm	kinase	12.124
CGAS	cyclic GMP-AMP synthase	ENSG00000164430	0.98	1.97247	0.0026	Cytoplasm	enzyme	2.73299
ZNF229	zinc finger protein 229	ENSG00000278318	0.978	1.96973	1.5e-05	Nucleus	transcription regulator	3.88416
SNHG10	small nucleolar RNA host gene 10	ENSG00000247092	0.978	1.96973	0.0199	Other	other	1.02031
MCAM	melanoma cell adhesion molecule	ENSG00000076706	0.974	1.96428	0	Plasma Membrane	other	6.8109
ZSWIM3	zinc finger SWIM-type containing 3	ENSG00000132801	0.974	1.96428	0.0269	Other	other	1.70637
SLFN11	schlafen family member 11	ENSG00000172716	0.971	1.9602	0	Nucleus	enzyme	30.3992
IRF7	interferon regulatory factor 7	ENSG00000185507	0.969	1.95748	2.6e-05	Nucleus	transcription regulator	5.78327
PDE4A	phosphodiesterase 4A	ENSG00000065989	0.967	1.95477	0	Cytoplasm	enzyme	10.3146
B4GALT4	beta-1,4-galactosyltransferase 4	ENSG00000121578	0.964	1.95071	0	Cytoplasm	enzyme	6.40024
RPL32P3	ribosomal protein L32 pseudogene 3	ENSG00000251474	0.962	1.94801	0.000931	Other	other	2.40372
POU2F2	POU class 2 homeobox 2	ENSG00000028277	0.961	1.94666	0	Nucleus	transcription regulator	1.38975
GBP3	guanylate binding protein 3	ENSG00000117226	0.961	1.94666	0.0122	Cytoplasm	enzyme	2.60759
COL7A1	collagen type VII alpha 1 chain	ENSG00000114270	0.959	1.94396	0	Extracellular Space	other	16.0861
ISG20L2	interferon stimulated exonuclease gene 20 like 2	ENSG00000143319	0.959	1.94396	0	Nucleus	enzyme	11.0809
PPP1R13B	protein phosphatase 1 regulatory subunit 13B	ENSG00000088808	0.951	1.93321	0	Cytoplasm	phosphatase	1.9903
SFN	stratifin	ENSG00000175793	0.951	1.93321	3e-05	Cytoplasm	other	21.5749
RNASEK	ribonuclease K	ENSG00000219200	0.951	1.93321	0.00535	Other	peptidase	3.96788
RUNX3	RUNX family transcription factor 3	ENSG00000020633	0.948	1.9292	0.000499	Nucleus	transcription regulator	1.58157
SNRPA1	small nuclear ribonucleoprotein polypeptide A'	ENSG00000131876	0.944	1.92385	0	Nucleus	other	14.4274
LONRF1	LON peptidase N-terminal domain and ring finger 1	ENSG00000154359	0.938	1.91587	7e-06	Cytoplasm	other	5.19968
ARIH1	ariadne RBR E3 ubiquitin protein ligase 1	ENSG00000166233	0.935	1.91189	0	Cytoplasm	enzyme	5.09744
POMK	protein O-mannose kinase	ENSG00000185900	0.935	1.91189	0.0255	Cytoplasm	kinase	2.04879
BEND3	BEN domain containing 3	ENSG00000178409	0.934	1.91057	0.0004	Nucleus	other	0.972749
ZFP36L1	ZFP36 ring finger protein like 1	ENSG00000185650	0.933	1.90924	0	Nucleus	transcription regulator	223.416
ZEB2	zinc finger E-box binding homeobox 2	ENSG00000169554	0.932	1.90792	0	Nucleus	transcription regulator	9.72701
CSF1	colony stimulating factor 1	ENSG00000184371	0.931	1.9066	0	Extracellular Space	cytokine	83.3534
WSB1	WD repeat and SOCS box containing 1	ENSG00000109046	0.93	1.90528	0	Cytoplasm	other	22.6462
FLJ46906	uncharacterized LOC441172	ENSG00000225177	0.928	1.90264	0.0241	Other	other	#N/A
PTX3	pentraxin 3	ENSG00000163661	0.925	1.89868	0	Extracellular Space	other	484.168
AGO2	argonaute RISC catalytic component 2	ENSG00000123908	0.917	1.88818	0	Cytoplasm	translation regulator	8.63195
SLFN13	schlafen family member 13	ENSG00000154760	0.916	1.88688	0.0102	Nucleus	enzyme	0.4965
ADA	adenosine deaminase	ENSG00000196839	0.914	1.88426	0.0123	Cytoplasm	enzyme	1.63644
BMI1	BMI1 proto-oncogene, polycomb ring finger	ENSG00000168283	0.913	1.88296	0.00857	Nucleus	transcription regulator	2.28141
SLC25A37	solute carrier family 25 member 37	ENSG00000147454	0.912	1.88165	0	Cytoplasm	transporter	11.8681
FNDC4	fibronectin type III domain containing 4	ENSG00000115226	0.911	1.88035	3e-06	Extracellular Space	other	17.2595
SOCS2	suppressor of cytokine signaling 2	ENSG00000120833	0.91	1.87905	0	Cytoplasm	other	23.6044
CCNA1	cyclin A1	ENSG00000133101	0.909	1.87774	0.00268	Nucleus	other	2.17572
TIGD7	tigger transposable element derived 7	ENSG00000140993	0.909	1.87774	0.0225	Other	other	1.98471
LSR	lipolysis stimulated lipoprotein receptor	ENSG00000105699	0.908	1.87644	0.0113	Nucleus	transcription regulator	1.28894
TRIM47	tripartite motif containing 47	ENSG00000132481	0.906	1.87384	0	Cytoplasm	enzyme	10.5662
CDH3	cadherin 3	ENSG00000062038	0.906	1.87384	0.00556	Plasma Membrane	other	1.52465
NMB	neuromedin B	ENSG00000197696	0.906	1.87384	0.0281	Extracellular Space	other	6.25111
RBMS1	RNA binding motif single stranded interacting protein 1	ENSG00000153250	0.899	1.86477	0	Nucleus	other	13.9295
NFIB	nuclear factor I B	ENSG00000147862	0.898	1.86348	0	Nucleus	transcription regulator	7.55017
SPATA2	spermatogenesis associated 2	ENSG00000158480	0.898	1.86348	7e-06	Extracellular Space	other	6.6819
LPAR2	lysophosphatidic acid receptor 2	ENSG00000064547	0.898	1.86348	0.00384	Plasma Membrane	G-protein coupled receptor	1.50148
TLNRD1	talin rod domain containing 1	ENSG00000140406	0.895	1.85961	0	Other	other	9.00063
C1orf116	chromosome 1 open reading frame 116	ENSG00000182795	0.892	1.85575	0.02	Cytoplasm	other	0.487588
GON7	GON7 subunit of KEOPS complex	ENSG00000170270	0.89	1.85318	0.0201	Nucleus	other	5.86792
NSUN4	NOP2/Sun RNA methyltransferase 4	ENSG00000117481	0.886	1.84805	0	Cytoplasm	enzyme	4.25191
FAM83A	family with sequence similarity 83 member A	ENSG00000147689	0.884	1.84548	0.019	Other	other	0.331747
PPP3CC	protein phosphatase 3 catalytic subunit gamma	ENSG00000120910	0.883	1.84421	0	Cytoplasm	phosphatase	14.0704
CHD7	chromodomain helicase DNA binding protein 7	ENSG00000171316	0.883	1.84421	0.0125	Nucleus	enzyme	0.126366
ZBTB1	zinc finger and BTB domain containing 1	ENSG00000126804	0.878	1.83783	3e-06	Nucleus	transcription regulator	7.47847
SHISAL1	shisa like 1	ENSG00000138944	0.874	1.83274	0.029	Other	other	4.11293
SLC9B2	solute carrier family 9 member B2	ENSG00000164038	0.873	1.83147	0	Plasma Membrane	transporter	2.88367
HSPB3	heat shock protein family B (small) member 3	ENSG00000169271	0.871	1.82893	0.0144	Cytoplasm	other	46.6365
PDE7A	phosphodiesterase 7A	ENSG00000205268	0.87	1.82766	0	Cytoplasm	enzyme	3.40544
STARD10	StAR related lipid transfer domain containing 10	ENSG00000214530	0.867	1.82387	1e-06	Cytoplasm	other	4.54569
C2CD2	C2 calcium dependent domain containing 2	ENSG00000157617	0.866	1.8226	0	Cytoplasm	other	8.21937
PHLDA1	pleckstrin homology like domain family A member 1	ENSG00000139289	0.864	1.82008	0	Cytoplasm	other	164.512
TNIP2	TNFAIP3 interacting protein 2	ENSG00000168884	0.863	1.81882	0	Cytoplasm	other	29.0473
NTF3	neurotrophin 3	ENSG00000185652	0.861	1.8163	0.0498	Extracellular Space	growth factor	3.4566
LATS2	large tumor suppressor kinase 2	ENSG00000150457	0.86	1.81504	0	Nucleus	kinase	20.9093
PHLDB2	pleckstrin homology like domain family B member 2	ENSG00000144824	0.858	1.81252	0	Cytoplasm	other	3.97525
SECISBP2L	SECIS binding protein 2 like	ENSG00000138593	0.856	1.81001	0	Other	other	10.9284
OTUD4	OTU deubiquitinase 4	ENSG00000164164	0.855	1.80876	0	Other	peptidase	8.45884
SPEN	spen family transcriptional repressor	ENSG00000065526	0.854	1.80751	0	Nucleus	transcription regulator	8.4442
BTG2	BTG anti-proliferation factor 2	ENSG00000159388	0.853	1.80625	0	Nucleus	transcription regulator	36.9988
BTG3	BTG anti-proliferation factor 3	ENSG00000154640	0.85	1.8025	0	Nucleus	other	22.2263
ZBTB38	zinc finger and BTB domain containing 38	ENSG00000177311	0.843	1.79378	0	Nucleus	transcription regulator	18.2523
CYP2S1	cytochrome P450 family 2 subfamily S member 1	ENSG00000167600	0.837	1.78633	7e-06	Cytoplasm	enzyme	5.02735
ST3GAL4	ST3 beta-galactoside alpha-2,3-sialyltransferase 4	ENSG00000110080	0.836	1.78509	0	Cytoplasm	enzyme	9.76165
EVA1A	eva-1 homolog A, regulator of programmed cell death	ENSG00000115363	0.835	1.78386	8.1e-05	Plasma Membrane	other	10.7363
GK	glycerol kinase	ENSG00000198814	0.835	1.78386	0.000244	Cytoplasm	kinase	5.25681
FLRT2	fibronectin leucine rich transmembrane protein 2	ENSG00000185070	0.825	1.77154	0	Plasma Membrane	other	1.57358
SH3BGRL2	SH3 domain binding glutamate rich protein like 2	ENSG00000198478	0.825	1.77154	0.0178	Nucleus	other	1.86005
CIDECP1	cell death inducing DFFA like effector c pseudogene 1	ENSG00000186162	0.821	1.76663	0.00154	Other	other	5.16973
ZNF184	zinc finger protein 184	ENSG00000096654	0.817	1.76174	0.0095	Nucleus	transcription regulator	4.899
IL27RA	interleukin 27 receptor subunit alpha	ENSG00000104998	0.817	1.76174	0.0262	Plasma Membrane	transmembrane receptor	1.81098
FNDC3A	fibronectin type III domain containing 3A	ENSG00000102531	0.815	1.7593	0	Cytoplasm	other	21.0293
SLC2A6	solute carrier family 2 member 6	ENSG00000160326	0.815	1.7593	2e-06	Plasma Membrane	transporter	11.4505
LRFN4	leucine rich repeat and fibronectin type III domain containing 4	ENSG00000173621	0.814	1.75808	0	Plasma Membrane	other	24.5714
ZDHHC9	zinc finger DHHC-type containing 9	ENSG00000188706	0.814	1.75808	0	Cytoplasm	enzyme	25.8232
IL1B	interleukin 1 beta	ENSG00000125538	0.813	1.75686	0.00507	Extracellular Space	cytokine	0.928058
PAG1	phosphoprotein membrane anchor with glycosphingolipid microdomains 1	ENSG00000076641	0.812	1.75564	0.000423	Plasma Membrane	other	4.7852
PBDC1	polysaccharide biosynthesis domain containing 1	ENSG00000102390	0.809	1.752	0	Other	other	33.7836
MTERF2	mitochondrial transcription termination factor 2	ENSG00000120832	0.809	1.752	0.0497	Cytoplasm	transcription regulator	1.92418
FYN	FYN proto-oncogene, Src family tyrosine kinase	ENSG00000010810	0.808	1.75078	0	Plasma Membrane	kinase	7.83308
SLC16A1-AS1	SLC16A1 antisense RNA 1	ENSG00000226419	0.807	1.74957	0.000396	Other	other	1.04923
STARD13	StAR related lipid transfer domain containing 13	ENSG00000133121	0.805	1.74715	0	Cytoplasm	other	10.0563
YES1	YES proto-oncogene 1, Src family tyrosine kinase	ENSG00000176105	0.804	1.74594	0	Cytoplasm	kinase	15.0966
ST14	suppression of tumorigenicity 14	ENSG00000149418	0.803	1.74473	0.041	Plasma Membrane	peptidase	0.69348
SYNGAP1	synaptic Ras GTPase activating protein 1	ENSG00000197283	0.802	1.74352	0	Plasma Membrane	other	14.1372
FAM118A	family with sequence similarity 118 member A	ENSG00000100376	0.802	1.74352	3e-06	Other	other	4.77781
MMP25-AS1	MMP25 antisense RNA 1	ENSG00000261971	0.799	1.73989	0.0086	Other	other	1.03646
MIR34AHG	MIR34A host gene	ENSG00000228526	0.795	1.73508	0.00194	Other	other	2.86457
MPP3	membrane palmitoylated protein 3	ENSG00000161647	0.794	1.73388	0.00239	Plasma Membrane	kinase	3.07596
AHR	aryl hydrocarbon receptor	ENSG00000106546	0.79	1.72907	0	Nucleus	ligand-dependent nuclear receptor	5.29561
AMPD3	adenosine monophosphate deaminase 3	ENSG00000133805	0.79	1.72907	0	Cytoplasm	enzyme	7.97821
EHD1	EH domain containing 1	ENSG00000110047	0.789	1.72788	0	Cytoplasm	other	96.8209
PDE7B	phosphodiesterase 7B	ENSG00000171408	0.788	1.72668	1.1e-05	Cytoplasm	enzyme	7.83188
L3MBTL2-AS1	L3MBTL2 antisense RNA 1	ENSG00000235513	0.788	1.72668	0.0225	Other	other	#N/A
SLC12A7	solute carrier family 12 member 7	ENSG00000113504	0.786	1.72429	0	Plasma Membrane	transporter	11.1782
KANSL1L	KAT8 regulatory NSL complex subunit 1 like	ENSG00000144445	0.786	1.72429	0.0416	Other	other	1.00433
CD58	CD58 molecule	ENSG00000116815	0.785	1.72309	0.0175	Plasma Membrane	transmembrane receptor	3.44357
EZH2	enhancer of zeste 2 polycomb repressive complex 2 subunit	ENSG00000106462	0.783	1.72071	4e-06	Nucleus	transcription regulator	9.23627
SLC25A28	solute carrier family 25 member 28	ENSG00000155287	0.781	1.71832	2.6e-05	Cytoplasm	transporter	20.03
EFHD2	EF-hand domain family member D2	ENSG00000142634	0.776	1.71238	0	Other	other	60.1821
POR	cytochrome p450 oxidoreductase	ENSG00000127948	0.776	1.71238	0	Cytoplasm	enzyme	24.5236
ADNP	activity dependent neuroprotector homeobox	ENSG00000101126	0.775	1.71119	0	Nucleus	transcription regulator	20.3991
NOC3L	NOC3 like DNA replication regulator	ENSG00000173145	0.775	1.71119	9e-06	Nucleus	other	7.55133
SMPD2	sphingomyelin phosphodiesterase 2	ENSG00000135587	0.774	1.71	0.00069	Cytoplasm	enzyme	5.48054
SLC43A3	solute carrier family 43 member 3	ENSG00000134802	0.771	1.70645	0	Extracellular Space	other	12.657
DMKN	dermokine	ENSG00000161249	0.77	1.70527	1e-06	Extracellular Space	other	2.1231
TBC1D10A	TBC1 domain family member 10A	ENSG00000099992	0.77	1.70527	8.2e-05	Plasma Membrane	other	2.97599
RAB3IP	RAB3A interacting protein	ENSG00000127328	0.765	1.69937	0.00879	Cytoplasm	other	0.408804
ISOC1	isochorismatase domain containing 1	ENSG00000066583	0.764	1.69819	0.0061	Cytoplasm	enzyme	8.18346
MAPK8	mitogen-activated protein kinase 8	ENSG00000107643	0.759	1.69232	7e-06	Cytoplasm	kinase	2.74454
GRPEL1	GrpE like 1, mitochondrial	ENSG00000109519	0.757	1.68997	0	Cytoplasm	other	12.3541
PIM1	Pim-1 proto-oncogene, serine/threonine kinase	ENSG00000137193	0.757	1.68997	0	Cytoplasm	kinase	17.794
MAP3K13	mitogen-activated protein kinase kinase kinase 13	ENSG00000073803	0.757	1.68997	0.000111	Cytoplasm	kinase	1.89178
ZNRF3	zinc and ring finger 3	ENSG00000183579	0.756	1.6888	0.00129	Plasma Membrane	enzyme	2.45324
CHN1	chimerin 1	ENSG00000128656	0.755	1.68763	2e-06	Cytoplasm	other	30.5426
TMEM39A	transmembrane protein 39A	ENSG00000176142	0.754	1.68646	0	Other	other	12.3902
CYGB	cytoglobin	ENSG00000161544	0.752	1.68413	0.000739	Cytoplasm	transporter	6.56165
YME1L1	YME1 like 1 ATPase	ENSG00000136758	0.75	1.68179	0	Cytoplasm	peptidase	34.9705
DHX34	DExH-box helicase 34	ENSG00000134815	0.748	1.67946	0	Other	enzyme	8.14476
WBP11	WW domain binding protein 11	ENSG00000084463	0.748	1.67946	0	Nucleus	phosphatase	27.5103
CBWD2	COBW domain containing 2	ENSG00000136682	0.745	1.67597	0.0413	Other	other	0.427413
SNHG16	small nucleolar RNA host gene 16	ENSG00000163597	0.742	1.67249	0	Other	other	22.4223
ZNF614	zinc finger protein 614	ENSG00000142556	0.742	1.67249	0.0206	Other	other	2.1686
ATP1A1-AS1	ATP1A1 antisense RNA 1	ENSG00000203865	0.738	1.66786	0.0442	Other	other	0.610738
TTC39B	tetratricopeptide repeat domain 39B	ENSG00000155158	0.736	1.66555	0.000685	Other	other	1.41263
SDCBP	syndecan binding protein	ENSG00000137575	0.73	1.65864	0	Plasma Membrane	enzyme	47.3577
ATP6V1E2	ATPase H+ transporting V1 subunit E2	ENSG00000250565	0.73	1.65864	0.0423	Cytoplasm	transporter	0.672392
CSRP2	cysteine and glycine rich protein 2	ENSG00000175183	0.729	1.65749	2.9e-05	Nucleus	other	6.74482
CYLD	CYLD lysine 63 deubiquitinase	ENSG00000083799	0.728	1.65634	0	Nucleus	transcription regulator	6.79598
PDLIM4	PDZ and LIM domain 4	ENSG00000131435	0.728	1.65634	0	Plasma Membrane	other	44.6026
TRIM16	tripartite motif containing 16	ENSG00000221926	0.728	1.65634	0.000103	Cytoplasm	transcription regulator	3.45791
BRAF	B-Raf proto-oncogene, serine/threonine kinase	ENSG00000157764	0.727	1.65519	7e-06	Cytoplasm	kinase	1.60071
EYA4	EYA transcriptional coactivator and phosphatase 4	ENSG00000112319	0.727	1.65519	0.000212	Cytoplasm	phosphatase	2.84277
C12orf73	chromosome 12 open reading frame 73	ENSG00000204954	0.726	1.65405	0.00442	Other	other	2.54131
TRIP10	thyroid hormone receptor interactor 10	ENSG00000125733	0.725	1.6529	0	Cytoplasm	other	35.3167
ARID1A	AT-rich interaction domain 1A	ENSG00000117713	0.723	1.65061	0	Nucleus	transcription regulator	11.4655
DDX24	DEAD-box helicase 24	ENSG00000089737	0.72	1.64718	0	Nucleus	enzyme	30.1718
AUTS2	activator of transcription and developmental regulator AUTS2	ENSG00000158321	0.72	1.64718	2e-05	Nucleus	other	1.70525
PKP1	plakophilin 1	ENSG00000081277	0.72	1.64718	0.0196	Plasma Membrane	other	1.44586
UBN2	ubinuclein 2	ENSG00000157741	0.718	1.6449	0.00559	Nucleus	other	0.89585
ARHGEF40	Rho guanine nucleotide exchange factor 40	ENSG00000165801	0.716	1.64262	0	Other	other	19.187
HNRNPC	heterogeneous nuclear ribonucleoprotein C	ENSG00000092199	0.716	1.64262	0	Nucleus	other	63.4995
NGF	nerve growth factor	ENSG00000134259	0.713	1.63921	0.0279	Extracellular Space	growth factor	6.38564
LRIG1	leucine rich repeats and immunoglobulin like domains 1	ENSG00000144749	0.711	1.63694	0	Extracellular Space	other	46.3347
PPP1R2	protein phosphatase 1 regulatory inhibitor subunit 2	ENSG00000184203	0.711	1.63694	8e-06	Cytoplasm	phosphatase	6.77685
EOGT	EGF domain specific O-linked N-acetylglucosamine transferase	ENSG00000163378	0.708	1.63354	0	Extracellular Space	enzyme	9.61995
ALKBH2	alkB homolog 2, alpha-ketoglutarate dependent dioxygenase	ENSG00000189046	0.708	1.63354	0.0119	Nucleus	enzyme	8.12458
KIF13B	kinesin family member 13B	ENSG00000197892	0.707	1.63241	1e-06	Cytoplasm	other	8.0179
EMP2	epithelial membrane protein 2	ENSG00000213853	0.705	1.63014	0	Plasma Membrane	other	13.2622
DSP	desmoplakin	ENSG00000096696	0.705	1.63014	0.0148	Plasma Membrane	other	1.39937
BDP1	B double prime 1, subunit of RNA polymerase III transcription initiation factor IIIB	ENSG00000145734	0.703	1.62789	3.6e-05	Nucleus	transcription regulator	4.04112
TRAPPC6B	trafficking protein particle complex 6B	ENSG00000182400	0.702	1.62676	0.000181	Cytoplasm	other	6.88276
GNL1	G protein nucleolar 1 (putative)	ENSG00000204590	0.7	1.6245	0	Nucleus	other	17.3708
PCNX4	pecanex 4	ENSG00000126773	0.7	1.6245	0	Other	other	4.95363
CDKN1B	cyclin dependent kinase inhibitor 1B	ENSG00000111276	0.7	1.6245	7.7e-05	Nucleus	kinase	10.2588
ERVK13-1	endogenous retrovirus group K13 member 1	ENSG00000260565	0.698	1.62225	0.031	Other	other	1.01419
CLCN3	chloride voltage-gated channel 3	ENSG00000109572	0.695	1.61888	0	Plasma Membrane	ion channel	18.1072
H2AX	H2A.X variant histone	ENSG00000188486	0.695	1.61888	0	Nucleus	transcription regulator	#N/A
NCOA7	nuclear receptor coactivator 7	ENSG00000111912	0.695	1.61888	2.3e-05	Nucleus	transcription regulator	4.80996
TBC1D12	TBC1 domain family member 12	ENSG00000108239	0.695	1.61888	0.00279	Extracellular Space	other	2.28034
PHF1	PHD finger protein 1	ENSG00000112511	0.694	1.61776	1e-06	Nucleus	transcription regulator	30.3914
RC3H1	ring finger and CCCH-type domains 1	ENSG00000135870	0.694	1.61776	0.000713	Cytoplasm	enzyme	2.444
SLC7A8	solute carrier family 7 member 8	ENSG00000092068	0.693	1.61664	0	Plasma Membrane	transporter	7.94859
SASH1	SAM and SH3 domain containing 1	ENSG00000111961	0.693	1.61664	4e-05	Extracellular Space	other	6.40654
GLRX	glutaredoxin	ENSG00000173221	0.69	1.61328	0	Cytoplasm	enzyme	13.9881
UBE2D3	ubiquitin conjugating enzyme E2 D3	ENSG00000109332	0.688	1.61105	0	Cytoplasm	enzyme	31.9053
CDKN1A	cyclin dependent kinase inhibitor 1A	ENSG00000124762	0.683	1.60547	0	Nucleus	kinase	318.811
ARHGAP27	Rho GTPase activating protein 27	ENSG00000159314	0.682	1.60436	0.00107	Cytoplasm	other	0.963338
SRFBP1	serum response factor binding protein 1	ENSG00000151304	0.682	1.60436	0.00203	Nucleus	other	3.98611
CHSY1	chondroitin sulfate synthase 1	ENSG00000131873	0.681	1.60325	0	Cytoplasm	enzyme	27.536
BCAS2	BCAS2 pre-mRNA processing factor	ENSG00000116752	0.681	1.60325	0.000243	Nucleus	other	26.0266
LYN	LYN proto-oncogene, Src family tyrosine kinase	ENSG00000254087	0.68	1.60214	0.00772	Cytoplasm	kinase	0.986254
SMPDL3A	sphingomyelin phosphodiesterase acid like 3A	ENSG00000172594	0.678	1.59992	0.0335	Extracellular Space	enzyme	6.59615
MICAL3	microtubule associated monooxygenase, calponin and LIM domain containing 3	ENSG00000243156	0.675	1.5966	0	Cytoplasm	enzyme	3.29417
AURKA	aurora kinase A	ENSG00000087586	0.675	1.5966	1e-06	Nucleus	kinase	24.9856
XBP1	X-box binding protein 1	ENSG00000100219	0.674	1.59549	0	Nucleus	transcription regulator	67.8764
TRIM35	tripartite motif containing 35	ENSG00000104228	0.672	1.59328	5e-06	Cytoplasm	other	8.08361
RFX2	regulatory factor X2	ENSG00000087903	0.672	1.59328	0.00135	Nucleus	transcription regulator	2.81629
AFF4	AF4/FMR2 family member 4	ENSG00000072364	0.671	1.59218	0	Nucleus	transcription regulator	17.7412
GPR161	G protein-coupled receptor 161	ENSG00000143147	0.671	1.59218	6e-06	Plasma Membrane	G-protein coupled receptor	5.24517
RBM12	RNA binding motif protein 12	ENSG00000244462	0.667	1.58777	0	Nucleus	other	14.7319
RMND5A	required for meiotic nuclear division 5 homolog A	ENSG00000153561	0.667	1.58777	0.000993	Nucleus	enzyme	2.29199
MAGI3	membrane associated guanylate kinase, WW and PDZ domain containing 3	ENSG00000081026	0.665	1.58557	0.000571	Cytoplasm	kinase	2.46646
BCORL1	BCL6 corepressor like 1	ENSG00000085185	0.663	1.58337	4e-06	Nucleus	transcription regulator	6.82799
ZNF324	zinc finger protein 324	ENSG00000083812	0.663	1.58337	0.0312	Nucleus	transcription regulator	1.94699
CRTC2	CREB regulated transcription coactivator 2	ENSG00000160741	0.662	1.58227	0	Nucleus	other	23.5537
ZBTB11-AS1	ZBTB11 antisense RNA 1	ENSG00000256628	0.662	1.58227	0.0255	Other	other	2.68961
TOB2	transducer of ERBB2, 2	ENSG00000183864	0.658	1.57789	0	Nucleus	other	42.2552
TATDN2	TatD DNase domain containing 2	ENSG00000157014	0.657	1.5768	0.00027	Nucleus	other	5.31899
NEAT1	nuclear paraspeckle assembly transcript 1	ENSG00000245532	0.657	1.5768	0.00254	Other	other	20.8063
IL4R	interleukin 4 receptor	ENSG00000077238	0.656	1.57571	0	Plasma Membrane	transmembrane receptor	15.3815
CREB3L2	cAMP responsive element binding protein 3 like 2	ENSG00000182158	0.654	1.57352	0	Nucleus	transcription regulator	39.619
KCMF1	potassium channel modulatory factor 1	ENSG00000176407	0.654	1.57352	0	Extracellular Space	enzyme	8.50539
MSANTD3	Myb/SANT DNA binding domain containing 3	ENSG00000066697	0.654	1.57352	0	Other	other	27.2993
RB1CC1	RB1 inducible coiled-coil 1	ENSG00000023287	0.653	1.57243	0	Nucleus	other	9.44357
WDR91	WD repeat domain 91	ENSG00000105875	0.652	1.57135	5e-06	Cytoplasm	other	10.3089
PRUNE1	prune exopolyphosphatase 1	ENSG00000143363	0.652	1.57135	0.00443	Nucleus	enzyme	4.83374
ARF6	ADP ribosylation factor 6	ENSG00000165527	0.651	1.57026	0	Plasma Membrane	transporter	54.9481
PAPPA	pappalysin 1	ENSG00000182752	0.649	1.56808	0.00257	Extracellular Space	peptidase	2.28141
GPATCH3	G-patch domain containing 3	ENSG00000198746	0.648	1.56699	0.00135	Other	other	7.41649
MAGI2-AS3	MAGI2 antisense RNA 3	ENSG00000234456	0.647	1.56591	1.3e-05	Other	other	3.48553
MPP1	membrane palmitoylated protein 1	ENSG00000130830	0.647	1.56591	0.00595	Plasma Membrane	kinase	11.1627
C18orf21	chromosome 18 open reading frame 21	ENSG00000141428	0.647	1.56591	0.0377	Other	other	4.77643
JUNB	JunB proto-oncogene, AP-1 transcription factor subunit	ENSG00000171223	0.646	1.56482	0	Nucleus	transcription regulator	362.951
YBX3	Y-box binding protein 3	ENSG00000060138	0.645	1.56374	0	Nucleus	transcription regulator	34.5423
CARD6	caspase recruitment domain family member 6	ENSG00000132357	0.644	1.56266	0.00572	Cytoplasm	other	6.45429
AZIN1	antizyme inhibitor 1	ENSG00000155096	0.642	1.56049	0	Cytoplasm	enzyme	29.5175
B4GALT5	beta-1,4-galactosyltransferase 5	ENSG00000158470	0.642	1.56049	3e-06	Cytoplasm	enzyme	20.2302
CEP95	centrosomal protein 95	ENSG00000258890	0.64	1.55833	0.000206	Cytoplasm	other	3.19941
ZFHX3	zinc finger homeobox 3	ENSG00000140836	0.639	1.55725	0.000105	Nucleus	transcription regulator	2.83124
EIF1	eukaryotic translation initiation factor 1	ENSG00000173812	0.637	1.55509	0	Cytoplasm	translation regulator	166.629
PRPF39	pre-mRNA processing factor 39	ENSG00000185246	0.637	1.55509	0.000985	Nucleus	other	5.30805
ATF5	activating transcription factor 5	ENSG00000169136	0.636	1.55401	0	Nucleus	transcription regulator	33.2567
NOLC1	nucleolar and coiled-body phosphoprotein 1	ENSG00000166197	0.635	1.55294	0	Nucleus	transcription regulator	36.3729
SRA1	steroid receptor RNA activator 1	ENSG00000213523	0.635	1.55294	0	Nucleus	transcription regulator	23.2099
NDUFAF7	NADH:ubiquinone oxidoreductase complex assembly factor 7	ENSG00000003509	0.633	1.55079	0.00446	Cytoplasm	enzyme	4.64629
IPPK	inositol-pentakisphosphate 2-kinase	ENSG00000127080	0.632	1.54971	0.00204	Cytoplasm	kinase	3.68541
GALNT15	polypeptide N-acetylgalactosaminyltransferase 15	ENSG00000131386	0.63	1.54756	0.0115	Cytoplasm	enzyme	3.31151
CREB3L4	cAMP responsive element binding protein 3 like 4	ENSG00000143578	0.63	1.54756	0.0208	Nucleus	transcription regulator	2.78781
PTPDC1	protein tyrosine phosphatase domain containing 1	ENSG00000158079	0.625	1.54221	0.0335	Extracellular Space	phosphatase	1.7305
LDHA	lactate dehydrogenase A	ENSG00000134333	0.624	1.54114	0	Cytoplasm	enzyme	179.346
GABPB1-AS1	GABPB1 antisense RNA 1	ENSG00000244879	0.624	1.54114	0.0151	Other	other	0.87479
RP11-352M15.2	--	ENSG00000273015	0.624	1.54114	0.0466	Other	other	#N/A
EML4	EMAP like 4	ENSG00000143924	0.622	1.53901	0	Cytoplasm	other	16.1161
H3-3A/H3-3B	H3.3 histone A	ENSG00000132475	0.622	1.53901	0	Nucleus	other	#N/A
MCC	MCC regulator of WNT signaling pathway	ENSG00000171444	0.621	1.53794	0	Cytoplasm	other	2.14061
GSTM3	glutathione S-transferase mu 3	ENSG00000134202	0.62	1.53688	0.00154	Cytoplasm	enzyme	16.1324
HIF1A	hypoxia inducible factor 1 subunit alpha	ENSG00000100644	0.619	1.53581	0	Nucleus	transcription regulator	99.5473
TUBA4A	tubulin alpha 4a	ENSG00000127824	0.619	1.53581	2e-06	Cytoplasm	other	5.81556
EIF1B	eukaryotic translation initiation factor 1B	ENSG00000114784	0.618	1.53475	2e-06	Cytoplasm	translation regulator	24.2466
HSPE1	heat shock protein family E (Hsp10) member 1	ENSG00000115541	0.618	1.53475	0.0469	Cytoplasm	enzyme	3.4248
SNN	stannin	ENSG00000184602	0.617	1.53368	1e-05	Plasma Membrane	other	22.5165
STK17B	serine/threonine kinase 17b	ENSG00000081320	0.615	1.53156	0	Nucleus	kinase	17.9563
DIXDC1	DIX domain containing 1	ENSG00000150764	0.615	1.53156	0.00957	Cytoplasm	other	3.00638
B4GALT3	beta-1,4-galactosyltransferase 3	ENSG00000158850	0.614	1.5305	0	Cytoplasm	enzyme	14.9939
BTN2A1	butyrophilin subfamily 2 member A1	ENSG00000112763	0.613	1.52944	9e-06	Plasma Membrane	other	14.5731
CNKSR3	CNKSR family member 3	ENSG00000153721	0.611	1.52732	0.0263	Plasma Membrane	kinase	1.50621
DUSP16	dual specificity phosphatase 16	ENSG00000111266	0.609	1.5252	0.000138	Nucleus	phosphatase	5.15631
SENP5	SUMO specific peptidase 5	ENSG00000119231	0.607	1.52309	4e-06	Nucleus	peptidase	6.34848
RO60	Ro60, Y RNA binding protein	ENSG00000116747	0.605	1.52098	0.000221	Nucleus	other	3.84083
IST1	IST1 factor associated with ESCRT-III	ENSG00000182149	0.603	1.51887	0	Cytoplasm	other	16.1814
ELF4	E74 like ETS transcription factor 4	ENSG00000102034	0.603	1.51887	2e-06	Nucleus	transcription regulator	18.8659
ADARB1	adenosine deaminase RNA specific B1	ENSG00000197381	0.603	1.51887	2.5e-05	Nucleus	enzyme	2.81735
SLC30A7	solute carrier family 30 member 7	ENSG00000162695	0.603	1.51887	0.000125	Cytoplasm	transporter	3.58071
HIPK2	homeodomain interacting protein kinase 2	ENSG00000064393	0.601	1.51677	1e-06	Nucleus	kinase	10.4864
ZDHHC18	zinc finger DHHC-type containing 18	ENSG00000204160	0.601	1.51677	1e-06	Cytoplasm	enzyme	13.4278
SMIM13	small integral membrane protein 13	ENSG00000224531	0.601	1.51677	0.0134	Other	other	3.02687
PSMG1	proteasome assembly chaperone 1	ENSG00000183527	0.6	1.51572	0.000214	Plasma Membrane	other	16.441
NSUN6	NOP2/Sun RNA methyltransferase 6	ENSG00000241058	0.6	1.51572	0.0388	Cytoplasm	enzyme	2.38859
NR3C1	nuclear receptor subfamily 3 group C member 1	ENSG00000113580	0.599	1.51467	0	Nucleus	ligand-dependent nuclear receptor	20.1977
TOPORS	TOP1 binding arginine/serine rich protein	ENSG00000197579	0.597	1.51257	6.1e-05	Nucleus	enzyme	9.45068
ZNF121	zinc finger protein 121	ENSG00000197961	0.597	1.51257	7.2e-05	Nucleus	transcription regulator	2.84669
PLEKHG2	pleckstrin homology and RhoGEF domain containing G2	ENSG00000090924	0.596	1.51152	0	Cytoplasm	other	17.6962
SOCS6	suppressor of cytokine signaling 6	ENSG00000170677	0.596	1.51152	0.000263	Cytoplasm	other	9.47158
LPCAT2	lysophosphatidylcholine acyltransferase 2	ENSG00000087253	0.596	1.51152	0.00147	Cytoplasm	enzyme	4.04007
SH3PXD2B	SH3 and PX domains 2B	ENSG00000174705	0.594	1.50943	0	Cytoplasm	other	21.1225
KANK1	KN motif and ankyrin repeat domains 1	ENSG00000107104	0.592	1.50733	5e-06	Nucleus	transcription regulator	6.25645
SPAG1	sperm associated antigen 1	ENSG00000104450	0.592	1.50733	0.041	Cytoplasm	other	0.835265
CALM1 (includes others)	calmodulin 1	ENSG00000198668	0.591	1.50629	0	Cytoplasm	other	#N/A
PDZD8	PDZ domain containing 8	ENSG00000165650	0.59	1.50525	1e-06	Extracellular Space	other	5.18574
FOXP1	forkhead box P1	ENSG00000114861	0.59	1.50525	7e-06	Nucleus	transcription regulator	2.6077
EEF1AKNMT	eEF1A lysine and N-terminal methyltransferase	ENSG00000010165	0.587	1.50212	1e-06	Other	enzyme	21.2294
MYBL1	MYB proto-oncogene like 1	ENSG00000185697	0.587	1.50212	0.0369	Nucleus	transcription regulator	7.73099
LARP4	La ribonucleoprotein domain family member 4	ENSG00000161813	0.586	1.50108	1e-06	Cytoplasm	other	6.19113
TMEM159	transmembrane protein 159	ENSG00000011638	0.585	1.50004	0.000348	Other	other	13.7778
GJB2	gap junction protein beta 2	ENSG00000165474	0.585	1.50004	0.00935	Plasma Membrane	transporter	1.5431
OTUD3	OTU deubiquitinase 3	ENSG00000169914	0.585	1.50004	0.0268	Cytoplasm	peptidase	1.60241
PTPN23	protein tyrosine phosphatase non-receptor type 23	ENSG00000076201	-0.585	0.666649	0	Cytoplasm	phosphatase	15.7913
WIPF1	WAS/WASL interacting protein family member 1	ENSG00000115935	-0.585	0.666649	0.000172	Cytoplasm	other	4.23624
PRMT6	protein arginine methyltransferase 6	ENSG00000198890	-0.586	0.666187	0.00696	Nucleus	enzyme	2.24996
BTN3A3	butyrophilin subfamily 3 member A3	ENSG00000111801	-0.586	0.666187	0.00983	Plasma Membrane	other	3.94978
BMPR1A	bone morphogenetic protein receptor type 1A	ENSG00000107779	-0.587	0.665726	0.0139	Plasma Membrane	kinase	1.36207
RUFY1	RUN and FYVE domain containing 1	ENSG00000176783	-0.588	0.665265	3e-06	Cytoplasm	other	8.19772
KIAA0556	KIAA0556	ENSG00000047578	-0.589	0.664804	6.4e-05	Extracellular Space	other	2.46928
ALDH6A1	aldehyde dehydrogenase 6 family member A1	ENSG00000119711	-0.589	0.664804	0.0182	Cytoplasm	enzyme	1.81806
FBXW8	F-box and WD repeat domain containing 8	ENSG00000174989	-0.59	0.664343	8e-06	Cytoplasm	other	6.64265
RMND5B	required for meiotic nuclear division 5 homolog B	ENSG00000145916	-0.59	0.664343	0.000245	Cytoplasm	other	2.23853
GPHN	gephyrin	ENSG00000171723	-0.59	0.664343	0.00375	Plasma Membrane	enzyme	1.33486
TBCEL	tubulin folding cofactor E like	ENSG00000154114	-0.59	0.664343	0.0468	Other	other	1.16852
UBFD1	ubiquitin family domain containing 1	ENSG00000103353	-0.591	0.663883	0	Other	other	8.22021
ZC3H7A	zinc finger CCCH-type containing 7A	ENSG00000122299	-0.591	0.663883	0	Extracellular Space	other	6.06036
COL4A5	collagen type IV alpha 5 chain	ENSG00000188153	-0.591	0.663883	3.4e-05	Extracellular Space	other	2.01733
ADAT1	adenosine deaminase tRNA specific 1	ENSG00000065457	-0.591	0.663883	0.00119	Other	enzyme	2.8505
ABCC10	ATP binding cassette subfamily C member 10	ENSG00000124574	-0.592	0.663423	5.5e-05	Plasma Membrane	transporter	2.87008
ZC3HC1	zinc finger C3HC-type containing 1	ENSG00000091732	-0.592	0.663423	0.00497	Nucleus	other	4.6585
CEP41	centrosomal protein 41	ENSG00000106477	-0.592	0.663423	0.00632	Cytoplasm	other	0.95293
PBK	PDZ binding kinase	ENSG00000168078	-0.592	0.663423	0.0141	Cytoplasm	kinase	5.66632
NUBPL	nucleotide binding protein like	ENSG00000151413	-0.592	0.663423	0.0242	Cytoplasm	other	0.888309
TK2	thymidine kinase 2	ENSG00000166548	-0.593	0.662963	0.00114	Cytoplasm	kinase	4.75421
DHRS11	dehydrogenase/reductase 11	ENSG00000278535	-0.593	0.662963	0.0317	Other	other	1.0371
ZRANB2	zinc finger RANBP2-type containing 2	ENSG00000132485	-0.594	0.662504	0	Nucleus	transcription regulator	8.02139
EIF4ENIF1	eukaryotic translation initiation factor 4E nuclear import factor 1	ENSG00000184708	-0.594	0.662504	4.6e-05	Cytoplasm	translation regulator	3.91529
CDK19	cyclin dependent kinase 19	ENSG00000155111	-0.594	0.662504	0.019	Nucleus	kinase	2.19177
ATP10A	ATPase phospholipid transporting 10A (putative)	ENSG00000206190	-0.595	0.662044	0.006	Plasma Membrane	transporter	3.17704
AURKB	aurora kinase B	ENSG00000178999	-0.595	0.662044	0.00834	Nucleus	kinase	7.3297
AGFG2	ArfGAP with FG repeats 2	ENSG00000106351	-0.595	0.662044	0.0198	Other	other	1.34715
EIF2AK2	eukaryotic translation initiation factor 2 alpha kinase 2	ENSG00000055332	-0.596	0.661586	8e-06	Cytoplasm	kinase	4.78508
RIOX2	ribosomal oxygenase 2	ENSG00000170854	-0.596	0.661586	1.4e-05	Nucleus	transcription regulator	3.18681
TMEM198B	transmembrane protein 198B (pseudogene)	ENSG00000182796	-0.596	0.661586	0.00131	Other	other	4.29171
NUP37	nucleoporin 37	ENSG00000075188	-0.596	0.661586	0.00153	Nucleus	transporter	3.80819
FAM83H	family with sequence similarity 83 member H	ENSG00000180921	-0.596	0.661586	0.00189	Other	other	0.797335
GAB1	GRB2 associated binding protein 1	ENSG00000109458	-0.596	0.661586	0.00263	Cytoplasm	other	1.88957
ZNF524	zinc finger protein 524	ENSG00000171443	-0.596	0.661586	0.0221	Other	other	5.79465
RNF213	ring finger protein 213	ENSG00000173821	-0.597	0.661127	0	Cytoplasm	enzyme	4.82752
TASOR	transcription activation suppressor	ENSG00000163946	-0.597	0.661127	5e-06	Nucleus	other	4.11174
SACM1L	SAC1 like phosphatidylinositide phosphatase	ENSG00000211456	-0.597	0.661127	0.000185	Cytoplasm	phosphatase	2.97307
MGA	MAX dimerization protein MGA	ENSG00000174197	-0.597	0.661127	0.000739	Nucleus	transcription regulator	1.14358
PHACTR2	phosphatase and actin regulator 2	ENSG00000112419	-0.598	0.660669	1e-06	Other	other	3.16923
GAS8	growth arrest specific 8	ENSG00000141013	-0.598	0.660669	0.00872	Cytoplasm	other	1.86712
ZNF532	zinc finger protein 532	ENSG00000074657	-0.599	0.660211	2e-06	Nucleus	transcription regulator	4.28522
UNC119B	unc-119 lipid binding chaperone B	ENSG00000175970	-0.599	0.660211	4.7e-05	Cytoplasm	other	5.38077
KIF16B	kinesin family member 16B	ENSG00000089177	-0.6	0.659754	0.00016	Cytoplasm	enzyme	2.1395
ARFGAP1	ADP ribosylation factor GTPase activating protein 1	ENSG00000101199	-0.601	0.659297	0	Cytoplasm	transporter	14.641
TRPT1	tRNA phosphotransferase 1	ENSG00000149743	-0.601	0.659297	0.00024	Other	enzyme	9.19715
MELK	maternal embryonic leucine zipper kinase	ENSG00000165304	-0.601	0.659297	0.000413	Cytoplasm	kinase	7.50359
HEATR3	HEAT repeat containing 3	ENSG00000155393	-0.601	0.659297	0.00177	Other	other	3.12618
MMP15	matrix metallopeptidase 15	ENSG00000165175	-0.602	0.65884	0	Extracellular Space	peptidase	#N/A
MRNIP	MRN complex interacting protein	ENSG00000161010	-0.602	0.65884	0.000816	Nucleus	other	2.08753
RUFY2	RUN and FYVE domain containing 2	ENSG00000204130	-0.602	0.65884	0.0139	Nucleus	other	1.72519
MCM5	minichromosome maintenance complex component 5	ENSG00000100297	-0.603	0.658383	0	Nucleus	enzyme	7.28896
GEMIN5	gem nuclear organelle associated protein 5	ENSG00000082516	-0.603	0.658383	2.5e-05	Nucleus	other	3.36673
ARRDC4	arrestin domain containing 4	ENSG00000140450	-0.603	0.658383	0.00134	Plasma Membrane	other	2.1318
MTERF3	mitochondrial transcription termination factor 3	ENSG00000156469	-0.603	0.658383	0.0493	Cytoplasm	other	3.29005
ZBTB47	zinc finger and BTB domain containing 47	ENSG00000114853	-0.604	0.657927	5e-06	Other	other	8.57846
UBE2C	ubiquitin conjugating enzyme E2 C	ENSG00000175063	-0.604	0.657927	0.00331	Cytoplasm	enzyme	18.3313
IFT27	intraflagellar transport 27	ENSG00000100360	-0.604	0.657927	0.00549	Extracellular Space	enzyme	1.8073
TRIM56	tripartite motif containing 56	ENSG00000169871	-0.605	0.657471	0	Cytoplasm	enzyme	5.23245
TRAF3IP1	TRAF3 interacting protein 1	ENSG00000204104	-0.605	0.657471	2.5e-05	Cytoplasm	other	3.75334
ZMIZ1	zinc finger MIZ-type containing 1	ENSG00000108175	-0.606	0.657016	0	Nucleus	other	24.8371
CNN2	calponin 2	ENSG00000064666	-0.607	0.656561	0	Cytoplasm	other	92.8885
KIFC1	kinesin family member C1	ENSG00000237649	-0.607	0.656561	0.000156	Nucleus	enzyme	9.27846
UBR2	ubiquitin protein ligase E3 component n-recognin 2	ENSG00000024048	-0.608	0.656106	6.1e-05	Nucleus	enzyme	2.95825
NHSL2	NHS like 2	ENSG00000204131	-0.608	0.656106	0.0388	Other	other	1.1123
SMC2	structural maintenance of chromosomes 2	ENSG00000136824	-0.609	0.655651	2e-06	Nucleus	transporter	4.19119
PAQR7	progestin and adipoQ receptor family member 7	ENSG00000182749	-0.609	0.655651	0.000224	Plasma Membrane	other	4.83488
KIF2A	kinesin family member 2A	ENSG00000068796	-0.61	0.655197	8e-06	Cytoplasm	other	5.07223
HERC2	HECT and RLD domain containing E3 ubiquitin protein ligase 2	ENSG00000128731	-0.61	0.655197	2e-05	Cytoplasm	enzyme	2.62433
TRMT5	tRNA methyltransferase 5	ENSG00000126814	-0.61	0.655197	0.000613	Cytoplasm	other	1.90574
CHM	CHM Rab escort protein	ENSG00000188419	-0.61	0.655197	0.00062	Cytoplasm	enzyme	2.85394
MAD2L1	mitotic arrest deficient 2 like 1	ENSG00000164109	-0.61	0.655197	0.00788	Nucleus	other	2.02183
CDK18	cyclin dependent kinase 18	ENSG00000117266	-0.61	0.655197	0.0149	Cytoplasm	kinase	0.440259
RRS1	ribosome biogenesis regulator 1 homolog	ENSG00000179041	-0.611	0.654743	1e-06	Nucleus	other	16.5783
ANO8	anoctamin 8	ENSG00000074855	-0.611	0.654743	0.0016	Plasma Membrane	ion channel	4.32115
PRR7	proline rich 7, synaptic	ENSG00000131188	-0.611	0.654743	0.0347	Plasma Membrane	other	3.81689
SPRY1	sprouty RTK signaling antagonist 1	ENSG00000164056	-0.612	0.654289	0.0103	Cytoplasm	other	5.5553
NDUFV3	NADH:ubiquinone oxidoreductase subunit V3	ENSG00000160194	-0.613	0.653836	2e-06	Cytoplasm	enzyme	5.20328
CLPX	caseinolytic mitochondrial matrix peptidase chaperone subunit	ENSG00000166855	-0.614	0.653383	6.9e-05	Cytoplasm	enzyme	3.96971
SLC24A1	solute carrier family 24 member 1	ENSG00000074621	-0.614	0.653383	0.00202	Plasma Membrane	transporter	0.956694
ZNF41	zinc finger protein 41	ENSG00000147124	-0.614	0.653383	0.00724	Nucleus	transcription regulator	1.50319
DCK	deoxycytidine kinase	ENSG00000156136	-0.614	0.653383	0.0448	Nucleus	kinase	2.10384
NSD1	nuclear receptor binding SET domain protein 1	ENSG00000165671	-0.615	0.65293	1e-06	Nucleus	transcription regulator	3.37018
NAA25	N(alpha)-acetyltransferase 25, NatB auxiliary subunit	ENSG00000111300	-0.615	0.65293	3.3e-05	Cytoplasm	other	2.25924
SCAF11	SR-related CTD associated factor 11	ENSG00000139218	-0.616	0.652477	0	Nucleus	other	3.13716
RSPH3	radial spoke head 3	ENSG00000130363	-0.616	0.652477	0.00085	Extracellular Space	other	1.19124
RFC3	replication factor C subunit 3	ENSG00000133119	-0.616	0.652477	0.0466	Nucleus	enzyme	1.89655
PRRC1	proline rich coiled-coil 1	ENSG00000164244	-0.618	0.651574	0	Other	other	6.6298
NDRG4	NDRG family member 4	ENSG00000103034	-0.618	0.651574	0.028	Plasma Membrane	other	0.747804
SMC3	structural maintenance of chromosomes 3	ENSG00000108055	-0.619	0.651122	2e-06	Nucleus	other	12.1608
TRIM68	tripartite motif containing 68	ENSG00000167333	-0.619	0.651122	0.0102	Cytoplasm	enzyme	2.19896
MRI1	methylthioribose-1-phosphate isomerase 1	ENSG00000037757	-0.62	0.650671	3e-06	Cytoplasm	translation regulator	7.37849
HACE1	HECT domain and ankyrin repeat containing E3 ubiquitin protein ligase 1	ENSG00000085382	-0.62	0.650671	0.0127	Cytoplasm	enzyme	1.15211
MFSD13A	major facilitator superfamily domain containing 13A	ENSG00000138111	-0.62	0.650671	0.0373	Other	other	1.71833
SH2D5	SH2 domain containing 5	ENSG00000189410	-0.621	0.65022	0	Plasma Membrane	other	5.11871
CLTCL1	clathrin heavy chain like 1	ENSG00000070371	-0.621	0.65022	0.000156	Plasma Membrane	other	0.873521
GOLPH3L	golgi phosphoprotein 3 like	ENSG00000143457	-0.621	0.65022	0.00137	Cytoplasm	other	3.95634
LRRC45	leucine rich repeat containing 45	ENSG00000169683	-0.621	0.65022	0.00402	Cytoplasm	other	4.61976
RPGRIP1L	RPGRIP1 like	ENSG00000103494	-0.621	0.65022	0.0352	Cytoplasm	other	0.669632
TNRC6A	trinucleotide repeat containing adaptor 6A	ENSG00000090905	-0.622	0.64977	1e-06	Nucleus	other	5.16662
TTC31	tetratricopeptide repeat domain 31	ENSG00000115282	-0.622	0.64977	2.9e-05	Other	other	3.52484
MAPKBP1	mitogen-activated protein kinase binding protein 1	ENSG00000137802	-0.623	0.649319	0	Cytoplasm	other	4.05656
TMEM63A	transmembrane protein 63A	ENSG00000196187	-0.623	0.649319	3e-06	Cytoplasm	other	2.82274
RNF26	ring finger protein 26	ENSG00000173456	-0.624	0.648869	0	Cytoplasm	enzyme	17.7935
SMARCD1	SWI/SNF related, matrix associated, actin dependent regulator of chromatin, subfamily d, member 1	ENSG00000066117	-0.624	0.648869	0	Nucleus	transcription regulator	10.4045
DUS2	dihydrouridine synthase 2	ENSG00000167264	-0.624	0.648869	0.0144	Cytoplasm	enzyme	1.99993
NNT	nicotinamide nucleotide transhydrogenase	ENSG00000112992	-0.626	0.64797	0	Cytoplasm	enzyme	6.69649
ZFR	zinc finger RNA binding protein	ENSG00000056097	-0.626	0.64797	0	Nucleus	other	10.3084
BET1	Bet1 golgi vesicular membrane trafficking protein	ENSG00000105829	-0.626	0.64797	0.0116	Cytoplasm	transporter	1.67612
RNF214	ring finger protein 214	ENSG00000167257	-0.627	0.647521	7.2e-05	Other	other	3.89099
SLC30A6	solute carrier family 30 member 6	ENSG00000152683	-0.627	0.647521	0.000866	Cytoplasm	transporter	3.03832
SLC35A5	solute carrier family 35 member A5	ENSG00000138459	-0.627	0.647521	0.00433	Other	transporter	2.73174
FICD	FIC domain containing	ENSG00000198855	-0.627	0.647521	0.0282	Nucleus	enzyme	2.25201
ELMO2	engulfment and cell motility 2	ENSG00000062598	-0.628	0.647073	4e-06	Cytoplasm	other	6.34452
ZNF25	zinc finger protein 25	ENSG00000175395	-0.628	0.647073	0.0295	Nucleus	transcription regulator	2.36646
KIF23	kinesin family member 23	ENSG00000137807	-0.629	0.646624	2.1e-05	Cytoplasm	other	4.6443
EPG5	ectopic P-granules autophagy protein 5 homolog	ENSG00000152223	-0.63	0.646176	1e-06	Cytoplasm	other	6.97542
MAF	MAF bZIP transcription factor	ENSG00000178573	-0.63	0.646176	0.0019	Nucleus	transcription regulator	7.46136
SERAC1	serine active site containing 1	ENSG00000122335	-0.63	0.646176	0.016	Extracellular Space	other	1.24173
FAM83D	family with sequence similarity 83 member D	ENSG00000101447	-0.632	0.645281	0.00322	Cytoplasm	other	6.51558
KIAA0513	KIAA0513	ENSG00000135709	-0.633	0.644834	2.1e-05	Other	other	3.62632
MAP2K7	mitogen-activated protein kinase kinase 7	ENSG00000076984	-0.635	0.643941	0	Cytoplasm	kinase	5.89781
ADPRHL2	ADP-ribosylhydrolase like 2	ENSG00000116863	-0.635	0.643941	1e-06	Cytoplasm	enzyme	14.4281
DIS3L2	DIS3 like 3'-5' exoribonuclease 2	ENSG00000144535	-0.635	0.643941	0.000137	Cytoplasm	enzyme	1.55019
BMP4	bone morphogenetic protein 4	ENSG00000125378	-0.635	0.643941	0.000198	Extracellular Space	growth factor	14.7868
ARHGAP6	Rho GTPase activating protein 6	ENSG00000047648	-0.635	0.643941	0.0207	Cytoplasm	other	1.86416
TCF21	transcription factor 21	ENSG00000118526	-0.635	0.643941	0.0244	Nucleus	transcription regulator	5.70353
ARHGAP22	Rho GTPase activating protein 22	ENSG00000128805	-0.636	0.643495	0	Cytoplasm	other	16.912
FZR1	fizzy and cell division cycle 20 related 1	ENSG00000105325	-0.636	0.643495	0	Nucleus	kinase	6.75896
ELMOD2	ELMO domain containing 2	ENSG00000179387	-0.638	0.642603	0.00124	Other	other	1.60355
SLC9A7	solute carrier family 9 member A7	ENSG00000065923	-0.639	0.642158	0.00038	Cytoplasm	transporter	3.54383
KIZ	kizuna centrosomal protein	ENSG00000088970	-0.639	0.642158	0.0147	Cytoplasm	other	1.50999
EFR3A	EFR3 homolog A	ENSG00000132294	-0.64	0.641713	0	Plasma Membrane	other	10.5737
PSKH1	protein serine kinase H1	ENSG00000159792	-0.64	0.641713	1.8e-05	Nucleus	kinase	7.96125
ZSWIM1	zinc finger SWIM-type containing 1	ENSG00000168612	-0.64	0.641713	0.00459	Nucleus	other	2.29506
BCKDHB	branched chain keto acid dehydrogenase E1 subunit beta	ENSG00000083123	-0.64	0.641713	0.00881	Cytoplasm	enzyme	2.2943
PDCD1LG2	programmed cell death 1 ligand 2	ENSG00000197646	-0.64	0.641713	0.0182	Plasma Membrane	enzyme	6.30676
LIMD1	LIM domains containing 1	ENSG00000144791	-0.641	0.641268	0	Nucleus	transcription regulator	7.17901
MTCL1	microtubule crosslinking factor 1	ENSG00000168502	-0.641	0.641268	2e-06	Cytoplasm	other	4.06296
TMEM203	transmembrane protein 203	ENSG00000187713	-0.641	0.641268	9.8e-05	Cytoplasm	other	13.2021
NEXN	nexilin F-actin binding protein	ENSG00000162614	-0.642	0.640824	0	Plasma Membrane	other	24.8547
C10orf88	chromosome 10 open reading frame 88	ENSG00000119965	-0.642	0.640824	0.0331	Other	other	2.16951
CARD10	caspase recruitment domain family member 10	ENSG00000100065	-0.643	0.64038	7e-06	Cytoplasm	other	2.20339
ARRDC1-AS1	ARRDC1 antisense RNA 1	ENSG00000203993	-0.643	0.64038	0.00268	Other	other	2.47867
GPSM1	G protein signaling modulator 1	ENSG00000160360	-0.644	0.639936	0	Cytoplasm	other	27.4236
C6orf132	chromosome 6 open reading frame 132	ENSG00000188112	-0.644	0.639936	1e-05	Other	other	1.59368
WDR70	WD repeat domain 70	ENSG00000082068	-0.644	0.639936	8.8e-05	Other	other	3.05173
ZNF143	zinc finger protein 143	ENSG00000166478	-0.644	0.639936	0.00134	Nucleus	transcription regulator	2.96461
RNASET2	ribonuclease T2	ENSG00000026297	-0.644	0.639936	0.0418	Cytoplasm	enzyme	0.461878
IQSEC1	IQ motif and Sec7 domain ArfGEF 1	ENSG00000144711	-0.645	0.639493	0	Cytoplasm	other	3.66173
EDA2R	ectodysplasin A2 receptor	ENSG00000131080	-0.645	0.639493	0.002	Plasma Membrane	transmembrane receptor	6.8521
MCM3	minichromosome maintenance complex component 3	ENSG00000112118	-0.646	0.63905	1e-06	Nucleus	enzyme	13.903
APPL1	adaptor protein, phosphotyrosine interacting with PH domain and leucine zipper 1	ENSG00000157500	-0.646	0.63905	2.1e-05	Cytoplasm	other	3.32733
SHANK2	SH3 and multiple ankyrin repeat domains 2	ENSG00000162105	-0.646	0.63905	0.000437	Plasma Membrane	other	1.74525
BIVM	basic, immunoglobulin-like variable motif containing	ENSG00000134897	-0.646	0.63905	0.0119	Extracellular Space	other	0.900139
MTFMT	mitochondrial methionyl-tRNA formyltransferase	ENSG00000103707	-0.647	0.638607	0.0067	Cytoplasm	enzyme	2.70554
MAGEH1	MAGE family member H1	ENSG00000187601	-0.647	0.638607	0.00789	Cytoplasm	other	13.3001
CC2D1A	coiled-coil and C2 domain containing 1A	ENSG00000132024	-0.648	0.638164	0	Cytoplasm	transcription regulator	7.81555
BORCS5	BLOC-1 related complex subunit 5	ENSG00000165714	-0.648	0.638164	0.019	Cytoplasm	other	1.0015
RALGDS	ral guanine nucleotide dissociation stimulator	ENSG00000160271	-0.648	0.638164	0.0387	Cytoplasm	other	0.503081
SH3BP4	SH3 domain binding protein 4	ENSG00000130147	-0.649	0.637722	0	Cytoplasm	other	28.6703
CNOT6	CCR4-NOT transcription complex subunit 6	ENSG00000113300	-0.649	0.637722	4e-06	Nucleus	enzyme	3.52497
THADA	THADA armadillo repeat containing	ENSG00000115970	-0.649	0.637722	4.1e-05	Cytoplasm	other	1.15762
RECQL5	RecQ like helicase 5	ENSG00000108469	-0.649	0.637722	4.4e-05	Nucleus	enzyme	1.6924
TRMT2A	tRNA methyltransferase 2 homolog A	ENSG00000099899	-0.65	0.63728	6e-06	Other	kinase	5.57137
SLC2A10	solute carrier family 2 member 10	ENSG00000197496	-0.65	0.63728	6e-05	Plasma Membrane	transporter	7.51911
ERI2	ERI1 exoribonuclease family member 2	ENSG00000196678	-0.65	0.63728	0.0135	Other	other	0.993871
GLIS2	GLIS family zinc finger 2	ENSG00000126603	-0.652	0.636397	0	Nucleus	transcription regulator	11.0711
RHBDF1	rhomboid 5 homolog 1	ENSG00000007384	-0.652	0.636397	0	Cytoplasm	other	19.4143
ARMC7	armadillo repeat containing 7	ENSG00000125449	-0.652	0.636397	0.0075	Cytoplasm	other	2.97518
MKS1	MKS transition zone complex subunit 1	ENSG00000011143	-0.652	0.636397	0.00924	Cytoplasm	other	1.74759
PPP1R9B	protein phosphatase 1 regulatory subunit 9B	ENSG00000108819	-0.653	0.635957	0	Cytoplasm	enzyme	28.5819
TRMT1L	tRNA methyltransferase 1 like	ENSG00000121486	-0.654	0.635516	0.000749	Other	enzyme	2.10577
LARP6	La ribonucleoprotein domain family member 6	ENSG00000166173	-0.655	0.635075	0	Cytoplasm	other	21.7376
TAF1C	TATA-box binding protein associated factor, RNA polymerase I subunit C	ENSG00000103168	-0.655	0.635075	0	Nucleus	transcription regulator	6.52725
MCM2	minichromosome maintenance complex component 2	ENSG00000073111	-0.655	0.635075	2e-06	Nucleus	enzyme	7.92089
NLRX1	NLR family member X1	ENSG00000160703	-0.655	0.635075	0.000266	Cytoplasm	other	2.78809
SPATA7	spermatogenesis associated 7	ENSG00000042317	-0.656	0.634635	0.0495	Cytoplasm	other	0.784968
MFSD6	major facilitator superfamily domain containing 6	ENSG00000151690	-0.657	0.634196	0	Plasma Membrane	transmembrane receptor	6.04684
RAVER1	ribonucleoprotein, PTB binding 1	ENSG00000161847	-0.657	0.634196	7e-06	Nucleus	other	6.09506
ENTPD5	ectonucleoside triphosphate diphosphohydrolase 5 (inactive)	ENSG00000187097	-0.657	0.634196	0.000259	Cytoplasm	enzyme	1.33078
IFT140	intraflagellar transport 140	ENSG00000187535	-0.657	0.634196	0.00123	Extracellular Space	other	2.33897
PIP4K2B	phosphatidylinositol-5-phosphate 4-kinase type 2 beta	ENSG00000276293	-0.658	0.633756	0	Cytoplasm	kinase	11.3538
RHOBTB2	Rho related BTB domain containing 2	ENSG00000008853	-0.658	0.633756	0	Other	enzyme	4.04867
BBS10	Bardet-Biedl syndrome 10	ENSG00000179941	-0.658	0.633756	0.0231	Cytoplasm	other	2.1151
RGS12	regulator of G protein signaling 12	ENSG00000159788	-0.659	0.633317	4e-06	Nucleus	enzyme	1.36623
ASH2L	ASH2 like, histone lysine methyltransferase complex subunit	ENSG00000129691	-0.66	0.632878	0	Nucleus	transcription regulator	5.28688
RBL1	RB transcriptional corepressor like 1	ENSG00000080839	-0.66	0.632878	0.00284	Nucleus	transcription regulator	1.79872
NSD2	nuclear receptor binding SET domain protein 2	ENSG00000109685	-0.661	0.63244	0	Nucleus	enzyme	5.95175
ZNF444	zinc finger protein 444	ENSG00000167685	-0.661	0.63244	0.000123	Nucleus	transcription regulator	2.69537
RFC4	replication factor C subunit 4	ENSG00000163918	-0.661	0.63244	0.00667	Nucleus	other	2.91739
INTS8	integrator complex subunit 8	ENSG00000164941	-0.662	0.632002	2.4e-05	Nucleus	other	2.68521
ABHD15	abhydrolase domain containing 15	ENSG00000168792	-0.662	0.632002	0.000454	Extracellular Space	other	4.28605
HMMR	hyaluronan mediated motility receptor	ENSG00000072571	-0.663	0.631564	0.00848	Plasma Membrane	transmembrane receptor	2.97298
CCDC66	coiled-coil domain containing 66	ENSG00000180376	-0.663	0.631564	0.00892	Cytoplasm	other	0.66575
TEDC2	tubulin epsilon and delta complex 2	ENSG00000162062	-0.663	0.631564	0.0469	Other	other	1.23781
SSX2IP	SSX family member 2 interacting protein	ENSG00000117155	-0.665	0.630689	1e-06	Plasma Membrane	other	5.50921
ANGEL1	angel homolog 1	ENSG00000013523	-0.665	0.630689	0.000934	Extracellular Space	other	2.0246
ZNF148	zinc finger protein 148	ENSG00000163848	-0.666	0.630252	2e-06	Nucleus	transcription regulator	2.30541
UNKL	unk like zinc finger	ENSG00000059145	-0.666	0.630252	0.00383	Cytoplasm	enzyme	1.37385
TPTEP1	TPTE pseudogene 1	ENSG00000100181	-0.666	0.630252	0.00957	Other	other	0.98233
ITPRID2	ITPR interacting domain containing 2	ENSG00000138434	-0.667	0.629815	0	Plasma Membrane	other	21.2836
LDLRAD3	low density lipoprotein receptor class A domain containing 3	ENSG00000179241	-0.667	0.629815	0.00586	Plasma Membrane	other	2.19762
PKDCC	protein kinase domain containing, cytoplasmic	ENSG00000162878	-0.668	0.629379	0.0189	Cytoplasm	kinase	5.14317
CXXC1	CXXC finger protein 1	ENSG00000154832	-0.669	0.628942	0	Nucleus	transcription regulator	5.82465
FIP1L1	factor interacting with PAPOLA and CPSF1	ENSG00000145216	-0.669	0.628942	0	Nucleus	other	5.36597
RP11_498C93	--	ENSG00000262413	-0.669	0.628942	0.0302	Other	other	#N/A
LRP11	LDL receptor related protein 11	ENSG00000120256	-0.669	0.628942	0.0459	Other	other	0.646872
WDHD1	WD repeat and HMG-box DNA binding protein 1	ENSG00000198554	-0.67	0.628507	0.00056	Nucleus	transcription regulator	1.90471
MRM1	mitochondrial rRNA methyltransferase 1	ENSG00000278619	-0.67	0.628507	0.0259	Cytoplasm	enzyme	2.16577
FAN1	FANCD2 and FANCI associated nuclease 1	ENSG00000198690	-0.671	0.628071	2.3e-05	Nucleus	enzyme	0.90805
SIRT3	sirtuin 3	ENSG00000142082	-0.671	0.628071	0.00152	Cytoplasm	enzyme	2.02062
ZNF155	zinc finger protein 155	ENSG00000204920	-0.671	0.628071	0.0322	Nucleus	transcription regulator	1.015
IGF2BP3	insulin like growth factor 2 mRNA binding protein 3	ENSG00000136231	-0.672	0.627636	1e-06	Cytoplasm	translation regulator	4.42814
TADA2A	transcriptional adaptor 2A	ENSG00000276234	-0.672	0.627636	0.00155	Nucleus	transcription regulator	1.76229
ZNF514	zinc finger protein 514	ENSG00000144026	-0.672	0.627636	0.0404	Nucleus	transcription regulator	0.963179
PDGFRA	platelet derived growth factor receptor alpha	ENSG00000134853	-0.673	0.627201	1.9e-05	Plasma Membrane	kinase	20.9948
CISD1	CDGSH iron sulfur domain 1	ENSG00000122873	-0.673	0.627201	0.00778	Cytoplasm	other	3.39115
LONP2	lon peptidase 2, peroxisomal	ENSG00000102910	-0.675	0.626332	0	Cytoplasm	peptidase	6.77601
EYA2	EYA transcriptional coactivator and phosphatase 2	ENSG00000064655	-0.675	0.626332	0.000613	Nucleus	phosphatase	1.51252
LINC00665	long intergenic non-protein coding RNA 665	ENSG00000232677	-0.675	0.626332	0.0074	Other	other	1.16793
CHAF1B	chromatin assembly factor 1 subunit B	ENSG00000159259	-0.677	0.625465	0.000331	Nucleus	other	1.67912
MBNL1-AS1	MBNL1 antisense RNA 1	ENSG00000229619	-0.677	0.625465	0.0369	Other	other	1.34353
AMOTL2	angiomotin like 2	ENSG00000114019	-0.678	0.625031	0	Plasma Membrane	other	12.3559
ZNF740	zinc finger protein 740	ENSG00000139651	-0.678	0.625031	0	Other	other	2.35312
OXLD1	oxidoreductase like domain containing 1	ENSG00000204237	-0.678	0.625031	0.000546	Cytoplasm	other	6.38294
PPOX	protoporphyrinogen oxidase	ENSG00000143224	-0.678	0.625031	0.00877	Cytoplasm	enzyme	1.41471
SPRED3	sprouty related EVH1 domain containing 3	ENSG00000188766	-0.679	0.624598	0.000556	Extracellular Space	cytokine	4.92615
ELP4	elongator acetyltransferase complex subunit 4	ENSG00000109911	-0.679	0.624598	0.0298	Cytoplasm	other	0.229
TFB1M	transcription factor B1, mitochondrial	ENSG00000029639	-0.681	0.623733	0.00357	Cytoplasm	transcription regulator	1.7426
ZNF346	zinc finger protein 346	ENSG00000113761	-0.682	0.623301	0.00217	Nucleus	other	1.41394
RAI1	retinoic acid induced 1	ENSG00000108557	-0.683	0.622869	0	Cytoplasm	other	5.09815
CEP57	centrosomal protein 57	ENSG00000166037	-0.683	0.622869	9e-06	Cytoplasm	other	2.29189
CARMIL1	capping protein regulator and myosin 1 linker 1	ENSG00000079691	-0.683	0.622869	6.6e-05	Cytoplasm	enzyme	1.07614
GTPBP3	GTP binding protein 3, mitochondrial	ENSG00000130299	-0.683	0.622869	0.00104	Cytoplasm	enzyme	2.2779
GSTCD	glutathione S-transferase C-terminal domain containing	ENSG00000138780	-0.683	0.622869	0.0013	Cytoplasm	enzyme	1.12603
LRRC20	leucine rich repeat containing 20	ENSG00000172731	-0.683	0.622869	0.009	Other	other	4.7608
EFCAB2	EF-hand calcium binding domain 2	ENSG00000203666	-0.683	0.622869	0.0456	Other	other	0.34511
TRAM2	translocation associated membrane protein 2	ENSG00000065308	-0.684	0.622437	0	Other	other	43.4797
USP19	ubiquitin specific peptidase 19	ENSG00000172046	-0.687	0.621144	0	Cytoplasm	peptidase	7.27112
PCGF6	polycomb group ring finger 6	ENSG00000156374	-0.687	0.621144	0.0413	Nucleus	transcription regulator	1.20973
COX15	cytochrome c oxidase assembly homolog COX15	ENSG00000014919	-0.688	0.620714	0.00253	Cytoplasm	enzyme	2.56166
ZNF37BP	zinc finger protein 37B, pseudogene	ENSG00000234420	-0.688	0.620714	0.0265	Other	other	0.91888
PAFAH2	platelet activating factor acetylhydrolase 2	ENSG00000158006	-0.689	0.620284	0.000975	Cytoplasm	enzyme	2.58663
FAM168A	family with sequence similarity 168 member A	ENSG00000054965	-0.69	0.619854	0	Other	other	8.02041
ZNF528	zinc finger protein 528	ENSG00000167555	-0.69	0.619854	0.00377	Other	other	1.15144
TFEB	transcription factor EB	ENSG00000112561	-0.692	0.618995	0.0104	Nucleus	transcription regulator	0.842088
ZNF668	zinc finger protein 668	ENSG00000167394	-0.693	0.618566	7e-06	Cytoplasm	transcription regulator	6.3886
KIF11	kinesin family member 11	ENSG00000138160	-0.693	0.618566	0.0003	Nucleus	other	4.83027
PDCL	phosducin like	ENSG00000136940	-0.693	0.618566	0.00384	Cytoplasm	enzyme	3.70341
STIM2	stromal interaction molecule 2	ENSG00000109689	-0.694	0.618138	3e-06	Plasma Membrane	transporter	2.8273
MON1B	MON1 homolog B, secretory trafficking associated	ENSG00000103111	-0.695	0.617709	0	Cytoplasm	other	5.81084
PARP10	poly(ADP-ribose) polymerase family member 10	ENSG00000178685	-0.695	0.617709	0	Cytoplasm	enzyme	5.87189
MALL	mal, T cell differentiation protein like	ENSG00000144063	-0.695	0.617709	0.00709	Plasma Membrane	other	0.998189
ARHGAP23	Rho GTPase activating protein 23	ENSG00000275832	-0.696	0.617281	0	Cytoplasm	other	16.9398
HDAC7	histone deacetylase 7	ENSG00000061273	-0.696	0.617281	0	Nucleus	transcription regulator	10.5159
EHMT2	euchromatic histone lysine methyltransferase 2	ENSG00000204371	-0.697	0.616854	0	Nucleus	transcription regulator	7.11332
LOC103611081	uncharacterized LOC103611081	ENSG00000255455	-0.697	0.616854	0.0227	Other	other	#N/A
PIGL	phosphatidylinositol glycan anchor biosynthesis class L	ENSG00000108474	-0.698	0.616426	0.0221	Cytoplasm	enzyme	1.00516
MSH2	mutS homolog 2	ENSG00000095002	-0.699	0.615999	0.0069	Nucleus	enzyme	0.913516
ZNF135	zinc finger protein 135	ENSG00000176293	-0.699	0.615999	0.0477	Nucleus	transcription regulator	0.868316
TXNDC9	thioredoxin domain containing 9	ENSG00000115514	-0.7	0.615572	0.00104	Cytoplasm	other	4.99897
GINS2	GINS complex subunit 2	ENSG00000131153	-0.701	0.615146	0.00339	Nucleus	other	2.45425
MOGS	mannosyl-oligosaccharide glucosidase	ENSG00000115275	-0.702	0.614719	0	Cytoplasm	enzyme	18.3792
LINC02035	long intergenic non-protein coding RNA 2035	ENSG00000273033	-0.702	0.614719	0.0396	Other	other	0.963446
F2RL1	F2R like trypsin receptor 1	ENSG00000164251	-0.703	0.614293	0	Plasma Membrane	G-protein coupled receptor	9.47028
UAP1L1	UDP-N-acetylglucosamine pyrophosphorylase 1 like 1	ENSG00000197355	-0.703	0.614293	0	Other	other	11.2094
F2RL2	coagulation factor II thrombin receptor like 2	ENSG00000164220	-0.703	0.614293	4e-06	Plasma Membrane	G-protein coupled receptor	36.72
TRMT13	tRNA methyltransferase 13 homolog	ENSG00000122435	-0.703	0.614293	0.018	Other	other	1.02813
CCDC127	coiled-coil domain containing 127	ENSG00000164366	-0.704	0.613868	0.00149	Other	other	1.41837
CENPF	centromere protein F	ENSG00000117724	-0.705	0.613442	0	Nucleus	other	5.05578
SZT2	SZT2 subunit of KICSTOR complex	ENSG00000198198	-0.705	0.613442	0	Cytoplasm	other	1.59712
SLC12A9	solute carrier family 12 member 9	ENSG00000146828	-0.705	0.613442	6e-06	Plasma Membrane	transporter	3.31229
ANKMY2	ankyrin repeat and MYND domain containing 2	ENSG00000106524	-0.705	0.613442	0.00568	Plasma Membrane	other	5.65429
GPATCH1	G-patch domain containing 1	ENSG00000076650	-0.705	0.613442	0.00974	Extracellular Space	other	1.43674
TNRC18	trinucleotide repeat containing 18	ENSG00000182095	-0.706	0.613017	0	Nucleus	other	12.0571
ERMAP	erythroblast membrane associated protein (Scianna blood group)	ENSG00000164010	-0.708	0.612168	0.000123	Cytoplasm	other	2.76767
VIRMA	vir like m6A methyltransferase associated	ENSG00000164944	-0.709	0.611744	0	Nucleus	other	3.73224
WASH8P	WAS protein family homolog 8, pseudogene	ENSG00000226210	-0.71	0.61132	0.0195	Other	other	3.56582
VPS36	vacuolar protein sorting 36 homolog	ENSG00000136100	-0.711	0.610897	3.8e-05	Cytoplasm	other	2.93094
TNFRSF14	TNF receptor superfamily member 14	ENSG00000157873	-0.712	0.610473	1.3e-05	Plasma Membrane	transmembrane receptor	4.80944
PASK	PAS domain containing serine/threonine kinase	ENSG00000115687	-0.712	0.610473	0.0237	Cytoplasm	kinase	0.384384
FGL2	fibrinogen like 2	ENSG00000127951	-0.713	0.61005	0.00114	Extracellular Space	peptidase	6.71711
ZXDC	ZXD family zinc finger C	ENSG00000070476	-0.715	0.609205	0.000165	Other	transcription regulator	1.51205
MTND4P12	MT-ND4 pseudogene 12	ENSG00000247627	-0.715	0.609205	0.0498	Other	other	1.47639
DHX32	DEAH-box helicase 32 (putative)	ENSG00000089876	-0.716	0.608783	3e-06	Other	enzyme	3.80478
RELCH	RAB11 binding and LisH domain, coiled-coil and HEAT repeat containing	ENSG00000134444	-0.716	0.608783	3.4e-05	Cytoplasm	other	2.06354
ZNF438	zinc finger protein 438	ENSG00000183621	-0.717	0.608361	0.042	Nucleus	transcription regulator	1.23938
ENOX2	ecto-NOX disulfide-thiol exchanger 2	ENSG00000165675	-0.718	0.60794	0.000214	Plasma Membrane	enzyme	1.74958
LOC220729	succinate dehydrogenase complex flavoprotein subunit A pseudogene	ENSG00000214135	-0.719	0.607518	0.0444	Other	other	#N/A
FAM160B1	family with sequence similarity 160 member B1	ENSG00000151553	-0.72	0.607097	0.000797	Other	other	2.3635
CIRBP	cold inducible RNA binding protein	ENSG00000099622	-0.721	0.606677	0	Nucleus	translation regulator	14.2968
LNCOG	lncRNA osteogenesis associated	ENSG00000257219	-0.721	0.606677	0.00982	Other	other	4.15875
HDAC6	histone deacetylase 6	ENSG00000094631	-0.722	0.606256	0	Nucleus	transcription regulator	2.35453
KCNS3	potassium voltage-gated channel modifier subfamily S member 3	ENSG00000170745	-0.723	0.605836	0.0124	Plasma Membrane	ion channel	1.86743
ATP8B1	ATPase phospholipid transporting 8B1	ENSG00000081923	-0.725	0.604997	0	Plasma Membrane	transporter	29.6264
DIPK1A	divergent protein kinase domain 1A	ENSG00000154511	-0.725	0.604997	0.00347	Other	other	3.50777
CC2D1B	coiled-coil and C2 domain containing 1B	ENSG00000154222	-0.726	0.604578	0	Nucleus	transcription regulator	5.61994
BOLA1	bolA family member 1	ENSG00000178096	-0.726	0.604578	0.0308	Cytoplasm	other	2.15169
DCAKD	dephospho-CoA kinase domain containing	ENSG00000172992	-0.728	0.60374	4e-05	Cytoplasm	other	6.79844
RBMS2	RNA binding motif single stranded interacting protein 2	ENSG00000076067	-0.729	0.603322	0	Nucleus	other	6.89494
NLRP1	NLR family pyrin domain containing 1	ENSG00000091592	-0.73	0.602904	0	Cytoplasm	other	3.07958
WDR62	WD repeat domain 62	ENSG00000075702	-0.731	0.602486	7.6e-05	Nucleus	other	1.75732
PLEKHM3	pleckstrin homology domain containing M3	ENSG00000178385	-0.731	0.602486	0.00746	Other	other	0.800925
EXD3	exonuclease 3'-5' domain containing 3	ENSG00000187609	-0.731	0.602486	0.0244	Other	other	0.757133
CNOT10	CCR4-NOT transcription complex subunit 10	ENSG00000182973	-0.732	0.602069	2e-05	Cytoplasm	other	2.45226
DOLPP1	dolichyldiphosphatase 1	ENSG00000167130	-0.732	0.602069	0.000249	Cytoplasm	enzyme	4.11011
ORC3	origin recognition complex subunit 3	ENSG00000135336	-0.732	0.602069	0.00103	Nucleus	other	3.79254
ZFAT	zinc finger and AT-hook domain containing	ENSG00000066827	-0.732	0.602069	0.00305	Nucleus	transcription regulator	1.00303
OSBPL7	oxysterol binding protein like 7	ENSG00000006025	-0.734	0.601235	0.000533	Cytoplasm	other	1.32124
NIF3L1	NGG1 interacting factor 3 like 1	ENSG00000196290	-0.735	0.600818	0.000615	Cytoplasm	other	5.19877
TRAPPC2	trafficking protein particle complex 2	ENSG00000196459	-0.736	0.600402	0.0104	Cytoplasm	other	1.23465
YEATS2	YEATS domain containing 2	ENSG00000163872	-0.738	0.59957	0	Nucleus	transcription regulator	3.737
CABIN1	calcineurin binding protein 1	ENSG00000099991	-0.739	0.599155	0	Nucleus	other	9.70956
AKAP11	A-kinase anchoring protein 11	ENSG00000023516	-0.739	0.599155	2e-06	Cytoplasm	other	3.07094
CDCA2	cell division cycle associated 2	ENSG00000184661	-0.739	0.599155	0.000144	Nucleus	other	2.51495
EFL1	elongation factor like GTPase 1	ENSG00000140598	-0.74	0.598739	0	Cytoplasm	translation regulator	5.02094
TRAPPC11	trafficking protein particle complex 11	ENSG00000168538	-0.74	0.598739	0	Cytoplasm	other	4.22281
WDR33	WD repeat domain 33	ENSG00000136709	-0.74	0.598739	0	Nucleus	other	2.13724
ZMYM4	zinc finger MYM-type containing 4	ENSG00000146463	-0.741	0.598324	0	Nucleus	other	6.48255
PTPN3	protein tyrosine phosphatase non-receptor type 3	ENSG00000070159	-0.741	0.598324	0.00561	Cytoplasm	phosphatase	0.423736
CDCA3	cell division cycle associated 3	ENSG00000111665	-0.742	0.59791	0.000229	Cytoplasm	other	3.16443
FCHO2	FCH and mu domain containing endocytic adaptor 2	ENSG00000157107	-0.742	0.59791	0.00119	Cytoplasm	other	1.65099
PIBF1	progesterone immunomodulatory binding factor 1	ENSG00000083535	-0.743	0.597496	0.000689	Nucleus	other	1.9658
ZNF510	zinc finger protein 510	ENSG00000081386	-0.743	0.597496	0.0143	Nucleus	transcription regulator	1.19586
HERC2P9	hect domain and RLD 2 pseudogene 9	ENSG00000206149	-0.743	0.597496	0.0415	Other	other	0.304261
TONSL	tonsoku like, DNA repair protein	ENSG00000160949	-0.744	0.597082	9e-06	Cytoplasm	transcription regulator	1.72631
SOX12	SRY-box transcription factor 12	ENSG00000177732	-0.745	0.596668	0	Nucleus	transcription regulator	13.1525
KIAA0355	KIAA0355	ENSG00000166398	-0.745	0.596668	6e-06	Extracellular Space	other	3.11856
MED18	mediator complex subunit 18	ENSG00000130772	-0.745	0.596668	0.000997	Nucleus	other	3.4209
LZTS2	leucine zipper tumor suppressor 2	ENSG00000107816	-0.747	0.595841	0	Cytoplasm	other	18.6271
CISH	cytokine inducible SH2 containing protein	ENSG00000114737	-0.748	0.595428	0.0239	Cytoplasm	other	0.711102
SLC2A11	solute carrier family 2 member 11	ENSG00000133460	-0.749	0.595016	0.0265	Plasma Membrane	transporter	0.505508
CHAMP1	chromosome alignment maintaining phosphoprotein 1	ENSG00000198824	-0.75	0.594604	5e-06	Nucleus	other	5.20387
ZBTB7B	zinc finger and BTB domain containing 7B	ENSG00000160685	-0.751	0.594192	0	Nucleus	transcription regulator	8.94878
PCMTD2	protein-L-isoaspartate (D-aspartate) O-methyltransferase domain containing 2	ENSG00000203880	-0.753	0.593368	0.000436	Cytoplasm	enzyme	2.21129
PCED1A	PC-esterase domain containing 1A	ENSG00000132635	-0.754	0.592957	6e-06	Other	other	8.95249
INPP5B	inositol polyphosphate-5-phosphatase B	ENSG00000204084	-0.754	0.592957	0.000262	Plasma Membrane	phosphatase	1.86329
RAB27A	RAB27A, member RAS oncogene family	ENSG00000069974	-0.755	0.592546	3.9e-05	Cytoplasm	enzyme	2.65364
BICRAL	BRD4 interacting chromatin remodeling complex associated protein like	ENSG00000112624	-0.756	0.592136	0.00167	Nucleus	other	1.55063
PLK1	polo like kinase 1	ENSG00000166851	-0.757	0.591726	1e-06	Nucleus	kinase	9.9072
PRKD1	protein kinase D1	ENSG00000184304	-0.757	0.591726	0.0158	Cytoplasm	kinase	3.28787
DCAF15	DDB1 and CUL4 associated factor 15	ENSG00000132017	-0.761	0.590087	5e-06	Other	other	5.90886
CCDC125	coiled-coil domain containing 125	ENSG00000183323	-0.761	0.590087	0.00619	Cytoplasm	other	0.90932
ADAM19	ADAM metallopeptidase domain 19	ENSG00000135074	-0.762	0.589678	0	Plasma Membrane	peptidase	8.00868
DHODH	dihydroorotate dehydrogenase (quinone)	ENSG00000102967	-0.762	0.589678	0.00532	Cytoplasm	enzyme	0.55514
KRT80	keratin 80	ENSG00000167767	-0.762	0.589678	0.0192	Cytoplasm	other	1.18438
LIG3	DNA ligase 3	ENSG00000005156	-0.764	0.588861	0	Nucleus	enzyme	1.78655
IFIT5	interferon induced protein with tetratricopeptide repeats 5	ENSG00000152778	-0.764	0.588861	0.00122	Plasma Membrane	other	3.83859
PRICKLE1	prickle planar cell polarity protein 1	ENSG00000139174	-0.764	0.588861	0.00306	Nucleus	other	1.76018
VPS33A	VPS33A core subunit of CORVET and HOPS complexes	ENSG00000139719	-0.766	0.588046	0.0173	Cytoplasm	transporter	1.02925
ZNF736	zinc finger protein 736	ENSG00000234444	-0.766	0.588046	0.0421	Other	other	0.237321
SYNRG	synergin gamma	ENSG00000275066	-0.767	0.587638	0	Cytoplasm	other	2.31893
HOXB2	homeobox B2	ENSG00000173917	-0.767	0.587638	0.0125	Nucleus	transcription regulator	10.9151
SEC16A	SEC16 homolog A, endoplasmic reticulum export factor	ENSG00000148396	-0.768	0.587231	0	Cytoplasm	phosphatase	11.3218
ERCC6L2	ERCC excision repair 6 like 2	ENSG00000182150	-0.768	0.587231	0.000185	Other	enzyme	1.04462
NOL3	nucleolar protein 3	ENSG00000140939	-0.769	0.586824	2.3e-05	Nucleus	other	3.68609
NECAB3	N-terminal EF-hand calcium binding protein 3	ENSG00000125967	-0.772	0.585605	0.00167	Cytoplasm	other	1.93578
USP30	ubiquitin specific peptidase 30	ENSG00000135093	-0.772	0.585605	0.00567	Cytoplasm	peptidase	1.35648
TBC1D2	TBC1 domain family member 2	ENSG00000095383	-0.775	0.584389	0	Cytoplasm	other	6.3292
METTL14	methyltransferase like 14	ENSG00000145388	-0.775	0.584389	3.6e-05	Nucleus	enzyme	1.53133
ZNF252P	zinc finger protein 252, pseudogene	ENSG00000196922	-0.775	0.584389	9.3e-05	Other	other	1.23032
KBTBD4	kelch repeat and BTB domain containing 4	ENSG00000123444	-0.775	0.584389	0.00209	Other	other	3.46515
HECW1	HECT, C2 and WW domain containing E3 ubiquitin protein ligase 1	ENSG00000002746	-0.775	0.584389	0.0356	Cytoplasm	enzyme	0.296022
MRE11	MRE11 homolog, double strand break repair nuclease	ENSG00000020922	-0.777	0.583579	0.000548	Nucleus	enzyme	1.27813
SPC24	SPC24 component of NDC80 kinetochore complex	ENSG00000161888	-0.78	0.582367	0.00621	Cytoplasm	other	5.3939
BRD8	bromodomain containing 8	ENSG00000112983	-0.784	0.580754	0	Nucleus	transcription regulator	5.52284
PATJ	PATJ crumbs cell polarity complex component	ENSG00000132849	-0.784	0.580754	2.6e-05	Plasma Membrane	other	0.510611
NUDCD1	NudC domain containing 1	ENSG00000120526	-0.785	0.580352	0.000346	Nucleus	other	2.43575
XYLB	xylulokinase	ENSG00000093217	-0.788	0.579146	0.0327	Cytoplasm	kinase	0.459356
ZNF251	zinc finger protein 251	ENSG00000198169	-0.789	0.578745	0.000589	Nucleus	transcription regulator	2.58647
FANCC	FA complementation group C	ENSG00000158169	-0.79	0.578344	0.000579	Nucleus	other	0.575997
LOC105369760	--	ENSG00000258017	-0.79	0.578344	0.00881	Other	other	#N/A
PSRC1	proline and serine rich coiled-coil 1	ENSG00000134222	-0.792	0.577543	0.000498	Cytoplasm	other	3.69983
KIAA1586	KIAA1586	ENSG00000168116	-0.793	0.577143	0.0289	Other	other	1.27696
POMGNT2	protein O-linked mannose N-acetylglucosaminyltransferase 2 (beta 1,4-)	ENSG00000144647	-0.794	0.576743	0.000443	Cytoplasm	enzyme	3.61374
KNSTRN	kinetochore localized astrin (SPAG5) binding protein	ENSG00000128944	-0.798	0.575146	0.000159	Cytoplasm	other	4.50902
RP11_244O191	--	ENSG00000261534	-0.798	0.575146	0.0444	Other	other	#N/A
TDP1	tyrosyl-DNA phosphodiesterase 1	ENSG00000042088	-0.799	0.574747	2.6e-05	Nucleus	enzyme	1.93011
GGA3	golgi associated, gamma adaptin ear containing, ARF binding protein 3	ENSG00000125447	-0.8	0.574349	0	Cytoplasm	transporter	4.55337
TDRD7	tudor domain containing 7	ENSG00000196116	-0.8	0.574349	0.00326	Cytoplasm	other	2.38412
IDE	insulin degrading enzyme	ENSG00000119912	-0.801	0.573951	1e-06	Extracellular Space	peptidase	3.3069
DHX35	DEAH-box helicase 35	ENSG00000101452	-0.802	0.573554	0.00151	Other	enzyme	1.66876
TADA1	transcriptional adaptor 1	ENSG00000152382	-0.804	0.572759	0.0221	Nucleus	transcription regulator	1.68682
EXOC2	exocyst complex component 2	ENSG00000112685	-0.805	0.572362	0	Cytoplasm	transporter	5.4922
XRCC3	X-ray repair cross complementing 3	ENSG00000126215	-0.805	0.572362	2e-06	Nucleus	enzyme	1.08123
SAMD9	sterile alpha motif domain containing 9	ENSG00000205413	-0.808	0.571173	0.000155	Cytoplasm	other	1.91977
DHX57	DExH-box helicase 57	ENSG00000163214	-0.81	0.570382	1.5e-05	Extracellular Space	other	2.59163
COG2	component of oligomeric golgi complex 2	ENSG00000135775	-0.812	0.569592	6e-06	Cytoplasm	other	1.21897
KIF14	kinesin family member 14	ENSG00000118193	-0.812	0.569592	0.00363	Cytoplasm	enzyme	1.0205
DNMT1	DNA methyltransferase 1	ENSG00000130816	-0.813	0.569197	0	Nucleus	enzyme	9.88029
CALHM2	calcium homeostasis modulator family member 2	ENSG00000138172	-0.813	0.569197	4.5e-05	Other	other	10.1073
LINC00857	long intergenic non-protein coding RNA 857	ENSG00000237523	-0.813	0.569197	0.0292	Other	other	1.60792
POLI	DNA polymerase iota	ENSG00000101751	-0.814	0.568803	0.00104	Nucleus	enzyme	0.606855
DENND6A	DENN domain containing 6A	ENSG00000174839	-0.815	0.568408	0.000709	Cytoplasm	other	1.29149
RP11_661A128	--	ENSG00000279605	-0.815	0.568408	0.0123	Other	other	#N/A
GEMIN4	gem nuclear organelle associated protein 4	ENSG00000179409	-0.817	0.567621	4e-06	Nucleus	other	2.74849
APC	APC regulator of WNT signaling pathway	ENSG00000134982	-0.819	0.566835	1e-06	Nucleus	enzyme	2.69923
NR2C1	nuclear receptor subfamily 2 group C member 1	ENSG00000120798	-0.822	0.565657	0.000189	Nucleus	transcription regulator	1.5205
WDR27	WD repeat domain 27	ENSG00000184465	-0.823	0.565265	0.00165	Nucleus	other	0.38959
XRCC2	X-ray repair cross complementing 2	ENSG00000196584	-0.823	0.565265	0.0463	Nucleus	enzyme	0.589055
ERCC4	ERCC excision repair 4, endonuclease catalytic subunit	ENSG00000175595	-0.824	0.564874	0.000588	Nucleus	enzyme	0.876031
TBC1D13	TBC1 domain family member 13	ENSG00000107021	-0.827	0.5637	0	Cytoplasm	other	6.39251
AHSA2P	activator of HSP90 ATPase homolog 2, pseudogene	ENSG00000173209	-0.827	0.5637	2e-06	Other	other	2.42932
ANKMY1	ankyrin repeat and MYND domain containing 1	ENSG00000144504	-0.828	0.56331	0.0263	Other	other	0.345681
OMA1	OMA1 zinc metallopeptidase	ENSG00000162600	-0.828	0.56331	0.0413	Cytoplasm	peptidase	0.67521
KIF5A	kinesin family member 5A	ENSG00000155980	-0.829	0.562919	0.0413	Cytoplasm	transporter	0.526773
AMOT	angiomotin	ENSG00000126016	-0.829	0.562919	0.0483	Plasma Membrane	other	1.86308
FAXDC2	fatty acid hydroxylase domain containing 2	ENSG00000170271	-0.832	0.56175	0.0357	Other	other	1.73761
PDCD2L	programmed cell death 2 like	ENSG00000126249	-0.832	0.56175	0.0389	Other	other	1.06719
SLC46A1	solute carrier family 46 member 1	ENSG00000076351	-0.833	0.561361	0.00162	Plasma Membrane	transporter	0.855449
LZTS1	leucine zipper tumor suppressor 1	ENSG00000061337	-0.834	0.560972	0.00029	Nucleus	transcription regulator	5.18446
CROT	carnitine O-octanoyltransferase	ENSG00000005469	-0.834	0.560972	0.000899	Cytoplasm	enzyme	1.52942
SENP7	SUMO specific peptidase 7	ENSG00000138468	-0.834	0.560972	0.00154	Nucleus	peptidase	0.646532
ZNF367	zinc finger protein 367	ENSG00000165244	-0.834	0.560972	0.0206	Nucleus	transcription regulator	1.07118
PHF3	PHD finger protein 3	ENSG00000118482	-0.835	0.560583	0	Nucleus	other	3.62067
ACSF3	acyl-CoA synthetase family member 3	ENSG00000176715	-0.835	0.560583	3e-06	Cytoplasm	enzyme	0.914872
PAGR1	PAXIP1 associated glutamate rich protein 1	ENSG00000280789	-0.836	0.560195	0.00127	Nucleus	other	1.10808
CEP131	centrosomal protein 131	ENSG00000141577	-0.838	0.559419	6.3e-05	Cytoplasm	other	3.14502
DCAF7	DDB1 and CUL4 associated factor 7	ENSG00000136485	-0.839	0.559031	0	Cytoplasm	other	7.89585
CIAO3	cytosolic iron-sulfur assembly component 3	ENSG00000103245	-0.839	0.559031	1.6e-05	Cytoplasm	other	1.47582
PALMD	palmdelphin	ENSG00000099260	-0.839	0.559031	0.0295	Cytoplasm	other	0.475012
NCOA6	nuclear receptor coactivator 6	ENSG00000198646	-0.84	0.558644	0	Nucleus	transcription regulator	4.1986
PUS7L	pseudouridine synthase 7 like	ENSG00000129317	-0.842	0.55787	9.1e-05	Other	other	0.651127
MECOM	MDS1 and EVI1 complex locus	ENSG00000085276	-0.843	0.557483	0	Nucleus	transcription regulator	2.16008
LYSMD4	LysM domain containing 4	ENSG00000183060	-0.843	0.557483	0.00413	Other	other	0.800074
ELFN2	extracellular leucine rich repeat and fibronectin type III domain containing 2	ENSG00000166897	-0.844	0.557097	0.012	Extracellular Space	other	0.289503
RGMB	repulsive guidance molecule BMP co-receptor b	ENSG00000174136	-0.846	0.556325	0	Plasma Membrane	other	20.1843
PIAS4	protein inhibitor of activated STAT 4	ENSG00000105229	-0.855	0.552865	0	Nucleus	transcription regulator	3.92144
AGGF1	angiogenic factor with G-patch and FHA domains 1	ENSG00000164252	-0.856	0.552482	0.00506	Cytoplasm	other	1.54782
ANO4	anoctamin 4	ENSG00000151572	-0.856	0.552482	0.0112	Plasma Membrane	ion channel	0.815957
DISP1	dispatched RND transporter family member 1	ENSG00000154309	-0.86	0.550953	0.0272	Plasma Membrane	transporter	1.14504
TRIM6	tripartite motif containing 6	ENSG00000121236	-0.861	0.550571	0.0228	Cytoplasm	enzyme	1.41993
SPTBN2	spectrin beta, non-erythrocytic 2	ENSG00000173898	-0.865	0.549046	0.0154	Cytoplasm	other	0.134148
CDPF1	cysteine rich DPF motif domain containing 1	ENSG00000205643	-0.865	0.549046	0.0238	Extracellular Space	other	2.26389
ERBB3	erb-b2 receptor tyrosine kinase 3	ENSG00000065361	-0.865	0.549046	0.0276	Plasma Membrane	kinase	0.103983
DEPDC1	DEP domain containing 1	ENSG00000024526	-0.866	0.548666	0.00539	Nucleus	transcription regulator	1.42988
ZNF449	zinc finger protein 449	ENSG00000173275	-0.866	0.548666	0.0107	Nucleus	transcription regulator	0.78073
CDCA4	cell division cycle associated 4	ENSG00000170779	-0.867	0.548286	0	Nucleus	other	4.44316
CDC42EP3	CDC42 effector protein 3	ENSG00000163171	-0.869	0.547526	0	Cytoplasm	other	11.2888
PPCDC	phosphopantothenoylcysteine decarboxylase	ENSG00000138621	-0.872	0.546389	0.00244	Cytoplasm	enzyme	0.929632
ZSWIM9	zinc finger SWIM-type containing 9	ENSG00000185453	-0.875	0.545254	0.000763	Other	other	1.93839
TMOD2	tropomodulin 2	ENSG00000128872	-0.876	0.544876	0.0017	Cytoplasm	other	1.03625
ABCA7	ATP binding cassette subfamily A member 7	ENSG00000064687	-0.877	0.544499	0	Plasma Membrane	transporter	1.11038
TIGD5	tigger transposable element derived 5	ENSG00000179886	-0.877	0.544499	0.00366	Other	other	1.03159
RNF135	ring finger protein 135	ENSG00000181481	-0.878	0.544121	1.1e-05	Cytoplasm	enzyme	3.7188
ZNF766	zinc finger protein 766	ENSG00000196214	-0.878	0.544121	0.00211	Nucleus	transcription regulator	0.893377
KIAA0895L	KIAA0895 like	ENSG00000196123	-0.884	0.541863	6.4e-05	Other	other	3.30766
TAF1	TATA-box binding protein associated factor 1	ENSG00000147133	-0.887	0.540737	0	Nucleus	transcription regulator	1.89181
KIF2C	kinesin family member 2C	ENSG00000142945	-0.889	0.539988	1e-06	Nucleus	other	6.59493
BATF2	basic leucine zipper ATF-like transcription factor 2	ENSG00000168062	-0.89	0.539614	0.0477	Other	other	0.841578
SIX4	SIX homeobox 4	ENSG00000100625	-0.891	0.53924	1.1e-05	Nucleus	transcription regulator	2.5484
METAP1D	methionyl aminopeptidase type 1D, mitochondrial	ENSG00000172878	-0.892	0.538867	0.00273	Cytoplasm	peptidase	1.24777
RABL2A	RAB, member of RAS oncogene family like 2A	ENSG00000144134	-0.892	0.538867	0.0445	Cytoplasm	enzyme	0.426011
UBE2T	ubiquitin conjugating enzyme E2 T	ENSG00000077152	-0.893	0.538493	9.2e-05	Nucleus	enzyme	7.11826
LETM2	leucine zipper and EF-hand containing transmembrane protein 2	ENSG00000165046	-0.893	0.538493	0.00854	Other	other	0.44151
ZNF354C	zinc finger protein 354C	ENSG00000177932	-0.895	0.537747	0.00386	Nucleus	transcription regulator	1.20781
ZFHX4	zinc finger homeobox 4	ENSG00000091656	-0.895	0.537747	0.0405	Nucleus	transcription regulator	0.216218
FAM50B	family with sequence similarity 50 member B	ENSG00000145945	-0.896	0.537375	0.00171	Other	other	2.7226
RAD18	RAD18 E3 ubiquitin protein ligase	ENSG00000070950	-0.897	0.537002	7e-05	Nucleus	other	1.02908
CCDC8	coiled-coil domain containing 8	ENSG00000169515	-0.897	0.537002	0.00114	Plasma Membrane	other	3.44631
LINC00847	long intergenic non-protein coding RNA 847	ENSG00000245060	-0.897	0.537002	0.0288	Other	other	0.552622
PLPP7	phospholipid phosphatase 7 (inactive)	ENSG00000160539	-0.903	0.534774	0.0453	Nucleus	phosphatase	1.08175
SULF2	sulfatase 2	ENSG00000196562	-0.904	0.534403	0.00434	Plasma Membrane	enzyme	0.210868
ATF7IP	activating transcription factor 7 interacting protein	ENSG00000171681	-0.905	0.534033	0	Nucleus	transcription regulator	1.97373
YEATS4	YEATS domain containing 4	ENSG00000127337	-0.906	0.533663	0.00232	Nucleus	transcription regulator	2.13185
AJUBA	ajuba LIM protein	ENSG00000129474	-0.907	0.533293	0	Nucleus	transcription regulator	4.67331
BLOC1S5	biogenesis of lysosomal organelles complex 1 subunit 5	ENSG00000188428	-0.907	0.533293	0.00828	Extracellular Space	other	1.34093
SUOX	sulfite oxidase	ENSG00000139531	-0.908	0.532923	0.000154	Cytoplasm	enzyme	1.86972
NUF2	NUF2 component of NDC80 kinetochore complex	ENSG00000143228	-0.91	0.532185	0.000454	Nucleus	other	1.89121
RNF216	ring finger protein 216	ENSG00000011275	-0.911	0.531816	0	Cytoplasm	enzyme	5.67465
PLXNB3	plexin B3	ENSG00000198753	-0.914	0.530712	6.3e-05	Plasma Membrane	transmembrane receptor	1.3726
TMEM79	transmembrane protein 79	ENSG00000163472	-0.918	0.529242	0.000735	Cytoplasm	other	0.712089
XRCC4	X-ray repair cross complementing 4	ENSG00000152422	-0.918	0.529242	0.00435	Nucleus	other	1.84666
NEK3	NIMA related kinase 3	ENSG00000136098	-0.921	0.528143	0.000297	Nucleus	kinase	1.60254
CAND2	cullin associated and neddylation dissociated 2 (putative)	ENSG00000144712	-0.928	0.525586	0.00669	Nucleus	transcription regulator	2.70864
HOXB8	homeobox B8	ENSG00000120068	-0.928	0.525586	0.0462	Nucleus	transcription regulator	1.705
OTUB2	OTU deubiquitinase, ubiquitin aldehyde binding 2	ENSG00000089723	-0.932	0.524131	0.0486	Nucleus	enzyme	0.468049
RP11_458J11	--	ENSG00000278834	-0.934	0.523405	0.0232	Other	other	#N/A
FAM86JP	family with sequence similarity 86, member A pseudogene	ENSG00000171084	-0.936	0.52268	0.014	Other	other	1.95387
DNAL4	dynein axonemal light chain 4	ENSG00000100246	-0.937	0.522318	0.000125	Cytoplasm	enzyme	2.22905
FBXL18	F-box and leucine rich repeat protein 18	ENSG00000155034	-0.94	0.521233	0	Cytoplasm	enzyme	1.75806
SARS2	seryl-tRNA synthetase 2, mitochondrial	ENSG00000104835	-0.94	0.521233	0.0248	Cytoplasm	enzyme	0.667153
ABCB6	ATP binding cassette subfamily B member 6 (Langereis blood group)	ENSG00000115657	-0.94	0.521233	0.0439	Cytoplasm	transporter	0.244989
L3MBTL1	L3MBTL histone methyl-lysine binding protein 1	ENSG00000185513	-0.941	0.520872	0.0352	Nucleus	other	0.0974072
LOC101927060	uncharacterized LOC101927060	ENSG00000262879	-0.943	0.52015	0.000268	Other	other	#N/A
CEP135	centrosomal protein 135	ENSG00000174799	-0.943	0.52015	0.0016	Cytoplasm	other	0.579523
EGLN2	egl-9 family hypoxia inducible factor 2	ENSG00000269858	-0.943	0.52015	0.00498	Cytoplasm	enzyme	0.924208
PMS1	PMS1 homolog 1, mismatch repair system component	ENSG00000064933	-0.944	0.51979	3.8e-05	Nucleus	enzyme	1.59522
DAGLA	diacylglycerol lipase alpha	ENSG00000134780	-0.946	0.51907	0.00514	Plasma Membrane	enzyme	1.27624
CHRM2	cholinergic receptor muscarinic 2	ENSG00000181072	-0.948	0.518351	0.0395	Plasma Membrane	G-protein coupled receptor	0.478037
C1orf50	chromosome 1 open reading frame 50	ENSG00000164008	-0.952	0.516915	0.0307	Other	other	0.375994
GPRIN1	G protein regulated inducer of neurite outgrowth 1	ENSG00000169258	-0.956	0.515484	8.8e-05	Plasma Membrane	other	4.13778
DPY19L4	dpy-19 like 4	ENSG00000156162	-0.957	0.515127	8.4e-05	Other	other	1.17428
CCDC78	coiled-coil domain containing 78	ENSG00000162004	-0.957	0.515127	0.0152	Cytoplasm	other	0.579553
GCNT1	glucosaminyl (N-acetyl) transferase 1	ENSG00000187210	-0.96	0.514057	1e-06	Cytoplasm	enzyme	1.2293
ZNF616	zinc finger protein 616	ENSG00000204611	-0.96	0.514057	0.00781	Nucleus	transcription regulator	0.892957
TMEM187	transmembrane protein 187	ENSG00000177854	-0.961	0.513701	0.00235	Cytoplasm	other	2.21387
HNMT	histamine N-methyltransferase	ENSG00000150540	-0.967	0.511569	0.0119	Cytoplasm	enzyme	1.55045
KIF20A	kinesin family member 20A	ENSG00000112984	-0.969	0.51086	0	Cytoplasm	transporter	9.96651
RALGAPA2	Ral GTPase activating protein catalytic alpha subunit 2	ENSG00000188559	-0.973	0.509446	6.2e-05	Cytoplasm	other	0.600399
LOC100128398	uncharacterized LOC100128398	ENSG00000176593	-0.977	0.508035	0.0222	Other	other	#N/A
LOC102724330	uncharacterized LOC102724330	ENSG00000228801	-0.982	0.506277	0.0184	Other	other	#N/A
IFI44	interferon induced protein 44	ENSG00000137965	-0.984	0.505576	0.0356	Cytoplasm	other	2.34199
ZNF772	zinc finger protein 772	ENSG00000197128	-0.985	0.505226	0.0149	Other	other	0.44596
C2orf68	chromosome 2 open reading frame 68	ENSG00000168887	-0.99	0.503478	1e-06	Other	other	1.86644
GBGT1	globoside alpha-1,3-N-acetylgalactosaminyltransferase 1 (FORS blood group)	ENSG00000148288	-0.991	0.503129	0.0263	Other	enzyme	0.278855
NUDT6	nudix hydrolase 6	ENSG00000170917	-0.993	0.502432	0.00978	Extracellular Space	enzyme	0.33977
EHHADH	enoyl-CoA hydratase and 3-hydroxyacyl CoA dehydrogenase	ENSG00000113790	-0.997	0.501041	0.00145	Cytoplasm	enzyme	0.817593
MSANTD2	Myb/SANT DNA binding domain containing 2	ENSG00000120458	-0.998	0.500694	0.00114	Other	other	0.914743
PHETA2	PH domain containing endocytic trafficking adaptor 2	ENSG00000177096	-1	0.5	0.00415	Cytoplasm	other	4.64333
EPHA1	EPH receptor A1	ENSG00000146904	-1.002	0.499307	0.0103	Plasma Membrane	kinase	0.330164
ABHD10	abhydrolase domain containing 10	ENSG00000144827	-1.005	0.49827	2.5e-05	Cytoplasm	enzyme	3.25728
PCBD2	pterin-4 alpha-carbinolamine dehydratase 2	ENSG00000132570	-1.007	0.49758	0.00956	Nucleus	enzyme	0.420759
GPR173	G protein-coupled receptor 173	ENSG00000184194	-1.01	0.496546	0.0322	Plasma Membrane	G-protein coupled receptor	2.06699
KMT5C	lysine methyltransferase 5C	ENSG00000133247	-1.011	0.496202	0.00198	Nucleus	enzyme	0.534884
TRMT10A	tRNA methyltransferase 10A	ENSG00000145331	-1.024	0.491751	0.0045	Cytoplasm	enzyme	0.515941
BRIP1	BRCA1 interacting protein C-terminal helicase 1	ENSG00000136492	-1.024	0.491751	0.0062	Nucleus	enzyme	0.3607
ZNF511	zinc finger protein 511	ENSG00000198546	-1.027	0.49073	0.000251	Nucleus	transcription regulator	2.2326
SHROOM3	shroom family member 3	ENSG00000138771	-1.031	0.489371	0	Cytoplasm	other	3.28873
SUV39H1	suppressor of variegation 3-9 homolog 1	ENSG00000101945	-1.033	0.488693	0.000124	Nucleus	enzyme	2.26577
EXOC6	exocyst complex component 6	ENSG00000138190	-1.033	0.488693	0.00239	Plasma Membrane	transporter	0.795113
E2F5	E2F transcription factor 5	ENSG00000133740	-1.036	0.487678	0.0111	Nucleus	transcription regulator	0.329992
CNN2P4	calponin 2 pseudogene 4	ENSG00000213816	-1.037	0.48734	0.00398	Other	other	2.14393
ZNF599	zinc finger protein 599	ENSG00000153896	-1.046	0.484309	0.0266	Other	other	0.42444
MIR600HG	MIR600 host gene	ENSG00000236901	-1.058	0.480297	0.0383	Other	other	0.18348
LINC02210	long intergenic non-protein coding RNA 2210	ENSG00000204650	-1.062	0.478968	0.0125	Other	other	0.111587
RNFT2	ring finger protein, transmembrane 2	ENSG00000135119	-1.063	0.478636	0.0185	Other	other	0.339306
HCP5	HLA complex P5	ENSG00000206337	-1.067	0.477311	0.0327	Other	other	0.222143
PRIM1	DNA primase subunit 1	ENSG00000198056	-1.068	0.47698	0.00232	Nucleus	enzyme	0.685104
DSCC1	DNA replication and sister chromatid cohesion 1	ENSG00000136982	-1.073	0.47533	0.0274	Nucleus	other	0.67128
GCA	grancalcin	ENSG00000115271	-1.075	0.474671	0.0228	Cytoplasm	other	0.391029
SEC31B	SEC31 homolog B, COPII coat complex component	ENSG00000075826	-1.078	0.473685	0.00386	Cytoplasm	other	0.60614
CDCA8	cell division cycle associated 8	ENSG00000134690	-1.08	0.473029	3e-06	Nucleus	other	5.09048
MIR1915HG	MIR1915 host gene	ENSG00000204682	-1.081	0.472701	0.00993	Other	other	0.592991
IFT88	intraflagellar transport 88	ENSG00000032742	-1.095	0.468136	0.000923	Cytoplasm	other	1.0967
GIN1	gypsy retrotransposon integrase 1	ENSG00000145723	-1.095	0.468136	0.0205	Other	other	0.42741
TRIM59	tripartite motif containing 59	ENSG00000213186	-1.102	0.46587	0.000189	Cytoplasm	enzyme	0.819062
ETNK2	ethanolamine kinase 2	ENSG00000143845	-1.104	0.465225	0.00519	Cytoplasm	kinase	0.122959
ZBED5	zinc finger BED-type containing 5	ENSG00000236287	-1.105	0.464902	0	Nucleus	transcription regulator	2.17072
MAMSTR	MEF2 activating motif and SAP domain containing transcriptional regulator	ENSG00000176909	-1.109	0.463615	0.00724	Nucleus	transcription regulator	1.8213
TSPAN1	tetraspanin 1	ENSG00000117472	-1.115	0.461691	0.00724	Cytoplasm	other	0.392572
SLC29A3	solute carrier family 29 member 3	ENSG00000198246	-1.123	0.459138	0.0265	Plasma Membrane	transporter	0.325248
CASD1	CAS1 domain containing 1	ENSG00000127995	-1.124	0.45882	0.00121	Cytoplasm	enzyme	0.566434
CCDC120	coiled-coil domain containing 120	ENSG00000147144	-1.129	0.457233	4e-06	Plasma Membrane	other	0.547827
RP11_802E163	--	ENSG00000255031	-1.129	0.457233	0.0165	Other	other	#N/A
SASS6	SAS-6 centriolar assembly protein	ENSG00000156876	-1.136	0.455019	0.00558	Cytoplasm	other	0.338547
ZNF718	zinc finger protein 718	ENSG00000250312	-1.136	0.455019	0.0323	Extracellular Space	other	0.403414
C18orf54	chromosome 18 open reading frame 54	ENSG00000166845	-1.138	0.454389	0.00043	Extracellular Space	other	0.678789
E2F2	E2F transcription factor 2	ENSG00000007968	-1.14	0.45376	0.0288	Nucleus	transcription regulator	0.427991
IL17RD	interleukin 17 receptor D	ENSG00000144730	-1.144	0.452503	0.0271	Cytoplasm	other	0.141069
MICU3	mitochondrial calcium uptake family member 3	ENSG00000155970	-1.151	0.450313	0.0325	Cytoplasm	other	0.381192
RANBP17	RAN binding protein 17	ENSG00000204764	-1.152	0.450001	0.0156	Nucleus	transporter	0.127348
WASH2P	WASP family homolog 2, pseudogene	ENSG00000146556	-1.164	0.446273	0.0206	Other	other	0.564679
ANK3	ankyrin 3	ENSG00000151150	-1.17	0.444421	0.00758	Plasma Membrane	other	0.0258327
PAM16	presequence translocase associated motor 16	ENSG00000217930	-1.177	0.44227	0.03	Cytoplasm	other	0.395464
TMEM140	transmembrane protein 140	ENSG00000146859	-1.196	0.436484	0.0127	Other	other	2.87468
KRT16	keratin 16	ENSG00000186832	-1.197	0.436181	0.0222	Cytoplasm	other	0.92354
NCAPH	non-SMC condensin I complex subunit H	ENSG00000121152	-1.204	0.43407	3e-06	Nucleus	other	1.69651
ZNF517	zinc finger protein 517	ENSG00000197363	-1.204	0.43407	0.0158	Nucleus	transcription regulator	0.194271
ACY1	aminoacylase 1	ENSG00000243989	-1.204	0.43407	0.0177	Cytoplasm	peptidase	0.182871
FBF1	Fas binding factor 1	ENSG00000188878	-1.205	0.433769	0.000532	Nucleus	other	0.288185
CTD_2015H63	--	ENSG00000249042	-1.206	0.433469	0.0362	Other	other	#N/A
FBXL8	F-box and leucine rich repeat protein 8	ENSG00000135722	-1.213	0.431371	0.00677	Cytoplasm	other	0.707817
FBXO41	F-box protein 41	ENSG00000163013	-1.226	0.427501	0.00258	Cytoplasm	other	0.179764
SCYL3	SCY1 like pseudokinase 3	ENSG00000000457	-1.235	0.424842	0.000454	Cytoplasm	kinase	0.825127
CAPS	calcyphosine	ENSG00000105519	-1.235	0.424842	0.00417	Cytoplasm	other	1.05287
ZNF826P	zinc finger protein 826, pseudogene	ENSG00000231205	-1.245	0.421908	0.0224	Other	other	0.268603
HJURP	Holliday junction recognition protein	ENSG00000123485	-1.252	0.419866	0	Nucleus	other	3.65026
ZNF606	zinc finger protein 606	ENSG00000166704	-1.277	0.412653	0.00266	Nucleus	transcription regulator	0.343591
CTA_390C1010	--	ENSG00000272977	-1.28	0.411796	0.02	Other	other	#N/A
OIP5	Opa interacting protein 5	ENSG00000104147	-1.286	0.410086	0.00982	Nucleus	other	0.949176
LIN9	lin-9 DREAM MuvB core complex component	ENSG00000183814	-1.296	0.407254	0.0126	Nucleus	other	0.321714
RP5_1139B123	--	ENSG00000269934	-1.305	0.404721	0.0232	Other	other	#N/A
RAB11FIP4	RAB11 family interacting protein 4	ENSG00000131242	-1.307	0.40416	0.000919	Cytoplasm	other	0.0500786
ITPRIPL1	ITPRIP like 1	ENSG00000198885	-1.308	0.40388	0.00737	Other	other	0.605866
CBX2	chromobox 2	ENSG00000173894	-1.316	0.401647	0.00833	Nucleus	transcription regulator	0.344125
PANK1	pantothenate kinase 1	ENSG00000152782	-1.327	0.398596	0.00377	Cytoplasm	kinase	0.340971
ACOT11	acyl-CoA thioesterase 11	ENSG00000162390	-1.327	0.398596	0.0143	Cytoplasm	enzyme	0.0782856
KLHL3	kelch like family member 3	ENSG00000146021	-1.332	0.397217	0.0283	Cytoplasm	other	0.0601204
TMEM102	transmembrane protein 102	ENSG00000181284	-1.337	0.395843	0.00114	Plasma Membrane	other	0.409491
LOC105373159	--	ENSG00000177788	-1.345	0.393654	0.00244	Other	other	#N/A
INPP5D	inositol polyphosphate-5-phosphatase D	ENSG00000168918	-1.347	0.393109	0.0398	Cytoplasm	phosphatase	0.0375924
FAM86C2P	family with sequence similarity 86, member A pseudogene	ENSG00000160172	-1.357	0.390393	0.000419	Other	other	0.752861
ZFP82	ZFP82 zinc finger protein	ENSG00000181007	-1.36	0.389582	0.00115	Nucleus	transcription regulator	0.262137
ATAD5	ATPase family AAA domain containing 5	ENSG00000176208	-1.366	0.387965	0.00415	Nucleus	enzyme	0.184832
CROCCP3	CROCC pseudogene 3	ENSG00000080947	-1.368	0.387428	0.0374	Other	other	0.244383
OGFOD2	2-oxoglutarate and iron dependent oxygenase domain containing 2	ENSG00000111325	-1.375	0.385553	0.0253	Other	other	0.176742
CENPQ	centromere protein Q	ENSG00000031691	-1.382	0.383687	0.00063	Nucleus	other	1.3795
FAM13C	family with sequence similarity 13 member C	ENSG00000148541	-1.389	0.381829	0.0235	Other	other	0.241387
SERTAD4-AS1	SERTAD4 antisense RNA 1	ENSG00000203706	-1.391	0.3813	0.0367	Other	other	0.762413
FAM86EP	family with sequence similarity 86, member A pseudogene	ENSG00000251669	-1.407	0.377095	0.0374	Other	other	0.410409
CCN1	cellular communication network factor 1	ENSG00000142871	-1.408	0.376834	0	Extracellular Space	other	137.915
BDH1	3-hydroxybutyrate dehydrogenase 1	ENSG00000161267	-1.409	0.376573	1.6e-05	Cytoplasm	enzyme	0.119952
TESMIN	testis expressed metallothionein like protein	ENSG00000132749	-1.427	0.371903	0.0364	Cytoplasm	other	0.163561
CATSPER2P1	cation channel sperm associated 2 pseudogene 1	ENSG00000205771	-1.428	0.371646	0.034	Other	other	0.165812
NDP	norrin cystine knot growth factor NDP	ENSG00000124479	-1.433	0.37036	0.0365	Extracellular Space	growth factor	0.772808
RAD51-AS1	RAD51 antisense RNA 1	ENSG00000245849	-1.448	0.366529	0.00578	Other	other	0.538512
PCED1B	PC-esterase domain containing 1B	ENSG00000179715	-1.449	0.366275	0.00206	Other	other	0.259922
CTD-2245F17.3	--	ENSG00000269001	-1.454	0.365008	0.0216	Other	other	#N/A
MYH15	myosin heavy chain 15	ENSG00000144821	-1.468	0.361483	0.043	Extracellular Space	other	0.0973039
AFAP1L2	actin filament associated protein 1 like 2	ENSG00000169129	-1.471	0.360732	0.0256	Cytoplasm	other	0.0447625
PLCE1	phospholipase C epsilon 1	ENSG00000138193	-1.478	0.358986	0.000405	Cytoplasm	enzyme	0.14241
EPS8L1	EPS8 like 1	ENSG00000131037	-1.482	0.357992	0.00121	Cytoplasm	other	0.139504
FAM169A	family with sequence similarity 169 member A	ENSG00000198780	-1.525	0.34748	0.00575	Other	other	0.0508092
NSUN5P1	NSUN5 pseudogene 1	ENSG00000223705	-1.545	0.342696	1e-06	Other	other	0.685787
TNFRSF14-AS1	TNFRSF14 antisense RNA 1	ENSG00000238164	-1.546	0.342458	0.0395	Other	other	0.0415093
PRSS53	serine protease 53	ENSG00000151006	-1.551	0.341273	0.0218	Other	other	0.208438
SPRR1B	small proline rich protein 1B	ENSG00000169469	-1.558	0.339622	0.00258	Cytoplasm	other	1.86167
ZNF493	zinc finger protein 493	ENSG00000196268	-1.559	0.339386	0.00383	Nucleus	transcription regulator	0.100184
MIATNB	MIAT neighbor	ENSG00000244625	-1.586	0.333094	0.00154	Other	other	0.142456
C5orf34	chromosome 5 open reading frame 34	ENSG00000172244	-1.596	0.330793	0.00547	Other	other	0.278477
TMEM40	transmembrane protein 40	ENSG00000088726	-1.601	0.329648	0.00896	Other	other	0.0984649
SLPI	secretory leukocyte peptidase inhibitor	ENSG00000124107	-1.61	0.327598	0.0213	Cytoplasm	other	0.342463
GHR	growth hormone receptor	ENSG00000112964	-1.62	0.325335	0.0049	Plasma Membrane	transmembrane receptor	0.124034
TMEM154	transmembrane protein 154	ENSG00000170006	-1.644	0.319968	0.00389	Other	other	0.0599433
AL162458.1	--	ENSG00000285796	-1.647	0.319303	0.0308	Other	other	0.136552
DKFZP434P228	--	ENSG00000279232	-1.651	0.318419	0.0197	Other	other	#N/A
DLGAP4-AS1	DLGAP4 antisense RNA 1	ENSG00000232907	-1.657	0.317098	0.0371	Other	other	0.208208
BCDIN3D	BCDIN3 domain containing RNA methyltransferase	ENSG00000186666	-1.661	0.31622	2.7e-05	Cytoplasm	enzyme	0.440876
AC0123148	--	ENSG00000237017	-1.673	0.313601	0.0451	Other	other	#N/A
RGMA	repulsive guidance molecule BMP co-receptor a	ENSG00000182175	-1.688	0.310357	0.00995	Plasma Membrane	other	0.0428909
ZFP14	ZFP14 zinc finger protein	ENSG00000142065	-1.716	0.304392	0.0109	Nucleus	transcription regulator	0.11305
LOC100996842	uncharacterized LOC100996842	ENSG00000233223	-1.732	0.301034	0.000744	Other	other	#N/A
NOXA1	NADPH oxidase activator 1	ENSG00000188747	-1.774	0.292397	0.0213	Plasma Membrane	other	0.451478
RP11_443B201	--	ENSG00000271936	-1.799	0.287374	0.0104	Other	other	#N/A
IGIP	IgA inducing protein	ENSG00000182700	-1.823	0.282633	0.000943	Other	other	0.34454
XXbac-BPG181B23.7	--	ENSG00000272221	-1.894	0.26906	0.0191	Other	other	#N/A
TRHDE-AS1	TRHDE antisense RNA 1	ENSG00000236333	-1.906	0.266831	0.0465	Other	other	0.0418967
DNM1P47	dynamin 1 pseudogene 47	ENSG00000259660	-2.031	0.244685	0.046	Other	other	0.0510047
VWDE	von Willebrand factor D and EGF domains	ENSG00000146530	-2.039	0.243332	0.00544	Other	other	0.0304094
CITF22_1A63	--	ENSG00000273192	-2.072	0.23783	0.0481	Other	other	#N/A
RP11_661A129	--	ENSG00000255050	-2.105	0.232451	0.0103	Other	other	#N/A
ERCC6L	ERCC excision repair 6 like, spindle assembly checkpoint helicase	ENSG00000186871	-2.124	0.22941	8e-06	Nucleus	enzyme	0.435505
LGI3	leucine rich repeat LGI family member 3	ENSG00000078081	-2.164	0.223137	0.0251	Extracellular Space	other	#N/A
LOC105371795	--	ENSG00000267288	-2.182	0.22037	0.00978	Other	other	#N/A
ZNF253	zinc finger protein 253	ENSG00000256771	-2.29	0.204476	0.00241	Nucleus	transcription regulator	0.159915
CTD_2026K114	--	ENSG00000275454	-2.316	0.200823	0.0258	Other	other	#N/A
RASSF9	Ras association domain family member 9	ENSG00000198774	-2.365	0.194117	0.0466	Cytoplasm	transporter	0.0121791
ARFGEF3	ARFGEF family member 3	ENSG00000112379	-2.382	0.191843	0.00791	Other	other	0.00709045
DISC1	DISC1 scaffold protein	ENSG00000162946	-2.404	0.18894	0.000137	Cytoplasm	other	0.069029
LCN2	lipocalin 2	ENSG00000148346	-2.428	0.185823	0.0496	Extracellular Space	transporter	0.0476678
SNORD83A	small nucleolar RNA, C/D box 83A	ENSG00000209482	-2.492	0.17776	0.0189	Other	other	2.66218
CEL	carboxyl ester lipase	ENSG00000170835	-2.498	0.177022	0.00986	Extracellular Space	enzyme	0.0569407
STAG3	stromal antigen 3	ENSG00000066923	-2.555	0.170164	0.0377	Nucleus	other	0.0231097
FAM72B	family with sequence similarity 72 member B	ENSG00000188610	-2.611	0.163686	0.00332	Cytoplasm	other	0.0664098
RP11_861E212	--	ENSG00000267199	-2.612	0.163572	0.0233	Other	other	#N/A
MAPK15	mitogen-activated protein kinase 15	ENSG00000181085	-2.625	0.162105	0.0273	Cytoplasm	kinase	0.0158733
CTD_2256P154	--	ENSG00000271980	-2.752	0.148445	0.0405	Other	other	#N/A
HLA-DQB1	major histocompatibility complex, class II, DQ beta 1	ENSG00000179344	-2.829	0.14073	0.0092	Plasma Membrane	other	0.00620536
S100A9	S100 calcium binding protein A9	ENSG00000163220	-2.902	0.133786	0.000633	Cytoplasm	other	0.616249
S100A8	S100 calcium binding protein A8	ENSG00000143546	-2.926	0.131579	0.00183	Cytoplasm	other	0.136615
SHROOM4	shroom family member 4	ENSG00000158352	-3.017	0.123536	0.00306	Plasma Membrane	other	0.0161977
LINC01515	long intergenic non-protein coding RNA 1515	ENSG00000228065	-3.16	0.111878	0.00954	Other	other	0.00409681
PHACTR3	phosphatase and actin regulator 3	ENSG00000087495	-3.161	0.111801	0.0449	Nucleus	other	0.00249313
DUOX2	dual oxidase 2	ENSG00000140279	-3.369	0.0967899	0.0121	Plasma Membrane	enzyme	0.00170754
CTD_2013N176	--	ENSG00000280332	-3.377	0.0962546	0.0018	Other	other	#N/A
MSS51	MSS51 mitochondrial translational activator	ENSG00000166343	-3.469	0.0903081	0.00287	Other	enzyme	0.0251185
RP11_670E135	--	ENSG00000262112	-3.853	0.069204	0.0238	Other	other	#N/A
SNORD100	small nucleolar RNA, C/D box 100	ENSG00000221500	-3.931	0.0655618	0.0118	Other	other	0.421152
ENTPD2	ectonucleoside triphosphate diphosphohydrolase 2	ENSG00000054179	-3.96	0.0642571	0.0487	Cytoplasm	enzyme	0
PRMT8	protein arginine methyltransferase 8	ENSG00000111218	-3.972	0.0637249	0.0403	Nucleus	enzyme	0
TFAP2A-AS1	TFAP2A antisense RNA 1	ENSG00000229950	-4.351	0.0490025	0.0201	Other	other	0
LOC105373098	uncharacterized LOC105373098	ENSG00000272666	-4.431	0.0463592	0.0453	Other	other	#N/A
OR2A4/OR2A7	olfactory receptor family 2 subfamily A member 4	ENSG00000243896	-4.434	0.0462629	0.0442	Plasma Membrane	G-protein coupled receptor	#N/A
LYPD6B	LY6/PLAUR domain containing 6B	ENSG00000150556	-4.502	0.044133	0.0459	Other	other	0
FUT2	fucosyltransferase 2	ENSG00000176920	-4.54	0.0429857	0.00364	Cytoplasm	enzyme	0
SLC52A3	solute carrier family 52 member 3	ENSG00000101276	-4.543	0.0428964	0.0274	Plasma Membrane	transporter	0
HOOK1	hook microtubule tethering protein 1	ENSG00000134709	-4.546	0.0428073	0.0418	Cytoplasm	other	0
LINC01415	long intergenic non-protein coding RNA 1415	ENSG00000267325	-4.604	0.0411205	0.0272	Other	other	0
SMPDL3B	sphingomyelin phosphodiesterase acid like 3B	ENSG00000130768	-4.66	0.0395549	0.0275	Extracellular Space	enzyme	0
mir-205	microRNA 205	ENSG00000284485	-4.667	0.0393634	0.0189	Cytoplasm	microRNA	#N/A
TNRC6C-AS1	TNRC6C antisense RNA 1	ENSG00000204282	-4.677	0.0390915	0.0212	Other	other	0
CWH43	cell wall biogenesis 43 C-terminal homolog	ENSG00000109182	-4.677	0.0390915	0.0349	Other	other	0
RP11_902B171	--	ENSG00000247287	-4.744	0.0373176	0.0267	Other	other	#N/A
WNT10A	Wnt family member 10A	ENSG00000135925	-4.814	0.0355502	0.0294	Extracellular Space	other	0
CXCL17	C-X-C motif chemokine ligand 17	ENSG00000189377	-4.83	0.0351581	0.0315	Extracellular Space	cytokine	0
GGT6	gamma-glutamyltransferase 6	ENSG00000167741	-4.836	0.0350122	0.0305	Plasma Membrane	peptidase	0
LRRIQ1	leucine rich repeats and IQ motif containing 1	ENSG00000133640	-4.889	0.0337493	0.0468	Other	other	0
MARVELD3	MARVEL domain containing 3	ENSG00000140832	-4.946	0.0324419	0.028	Plasma Membrane	other	0
LINC02657	long intergenic non-protein coding RNA 2657	ENSG00000242147	-4.949	0.0323745	0.0267	Other	other	0
DMRT2	doublesex and mab-3 related transcription factor 2	ENSG00000173253	-4.995	0.0313585	0.027	Nucleus	transcription regulator	0
SYNPO2L	synaptopodin 2 like	ENSG00000166317	-5.029	0.0306281	0.0125	Cytoplasm	other	0
LOC101927858	uncharacterized LOC101927858	ENSG00000224903	-5.04	0.0303955	0.0153	Other	other	#N/A
RIPK3	receptor interacting serine/threonine kinase 3	ENSG00000129465	-5.067	0.0298319	0.0359	Plasma Membrane	kinase	0
TMEM63C	transmembrane protein 63C	ENSG00000165548	-5.071	0.0297493	0.00399	Other	ion channel	0
C15orf62	chromosome 15 open reading frame 62	ENSG00000188277	-5.163	0.0279114	0.0258	Other	other	0
SLC6A11	solute carrier family 6 member 11	ENSG00000132164	-5.164	0.0278921	0.0029	Plasma Membrane	transporter	0
TTC22	tetratricopeptide repeat domain 22	ENSG00000006555	-5.165	0.0278728	0.00284	Other	other	0
NUDT16P1	nudix hydrolase 16 pseudogene 1	ENSG00000246082	-5.193	0.027337	0.0255	Other	other	0
SPRR2D	small proline rich protein 2D	ENSG00000163216	-5.343	0.0246375	0.00359	Cytoplasm	other	0
RP13_254B101	--	ENSG00000236529	-5.391	0.0238313	0.0352	Other	other	#N/A
CDRT1	CMT1A duplicated region transcript 1	ENSG00000241322	-5.433	0.0231475	0.0308	Other	other	0
GLB1L3	galactosidase beta 1 like 3	ENSG00000166105	-5.489	0.0222662	0.0055	Other	enzyme	0
EPN3	epsin 3	ENSG00000049283	-5.664	0.0197227	0.00288	Cytoplasm	other	0
ARHGEF35	Rho guanine nucleotide exchange factor 35	ENSG00000213214	-5.756	0.0185042	0.00778	Other	other	0
AC027329.1	--	ENSG00000285831	-5.854	0.017289	0.00383	Other	other	0
SPRR2A	small proline rich protein 2A	ENSG00000241794	-5.918	0.0165388	0.0268	Cytoplasm	other	0
KLK10	kallikrein related peptidase 10	ENSG00000129451	-5.976	0.0158871	0.000987	Extracellular Space	peptidase	0
A2ML1	alpha-2-macroglobulin like 1	ENSG00000166535	-6.282	0.0128508	0.00627	Cytoplasm	other	0
COL22A1	collagen type XXII alpha 1 chain	ENSG00000169436	-6.917	0.00827514	4e-06	Extracellular Space	other	0

## Sheet: 2730 DEG at t=18h in NHLF.CC
© 2000-2022 QIAGEN. All rights reserved.
Expr Log Ratio	Expr False Discovery Rate (q-value)	ID	Symbol	Entrez Gene Name	Location	Type(s)
11.338	0	ENSG00000113196	HAND1	heart and neural crest derivatives expressed 1	Nucleus	transcription regulator
11.277	0	ENSG00000262406	MMP12	matrix metallopeptidase 12	Extracellular Space	peptidase
10.135	1e-06	ENSG00000267909	CCDC177	coiled-coil domain containing 177	Other	other
10.074	5e-06	ENSG00000105642	KCNN1	potassium calcium-activated channel subfamily N member 1	Plasma Membrane	ion channel
9.994	3e-05	ENSG00000125084	WNT1	Wnt family member 1	Extracellular Space	cytokine
9.838	8e-05	ENSG00000130701	RBBP8NL	RBBP8 N-terminal like	Extracellular Space	other
9.761	1.3e-05	ENSG00000287037	AC097709.1		Other	other
9.68	0.000169	ENSG00000165805	C12orf50	chromosome 12 open reading frame 50	Other	other
9.671	0.000197	ENSG00000101336	HCK	HCK proto-oncogene, Src family tyrosine kinase	Cytoplasm	kinase
9.347	6e-06	ENSG00000180616	SSTR2	somatostatin receptor 2	Plasma Membrane	G-protein coupled receptor
9.011	0.000734	ENSG00000163499	CRYBA2	crystallin beta A2	Other	other
9.005	8.3e-05	ENSG00000015592	STMN4	stathmin 4	Cytoplasm	other
8.908	0.00065	ENSG00000256463	SALL3	spalt like transcription factor 3	Nucleus	transcription regulator
8.796	0.00027	ENSG00000271216	LINC01050	long intergenic non-protein coding RNA 1050	Other	other
8.753	0	ENSG00000272512	RP11_54O717		Other	other
8.713	0.00141	ENSG00000187908	DMBT1	deleted in malignant brain tumors 1	Plasma Membrane	transmembrane receptor
8.71	0.00132	ENSG00000135346	CGA	glycoprotein hormones, alpha polypeptide	Extracellular Space	other
8.686	0	ENSG00000237330	RNF223	ring finger protein 223	Other	other
8.641	0.00156	ENSG00000137558	PI15	peptidase inhibitor 15	Extracellular Space	other
8.621	0.000291	ENSG00000109956	B3GAT1	beta-1,3-glucuronyltransferase 1	Cytoplasm	enzyme
8.566	0	ENSG00000112541	PDE10A	phosphodiesterase 10A	Cytoplasm	enzyme
8.56	0.00266	ENSG00000107165	TYRP1	tyrosinase related protein 1	Cytoplasm	enzyme
8.526	2e-06	ENSG00000161270	NPHS1	NPHS1 adhesion molecule, nephrin	Plasma Membrane	other
8.461	0.00141	ENSG00000267712	LINC01539	long intergenic non-protein coding RNA 1539	Other	other
8.402	0.0011	ENSG00000093134	VNN3P	vanin 3, pseudogene	Extracellular Space	enzyme
8.359	0.000243	ENSG00000010379	SLC6A13	solute carrier family 6 member 13	Plasma Membrane	transporter
8.336	0.00222	ENSG00000115155	OTOF	otoferlin	Plasma Membrane	other
8.334	1.5e-05	ENSG00000169245	CXCL10	C-X-C motif chemokine ligand 10	Extracellular Space	cytokine
8.333	0.00151	ENSG00000007908	SELE	selectin E	Plasma Membrane	transmembrane receptor
8.255	0.00579	ENSG00000047936	ROS1	ROS proto-oncogene 1, receptor tyrosine kinase	Plasma Membrane	kinase
8.252	0.00205	ENSG00000287161	AC093519.2		Other	other
8.184	0.00317	ENSG00000242267	SKINT1L	Skint1 like (pseudogene)	Other	other
8.154	0.000164	ENSG00000237232	ZNF295-AS1	ZNF295 antisense RNA 1	Other	other
8.045	0.0026	ENSG00000236136	ADORA2BP1	adenosine A2b receptor pseudogene 1	Other	other
8.031	0.00177	ENSG00000162344	FGF19	fibroblast growth factor 19	Extracellular Space	growth factor
7.96	1.7e-05	ENSG00000137868	STRA6	signaling receptor and transporter of retinol STRA6	Plasma Membrane	transporter
7.922	0.00747	ENSG00000171051	FPR1	formyl peptide receptor 1	Plasma Membrane	G-protein coupled receptor
7.853	0.00453	ENSG00000164344	KLKB1	kallikrein B1	Extracellular Space	peptidase
7.766	0.000452	ENSG00000122188	LAX1	lymphocyte transmembrane adaptor 1	Cytoplasm	other
7.759	0.00842	ENSG00000275302	CCL4	C-C motif chemokine ligand 4	Extracellular Space	cytokine
7.74	0.00971	ENSG00000214290	COLCA2	colorectal cancer associated 2	Cytoplasm	other
7.655	0.00434	ENSG00000148204	CRB2	crumbs cell polarity complex component 2	Extracellular Space	other
7.595	0.0037	ENSG00000232624	LINC01517	long intergenic non-protein coding RNA 1517	Other	other
7.517	0.00643	ENSG00000224017	LINC01449	long intergenic non-protein coding RNA 1449	Other	other
7.467	0.000178	ENSG00000235885	LOC101927661	uncharacterized LOC101927661	Other	other
7.457	3e-06	ENSG00000138696	BMPR1B	bone morphogenetic protein receptor type 1B	Plasma Membrane	kinase
7.393	0.000276	ENSG00000255931	LOC105369329		Other	other
7.301	3e-06	ENSG00000003137	CYP26B1	cytochrome P450 family 26 subfamily B member 1	Cytoplasm	enzyme
7.286	0.00207	ENSG00000257242	LINC01619	long intergenic non-protein coding RNA 1619	Other	other
7.224	0.000393	ENSG00000154451	GBP5	guanylate binding protein 5	Plasma Membrane	enzyme
7.223	0	ENSG00000110944	IL23A	interleukin 23 subunit alpha	Extracellular Space	cytokine
7.125	0.00137	ENSG00000255750	RP11_283G65		Other	other
7.081	0.00152	ENSG00000196890	H2BU1	H2B.U histone 1	Nucleus	other
7.055	1e-06	ENSG00000116985	BMP8B	bone morphogenetic protein 8b	Extracellular Space	growth factor
6.945	0.00225	ENSG00000269959	SPACA6-AS1	SPACA6 antisense RNA 1	Other	other
6.882	0.000258	ENSG00000198417	MT1F	metallothionein 1F	Other	other
6.857	0.00111	ENSG00000197847	SLC22A20P	solute carrier family 22 member 20, pseudogene	Other	other
6.84	0.00483	ENSG00000137709	POU2F3	POU class 2 homeobox 3	Nucleus	transcription regulator
6.83	0	ENSG00000183682	BMP8A	bone morphogenetic protein 8a	Extracellular Space	cytokine
6.822	0.00726	ENSG00000176840	MIR7-3HG	MIR7-3 host gene	Other	other
6.721	0.00719	ENSG00000213976	CTD_2561J222		Other	other
6.688	2e-06	ENSG00000185436	IFNLR1	interferon lambda receptor 1	Plasma Membrane	transmembrane receptor
6.648	0.000331	ENSG00000233175	CTD_2020K173		Other	other
6.62	0.000755	ENSG00000182366	FAM87A	family with sequence similarity 87 member A	Other	other
6.556	4.4e-05	ENSG00000133800	LYVE1	lymphatic vessel endothelial hyaluronan receptor 1	Plasma Membrane	transmembrane receptor
6.542	0.000539	ENSG00000224680	PLA2G12AP1	phospholipase A2 group XIIA pseudogene 1	Other	other
6.531	0.000946	ENSG00000134121	CHL1	cell adhesion molecule L1 like	Plasma Membrane	other
6.521	0.00982	ENSG00000082684	SEMA5B	semaphorin 5B	Plasma Membrane	other
6.509	0.00343	ENSG00000230479	AP0006956		Other	other
6.502	3.4e-05	ENSG00000162723	SLAMF9	SLAM family member 9	Extracellular Space	other
6.435	0.00108	ENSG00000179826	MRGPRX3	MAS related GPR family member X3	Plasma Membrane	G-protein coupled receptor
6.431	2e-06	ENSG00000187775	DNAH17	dynein axonemal heavy chain 17	Cytoplasm	other
6.431	6e-06	ENSG00000132321	IQCA1	IQ motif containing with AAA domain 1	Other	other
6.387	2e-06	ENSG00000172572	PDE3A	phosphodiesterase 3A	Cytoplasm	enzyme
6.351	0.00905	ENSG00000182885	ADGRG3	adhesion G protein-coupled receptor G3	Plasma Membrane	G-protein coupled receptor
6.349	0.000548	ENSG00000057149	SERPINB3	serpin family B member 3	Cytoplasm	other
6.342	0	ENSG00000137033	IL33	interleukin 33	Extracellular Space	cytokine
6.336	0.000698	ENSG00000130287	NCAN	neurocan	Extracellular Space	other
6.285	0.00198	ENSG00000198723	TEX45	testis expressed 45	Other	other
6.249	0.000559	ENSG00000170786	SDR16C5	short chain dehydrogenase/reductase family 16C member 5	Cytoplasm	enzyme
6.246	0.0035	ENSG00000182264	IZUMO1	izumo sperm-egg fusion 1	Cytoplasm	other
6.216	0.000704	ENSG00000236345	SCAT8		Other	other
6.207	0.00958	ENSG00000136688	IL36G	interleukin 36 gamma	Extracellular Space	cytokine
6.164	0.00687	ENSG00000163202	LCE3D	late cornified envelope 3D	Cytoplasm	other
6.161	0.00205	ENSG00000266088	RP5_1028K72		Other	other
6.115	0.00406	ENSG00000257335	MGAM	maltase-glucoamylase	Plasma Membrane	enzyme
6.105	0.00037	ENSG00000255921	RP11_662I132		Other	other
6.089	0.00575	ENSG00000232358	RP5_955M134		Other	other
6.053	0	ENSG00000198286	CARD11	caspase recruitment domain family member 11	Cytoplasm	kinase
6.033	0.00424	ENSG00000188897	CTD-3088G3.8		Other	other
5.993	9.2e-05	ENSG00000172232	AZU1	azurocidin 1	Cytoplasm	peptidase
5.991	0.00194	ENSG00000259345	RP11_624L41		Other	other
5.99	0.000405	ENSG00000184058	TBX1	T-box transcription factor 1	Nucleus	transcription regulator
5.984	9.3e-05	ENSG00000016082	ISL1	ISL LIM homeobox 1	Nucleus	transcription regulator
5.947	0.000869	ENSG00000116690	PRG4	proteoglycan 4	Extracellular Space	other
5.928	0.0125	ENSG00000118514	ALDH8A1	aldehyde dehydrogenase 8 family member A1	Cytoplasm	enzyme
5.916	0.000363	ENSG00000129595	EPB41L4A	erythrocyte membrane protein band 4.1 like 4A	Extracellular Space	other
5.911	0	ENSG00000148344	PTGES	prostaglandin E synthase	Cytoplasm	enzyme
5.906	0.00877	ENSG00000274286	ADRA2B	adrenoceptor alpha 2B	Plasma Membrane	G-protein coupled receptor
5.897	0.000382	ENSG00000249816	LINC00964	long intergenic non-protein coding RNA 964	Other	other
5.89	0.000167	ENSG00000065675	PRKCQ	protein kinase C theta	Cytoplasm	kinase
5.876	7.5e-05	ENSG00000184731	FAM110C	family with sequence similarity 110 member C	Cytoplasm	other
5.843	0.0011	ENSG00000129993	CBFA2T3	CBFA2/RUNX1 partner transcriptional co-repressor 3	Nucleus	transcription regulator
5.843	0.0154	ENSG00000286305	AC004893.3		Other	other
5.787	0.00405	ENSG00000273391	RP11_634H221		Other	other
5.766	0	ENSG00000115604	IL18R1	interleukin 18 receptor 1	Plasma Membrane	transmembrane receptor
5.727	0.00287	ENSG00000203785	SPRR2E	small proline rich protein 2E	Cytoplasm	other
5.704	0	ENSG00000107159	CA9	carbonic anhydrase 9	Nucleus	enzyme
5.677	0.00127	ENSG00000108375	RNF43	ring finger protein 43	Plasma Membrane	enzyme
5.676	0.00817	ENSG00000286048	AC008966.3		Other	other
5.675	0.000359	ENSG00000163293	NIPAL1	NIPA like domain containing 1	Cytoplasm	other
5.673	0.00428	ENSG00000099282	TSPAN15	tetraspanin 15	Plasma Membrane	other
5.669	0.0316	ENSG00000231881	RP5_1120P113		Other	other
5.661	0.0296	ENSG00000198535	C2CD4A	C2 calcium dependent domain containing 4A	Nucleus	other
5.632	0.000454	ENSG00000133710	SPINK5	serine peptidase inhibitor Kazal type 5	Extracellular Space	other
5.588	0.0116	ENSG00000009790	TRAF3IP3	TRAF3 interacting protein 3	Other	other
5.542	0	ENSG00000036448	MYOM2	myomesin 2	Cytoplasm	other
5.542	0.0162	ENSG00000188001	TPRG1	tumor protein p63 regulated 1	Cytoplasm	other
5.505	0.0109	ENSG00000167755	KLK6	kallikrein related peptidase 6	Extracellular Space	peptidase
5.495	0.0192	ENSG00000259374	NDUFB4P11		Other	other
5.492	0.00374	ENSG00000267898	CTD_2639E69		Other	other
5.492	0.00787	ENSG00000131002	TXLNGY	taxilin gamma pseudogene, Y-linked	Other	other
5.491	0.00127	ENSG00000136160	EDNRB	endothelin receptor type B	Plasma Membrane	G-protein coupled receptor
5.477	0.0155	ENSG00000255202	LOC105376617	uncharacterized LOC105376617	Other	other
5.469	0.00216	ENSG00000229153	EPHA1-AS1	EPHA1 antisense RNA 1	Other	other
5.456	0.0181	ENSG00000114349	GNAT1	G protein subunit alpha transducin 1	Plasma Membrane	enzyme
5.44	0.0158	ENSG00000286311	AL034550.3		Other	other
5.403	0.0018	ENSG00000245954	LINC02273		Other	other
5.386	0.0308	ENSG00000112299	VNN1	vanin 1	Plasma Membrane	enzyme
5.374	0.001	ENSG00000130054	NALF2	NALCN channel auxiliary factor 2	Plasma Membrane	transmembrane receptor
5.369	0.0138	ENSG00000139572	GPR84	G protein-coupled receptor 84	Plasma Membrane	G-protein coupled receptor
5.36	0.00276	ENSG00000134548	SPX	spexin hormone	Nucleus	other
5.36	0.0122	ENSG00000181856	SLC2A4	solute carrier family 2 member 4	Plasma Membrane	transporter
5.356	0.0244	ENSG00000179674	ARL14	ADP ribosylation factor like GTPase 14	Other	other
5.349	0.00226	ENSG00000171236	LRG1	leucine rich alpha-2-glycoprotein 1	Extracellular Space	other
5.323	0.0101	ENSG00000235081	AC0104922		Other	other
5.313	0.016	ENSG00000227591	HSD11B1-AS1	HSD11B1 antisense RNA 1	Other	other
5.286	0.0013	ENSG00000239887	C1orf226	chromosome 1 open reading frame 226	Other	other
5.262	0	ENSG00000158859	ADAMTS4	ADAM metallopeptidase with thrombospondin type 1 motif 4	Extracellular Space	peptidase
5.259	0.00196	ENSG00000026751	SLAMF7	SLAM family member 7	Plasma Membrane	other
5.249	0.0301	ENSG00000271725	RP11_761I44		Other	other
5.246	0.0202	ENSG00000173597	SULT1B1	sulfotransferase family 1B member 1	Cytoplasm	enzyme
5.24	0	ENSG00000054356	PTPRN	protein tyrosine phosphatase receptor type N	Plasma Membrane	phosphatase
5.207	0.000142	ENSG00000137474	MYO7A	myosin VIIA	Cytoplasm	enzyme
5.184	0.00845	ENSG00000207181	SNORA14B	small nucleolar RNA, H/ACA box 14B	Other	other
5.179	0.0118	ENSG00000285103	AL451123.1		Other	other
5.157	0.0349	ENSG00000282021	CTD-2336O2.3		Other	other
5.128	0.00355	ENSG00000257042	RP11_993B233		Other	other
5.126	0.000195	ENSG00000158869	FCER1G	Fc epsilon receptor Ig	Plasma Membrane	transmembrane receptor
5.126	0.00487	ENSG00000111432	FZD10	frizzled class receptor 10	Plasma Membrane	G-protein coupled receptor
5.11	0.00234	ENSG00000111249	CUX2	cut like homeobox 2	Nucleus	transcription regulator
5.099	0.0499	ENSG00000204482	LST1	leukocyte specific transcript 1	Plasma Membrane	other
5.077	0.00938	ENSG00000271579	RP11_116D173		Other	other
5.06	0.00429	ENSG00000160255	ITGB2	integrin subunit beta 2	Plasma Membrane	transmembrane receptor
5.042	0.0135	ENSG00000189431	RASSF10	Ras association domain family member 10	Other	other
5.035	0.0139	ENSG00000282221	LOC101929343	uncharacterized LOC101929343	Other	other
5.024	0	ENSG00000135362	PRR5L	proline rich 5 like	Cytoplasm	other
5.024	0.00148	ENSG00000186301	MST1P2	macrophage stimulating 1 pseudogene 2	Other	other
5.01	0.00228	ENSG00000260459	FTLP14	ferritin light chain pseudogene 14	Other	other
4.984	1e-05	ENSG00000012817	KDM5D	lysine demethylase 5D	Nucleus	enzyme
4.977	0.0112	ENSG00000070526	ST6GALNAC1	ST6 N-acetylgalactosaminide alpha-2,6-sialyltransferase 1	Cytoplasm	enzyme
4.94	0.002	ENSG00000269113	TRABD2B	TraB domain containing 2B	Plasma Membrane	peptidase
4.931	0.0189	ENSG00000186684	CYP27C1	cytochrome P450 family 27 subfamily C member 1	Other	enzyme
4.931	0.0236	ENSG00000280064	RP11_205M53		Other	other
4.931	0.0292	ENSG00000141968	VAV1	vav guanine nucleotide exchange factor 1	Nucleus	transcription regulator
4.903	0.011	ENSG00000227619	RP11_492E32		Other	other
4.871	0.0106	ENSG00000169884	WNT10B	Wnt family member 10B	Extracellular Space	other
4.838	0.0277	ENSG00000179059	ZFP42	ZFP42 zinc finger protein	Nucleus	transcription regulator
4.76	0.00994	ENSG00000225950	NTF4	neurotrophin 4	Extracellular Space	growth factor
4.74	0.0259	ENSG00000267892	CTD_2540F132		Other	other
4.71	1.9e-05	ENSG00000273760	CH17_360D53		Other	other
4.709	0.0255	ENSG00000136883	KIF12	kinesin family member 12	Cytoplasm	other
4.705	0	ENSG00000197249	SERPINA1	serpin family A member 1	Extracellular Space	other
4.654	0	ENSG00000115919	KYNU	kynureninase	Cytoplasm	enzyme
4.652	0.0259	ENSG00000261115	TMEM178B	transmembrane protein 178B	Other	other
4.65	3e-06	ENSG00000278709	NKILA		Other	other
4.632	0.00568	ENSG00000285972	CERNA2	competing endogenous lncRNA 2 for microRNA let-7b	Other	other
4.62	0.00167	ENSG00000181652	ATG9B	autophagy related 9B	Cytoplasm	other
4.591	0.00223	ENSG00000042832	TG	thyroglobulin	Extracellular Space	other
4.579	0.0256	ENSG00000124731	TREM1	triggering receptor expressed on myeloid cells 1	Plasma Membrane	transmembrane receptor
4.573	0.00159	ENSG00000166689	PLEKHA7	pleckstrin homology domain containing A7	Cytoplasm	other
4.57	0.00165	ENSG00000141052	MYOCD	myocardin	Nucleus	transcription regulator
4.556	0.0197	ENSG00000214184	GCC2-AS1	GCC2 antisense RNA 1	Other	other
4.55	1e-06	ENSG00000171811	CFAP46	cilia and flagella associated protein 46	Cytoplasm	other
4.536	0	ENSG00000277363	SRCIN1	SRC kinase signaling inhibitor 1	Cytoplasm	other
4.524	0.0484	ENSG00000267221	C17orf113	chromosome 17 open reading frame 113	Other	other
4.521	0.0181	ENSG00000196684	HSH2D	hematopoietic SH2 domain containing	Cytoplasm	other
4.504	0.0056	ENSG00000187094	CCK	cholecystokinin	Extracellular Space	other
4.497	0.00358	ENSG00000287707	AC115284.4		Other	other
4.48	0.00566	ENSG00000246250	LOC107984328		Other	other
4.479	1e-06	ENSG00000110076	NRXN2	neurexin 2	Plasma Membrane	transporter
4.479	1e-06	ENSG00000163993	S100P	S100 calcium binding protein P	Cytoplasm	other
4.479	0.0322	ENSG00000078114	NEBL	nebulette	Plasma Membrane	other
4.469	0.0369	ENSG00000259985	RP11_549B181		Other	other
4.468	0.0201	ENSG00000263155	MYZAP	myocardial zonula adherens protein	Plasma Membrane	other
4.462	0.00116	ENSG00000167207	NOD2	nucleotide binding oligomerization domain containing 2	Cytoplasm	other
4.462	0.0418	ENSG00000231638	LUARIS	lncRNA upregulator of antiviral response interferon signaling	Other	other
4.453	0.0224	ENSG00000169885	CALML6	calmodulin like 6	Cytoplasm	other
4.434	0	ENSG00000100985	MMP9	matrix metallopeptidase 9	Extracellular Space	peptidase
4.434	0.0211	ENSG00000134256	CD101	CD101 molecule	Plasma Membrane	other
4.377	0.0167	ENSG00000272141	RP11_465B228		Other	other
4.372	4.4e-05	ENSG00000172771	EFCAB12	EF-hand calcium binding domain 12	Other	other
4.365	0.0239	ENSG00000011201	ANOS1	anosmin 1	Extracellular Space	other
4.364	0.00586	ENSG00000168243	GNG4	G protein subunit gamma 4	Plasma Membrane	enzyme
4.364	0.0344	ENSG00000258602	LINC01629	long intergenic non-protein coding RNA 1629	Other	other
4.352	0.047	ENSG00000087128	TMPRSS11E	transmembrane serine protease 11E	Extracellular Space	peptidase
4.351	0.0437	ENSG00000164746	C7orf57	chromosome 7 open reading frame 57	Other	other
4.304	0.0335	ENSG00000256040	PAPPA-AS1	PAPPA antisense RNA 1	Other	other
4.275	0.0014	ENSG00000132746	ALDH3B2	aldehyde dehydrogenase 3 family member B2	Cytoplasm	enzyme
4.242	0.0183	ENSG00000081985	IL12RB2	interleukin 12 receptor subunit beta 2	Plasma Membrane	transmembrane receptor
4.24	0.0108	ENSG00000233930	KRTAP5-AS1	KRTAP5-1/KRTAP5-2 antisense RNA 1	Other	other
4.239	0.000732	ENSG00000089250	NOS1	nitric oxide synthase 1	Cytoplasm	enzyme
4.237	0.00019	ENSG00000002079	MYH16	myosin heavy chain 16 pseudogene	Other	other
4.213	0	ENSG00000137101	CD72	CD72 molecule	Plasma Membrane	transmembrane receptor
4.208	0.0272	ENSG00000273415	LINC02725		Other	other
4.206	0.0292	ENSG00000251209	LINC00923	long intergenic non-protein coding RNA 923	Other	other
4.198	0.000255	ENSG00000077092	RARB	retinoic acid receptor beta	Nucleus	ligand-dependent nuclear receptor
4.176	0.0497	ENSG00000279141	LINC01451	long intergenic non-protein coding RNA 1451	Other	other
4.17	0.0351	ENSG00000141485	SLC13A5	solute carrier family 13 member 5	Plasma Membrane	transporter
4.165	4e-06	ENSG00000280219	RP11_752L203		Other	other
4.132	0.000578	ENSG00000066468	FGFR2	fibroblast growth factor receptor 2	Plasma Membrane	kinase
4.126	0.0351	ENSG00000246130	LOC286059	TNF receptor superfamily member 10d pseudogene	Other	other
4.123	0.0162	ENSG00000121577	POPDC2	popeye domain containing 2	Plasma Membrane	other
4.117	4.2e-05	ENSG00000181333	HEPHL1	hephaestin like 1	Other	enzyme
4.094	0.0358	ENSG00000233493	TMEM238	transmembrane protein 238	Other	other
4.068	0.02	ENSG00000258955	LINC00519	long intergenic non-protein coding RNA 519	Other	other
4.047	0.0103	ENSG00000277586	NEFL	neurofilament light chain	Cytoplasm	other
4.04	0.0126	ENSG00000196421	C20orf204	chromosome 20 open reading frame 204	Other	other
4.035	0.0405	ENSG00000188707	ZBED10P	zinc finger BED-type containing 10, pseudogene	Other	other
4.025	0.000311	ENSG00000182782	HCAR2	hydroxycarboxylic acid receptor 2	Plasma Membrane	G-protein coupled receptor
4.011	0.0258	ENSG00000067646	ZFY	zinc finger protein Y-linked	Nucleus	transcription regulator
4.003	0.0472	ENSG00000100060	MFNG	MFNG O-fucosylpeptide 3-beta-N-acetylglucosaminyltransferase	Cytoplasm	enzyme
3.996	0.0294	ENSG00000127399	LRRC61	leucine rich repeat containing 61	Other	other
3.983	0	ENSG00000229644	NAMPTP1	nicotinamide phosphoribosyltransferase pseudogene 1	Other	other
3.974	0.046	ENSG00000262943	ALOX12P2		Other	other
3.973	0.0066	ENSG00000134198	TSPAN2	tetraspanin 2	Extracellular Space	other
3.933	1.5e-05	ENSG00000153802	TMPRSS11D	transmembrane serine protease 11D	Extracellular Space	peptidase
3.901	0.0291	ENSG00000268812	LIF-AS2	LIF antisense RNA 2	Other	other
3.883	3e-06	ENSG00000183742	MACC1	MET transcriptional regulator MACC1	Nucleus	transcription regulator
3.854	3.7e-05	ENSG00000163082	SGPP2	sphingosine-1-phosphate phosphatase 2	Cytoplasm	phosphatase
3.843	0.000392	ENSG00000283078	RP11-11M20.4		Other	other
3.811	0	ENSG00000147174	GCNA	germ cell nuclear acidic peptidase	Nucleus	other
3.807	0	ENSG00000163131	CTSS	cathepsin S	Cytoplasm	peptidase
3.788	0.00401	ENSG00000064886	CHI3L2	chitinase 3 like 2	Extracellular Space	enzyme
3.774	0	ENSG00000147689	FAM83A	family with sequence similarity 83 member A	Other	other
3.755	0.0368	ENSG00000230699	RP11_54O71		Other	other
3.747	3e-06	ENSG00000268104	SLC6A14	solute carrier family 6 member 14	Plasma Membrane	transporter
3.73	0	ENSG00000101017	CD40	CD40 molecule	Plasma Membrane	transmembrane receptor
3.721	0.00037	ENSG00000259153	MAP3K9-DT	MAP3K9 divergent transcript	Other	other
3.72	0.0464	ENSG00000167895	TMC8	transmembrane channel like 8	Cytoplasm	other
3.715	4.1e-05	ENSG00000115290	GRB14	growth factor receptor bound protein 14	Plasma Membrane	other
3.706	0	ENSG00000049540	ELN	elastin	Extracellular Space	other
3.705	0.0498	ENSG00000115468	EFHD1	EF-hand domain family member D1	Cytoplasm	other
3.684	0.0221	ENSG00000171401	KRT13	keratin 13	Cytoplasm	other
3.68	0	ENSG00000104415	CCN4	cellular communication network factor 4	Extracellular Space	other
3.67	0	ENSG00000147408	CSGALNACT1	chondroitin sulfate N-acetylgalactosaminyltransferase 1	Cytoplasm	enzyme
3.658	0	ENSG00000165025	SYK	spleen associated tyrosine kinase	Cytoplasm	kinase
3.64	0.000116	ENSG00000085514	PILRA	paired immunoglobin like type 2 receptor alpha	Plasma Membrane	other
3.637	0.00158	ENSG00000173083	HPSE	heparanase	Plasma Membrane	enzyme
3.62	0.00159	ENSG00000100302	RASD2	RASD family member 2	Cytoplasm	enzyme
3.563	0	ENSG00000128604	IRF5	interferon regulatory factor 5	Nucleus	transcription regulator
3.556	0.0274	ENSG00000286215	VIM2P	vimentin 2, pseudogene	Other	other
3.555	5e-06	ENSG00000160161	CILP2	cartilage intermediate layer protein 2	Extracellular Space	other
3.554	0.0316	ENSG00000084734	GCKR	glucokinase regulator	Nucleus	other
3.547	0.0153	ENSG00000174059	CD34	CD34 molecule	Plasma Membrane	other
3.534	0	ENSG00000123610	TNFAIP6	TNF alpha induced protein 6	Extracellular Space	other
3.518	0.000844	ENSG00000121005	CRISPLD1	cysteine rich secretory protein LCCL domain containing 1	Cytoplasm	other
3.497	0	ENSG00000168646	AXIN2	axin 2	Cytoplasm	other
3.479	0.0192	ENSG00000184716	SERINC4	serine incorporator 4	Other	other
3.476	0	ENSG00000153162	BMP6	bone morphogenetic protein 6	Extracellular Space	growth factor
3.464	0.0347	ENSG00000131409	LRRC4B	leucine rich repeat containing 4B	Plasma Membrane	other
3.463	0.0324	ENSG00000205426	KRT81	keratin 81	Cytoplasm	other
3.446	0.0425	ENSG00000220412	RP11_95M152		Other	other
3.437	0.0118	ENSG00000184160	ADRA2C	adrenoceptor alpha 2C	Plasma Membrane	G-protein coupled receptor
3.421	0	ENSG00000185479	KRT6B	keratin 6B	Cytoplasm	other
3.417	0.00154	ENSG00000113555	PCDH12	protocadherin 12	Plasma Membrane	other
3.416	0.0338	ENSG00000134321	RSAD2	radical S-adenosyl methionine domain containing 2	Cytoplasm	enzyme
3.401	0	ENSG00000138135	CH25H	cholesterol 25-hydroxylase	Cytoplasm	enzyme
3.389	0	ENSG00000141404	GNAL	G protein subunit alpha L	Cytoplasm	enzyme
3.383	0.0243	ENSG00000154548	SRSF12	serine and arginine rich splicing factor 12	Nucleus	other
3.359	0.00852	ENSG00000253522	MIR3142HG		Other	other
3.357	0.0127	ENSG00000178826	TMEM139	transmembrane protein 139	Other	other
3.346	0	ENSG00000180447	GAS1	growth arrest specific 1	Plasma Membrane	other
3.335	0.00226	ENSG00000115590	IL1R2	interleukin 1 receptor type 2	Plasma Membrane	transmembrane receptor
3.329	0.0163	ENSG00000276791	CTD_2270P145		Other	other
3.305	0.015	ENSG00000019186	CYP24A1	cytochrome P450 family 24 subfamily A member 1	Cytoplasm	enzyme
3.295	0.0361	ENSG00000086991	NOX4	NADPH oxidase 4	Cytoplasm	enzyme
3.294	0.0257	ENSG00000130545	CRB3	crumbs cell polarity complex component 3	Cytoplasm	other
3.29	0.0157	ENSG00000089116	LHX5	LIM homeobox 5	Nucleus	transcription regulator
3.288	0.0419	ENSG00000269473	ZNF132-DT	ZNF132 divergent transcript	Other	other
3.284	0.00216	ENSG00000177614	PGBD5	piggyBac transposable element derived 5	Nucleus	enzyme
3.281	0.012	ENSG00000126264	HCST	hematopoietic cell signal transducer	Plasma Membrane	transmembrane receptor
3.278	0.0164	ENSG00000227908	IL6ST-DT		Other	other
3.268	3e-06	ENSG00000182324	KCNJ14	potassium inwardly rectifying channel subfamily J member 14	Plasma Membrane	ion channel
3.265	0.0284	ENSG00000260669	AL1364196		Other	other
3.261	0.00159	ENSG00000170577	SIX2	SIX homeobox 2	Nucleus	transcription regulator
3.26	0.0236	ENSG00000148600	CDHR1	cadherin related family member 1	Plasma Membrane	other
3.246	1e-06	ENSG00000085465	OVGP1	oviductal glycoprotein 1	Extracellular Space	enzyme
3.244	0.0208	ENSG00000237686	SCIRT	stem cell inhibitory RNA transcript	Other	other
3.243	2e-06	ENSG00000120162	MOB3B	MOB kinase activator 3B	Other	other
3.239	0	ENSG00000141068	KSR1	kinase suppressor of ras 1	Cytoplasm	kinase
3.231	0	ENSG00000259207	ITGB3	integrin subunit beta 3	Plasma Membrane	transmembrane receptor
3.231	4e-06	ENSG00000163435	ELF3	E74 like ETS transcription factor 3	Nucleus	transcription regulator
3.193	0.000185	ENSG00000162415	ZSWIM5	zinc finger SWIM-type containing 5	Extracellular Space	other
3.192	0.00127	ENSG00000234380	LINC01426	long intergenic non-protein coding RNA 1426	Other	other
3.186	0.0129	ENSG00000130477	UNC13A	unc-13 homolog A	Plasma Membrane	other
3.151	0	ENSG00000060558	GNA15	G protein subunit alpha 15	Plasma Membrane	enzyme
3.125	8e-06	ENSG00000073350	LLGL2	LLGL scribble cell polarity complex component 2	Cytoplasm	other
3.123	0	ENSG00000136155	SCEL	sciellin	Cytoplasm	other
3.119	0.0048	ENSG00000267454	ZNF582-DT	ZNF582 divergent transcript	Other	other
3.109	0.00539	ENSG00000198692	EIF1AY	eukaryotic translation initiation factor 1A Y-linked	Other	translation regulator
3.102	0.00542	ENSG00000174640	SLCO2A1	solute carrier organic anion transporter family member 2A1	Plasma Membrane	transporter
3.097	0	ENSG00000135373	EHF	ETS homologous factor	Nucleus	transcription regulator
3.095	0	ENSG00000006118	TMEM132A	transmembrane protein 132A	Cytoplasm	other
3.071	9.7e-05	ENSG00000115112	TFCP2L1	transcription factor CP2 like 1	Nucleus	transcription regulator
3.07	0.0407	ENSG00000274290	H2BC6	H2B clustered histone 6	Nucleus	other
3.067	0.0028	ENSG00000042980	ADAM28	ADAM metallopeptidase domain 28	Plasma Membrane	peptidase
3.066	0.0245	ENSG00000262333	HNRNPA1P16	heterogeneous nuclear ribonucleoprotein A1 pseudogene 16	Other	other
3.055	0	ENSG00000126561	STAT5A	signal transducer and activator of transcription 5A	Nucleus	transcription regulator
3.052	0.0231	ENSG00000279035	RP11_649A183		Other	other
3.048	0.017	ENSG00000148655	LRMDA	leucine rich melanocyte differentiation associated	Other	other
3.033	0	ENSG00000162433	AK4	adenylate kinase 4	Cytoplasm	kinase
3.029	0.00225	ENSG00000087510	TFAP2C	transcription factor AP-2 gamma	Nucleus	transcription regulator
3.022	0.0114	ENSG00000127507	ADGRE2	adhesion G protein-coupled receptor E2	Plasma Membrane	other
3.022	0.0298	ENSG00000100583	SAMD15	sterile alpha motif domain containing 15	Other	other
3.013	2e-06	ENSG00000137857	DUOX1	dual oxidase 1	Plasma Membrane	enzyme
3.009	0.000837	ENSG00000287553	AC090617.10		Other	other
3.007	0	ENSG00000165474	GJB2	gap junction protein beta 2	Plasma Membrane	transporter
3.003	0.0137	ENSG00000240038	AMY2B	amylase alpha 2B	Extracellular Space	enzyme
2.993	0	ENSG00000131016	AKAP12	A-kinase anchoring protein 12	Cytoplasm	transporter
2.992	0.00178	ENSG00000177464	GPR4	G protein-coupled receptor 4	Plasma Membrane	G-protein coupled receptor
2.983	0.000946	ENSG00000099725	PRKY	protein kinase Y-linked (pseudogene)	Other	other
2.979	5.4e-05	ENSG00000153294	ADGRF4	adhesion G protein-coupled receptor F4	Plasma Membrane	G-protein coupled receptor
2.979	0.000826	ENSG00000134533	RERG	RAS like estrogen regulated growth inhibitor	Nucleus	enzyme
2.975	0.0492	ENSG00000151790	TDO2	tryptophan 2,3-dioxygenase	Cytoplasm	enzyme
2.966	0.000615	ENSG00000124593	RP11-298J23.10		Other	other
2.959	0	ENSG00000204642	HLA-F	major histocompatibility complex, class I, F	Plasma Membrane	transmembrane receptor
2.952	7.5e-05	ENSG00000170465	KRT6C	keratin 6C	Cytoplasm	other
2.95	0	ENSG00000198768	APCDD1L	APC down-regulated 1 like	Other	other
2.941	0.0296	ENSG00000258791	LINC00520	long intergenic non-protein coding RNA 520	Other	other
2.928	0.00109	ENSG00000198435	NRARP	NOTCH regulated ankyrin repeat protein	Nucleus	transcription regulator
2.927	1e-06	ENSG00000284753	EEF1AKMT4	EEF1A lysine methyltransferase 4	Other	enzyme
2.925	0	ENSG00000171368	TPPP	tubulin polymerization promoting protein	Cytoplasm	enzyme
2.924	1.7e-05	ENSG00000272168	CASC15	cancer susceptibility 15	Other	other
2.923	0	ENSG00000105835	NAMPT	nicotinamide phosphoribosyltransferase	Extracellular Space	cytokine
2.905	0	ENSG00000143061	IGSF3	immunoglobulin superfamily member 3	Plasma Membrane	other
2.901	4.6e-05	ENSG00000100311	PDGFB	platelet derived growth factor subunit B	Extracellular Space	growth factor
2.894	0	ENSG00000102802	MEDAG	mesenteric estrogen dependent adipogenesis	Cytoplasm	other
2.888	0.0475	ENSG00000170356	OR2A20P	olfactory receptor family 2 subfamily A member 20 pseudogene	Other	other
2.87	0	ENSG00000079215	SLC1A3	solute carrier family 1 member 3	Plasma Membrane	transporter
2.847	0.00321	ENSG00000184005	ST6GALNAC3	ST6 N-acetylgalactosaminide alpha-2,6-sialyltransferase 3	Cytoplasm	enzyme
2.839	0.00783	ENSG00000138185	ENTPD1	ectonucleoside triphosphate diphosphohydrolase 1	Plasma Membrane	enzyme
2.827	0	ENSG00000113389	NPR3	natriuretic peptide receptor 3	Plasma Membrane	G-protein coupled receptor
2.814	2.1e-05	ENSG00000279806	RP11_58O92		Other	other
2.802	0	ENSG00000261150	EPPK1	epiplakin 1	Cytoplasm	other
2.8	0.000678	ENSG00000163624	CDS1	CDP-diacylglycerol synthase 1	Cytoplasm	enzyme
2.774	0.0142	ENSG00000076554	TPD52	tumor protein D52	Cytoplasm	other
2.773	0.00211	ENSG00000285641	AL358472.6		Other	other
2.771	0	ENSG00000061656	SPAG4	sperm associated antigen 4	Cytoplasm	other
2.766	0.000271	ENSG00000008516	MMP25	matrix metallopeptidase 25	Plasma Membrane	peptidase
2.759	0	ENSG00000156804	FBXO32	F-box protein 32	Cytoplasm	enzyme
2.758	8e-06	ENSG00000214900	LINC01588	long intergenic non-protein coding RNA 1588	Other	other
2.752	0.0211	ENSG00000170549	IRX1	iroquois homeobox 1	Nucleus	transcription regulator
2.751	0.0107	ENSG00000088002	SULT2B1	sulfotransferase family 2B member 1	Cytoplasm	enzyme
2.748	0	ENSG00000185215	TNFAIP2	TNF alpha induced protein 2	Extracellular Space	other
2.743	0	ENSG00000175591	P2RY2	purinergic receptor P2Y2	Plasma Membrane	G-protein coupled receptor
2.734	4e-06	ENSG00000142273	CBLC	Cbl proto-oncogene C	Nucleus	enzyme
2.731	0.000198	ENSG00000171004	HS6ST2	heparan sulfate 6-O-sulfotransferase 2	Plasma Membrane	enzyme
2.72	0.041	ENSG00000253330	RP11_697N183		Other	other
2.704	0	ENSG00000124225	PMEPA1	prostate transmembrane protein, androgen induced 1	Plasma Membrane	other
2.687	0.000417	ENSG00000143333	RGS16	regulator of G protein signaling 16	Cytoplasm	enzyme
2.663	0.0037	ENSG00000184949	FAM227A	family with sequence similarity 227 member A	Other	other
2.659	0	ENSG00000163874	ZC3H12A	zinc finger CCCH-type containing 12A	Cytoplasm	enzyme
2.657	0.0301	ENSG00000266010	GATA6-AS1	GATA6 antisense RNA 1 (head to head)	Other	other
2.655	0.000544	ENSG00000129514	FOXA1	forkhead box A1	Nucleus	transcription regulator
2.654	0.00143	ENSG00000186891	TNFRSF18	TNF receptor superfamily member 18	Plasma Membrane	transmembrane receptor
2.652	7.3e-05	ENSG00000167874	TMEM88	transmembrane protein 88	Plasma Membrane	other
2.65	6e-06	ENSG00000163216	SPRR2D	small proline rich protein 2D	Cytoplasm	other
2.65	0.000345	ENSG00000119866	BCL11A	BAF chromatin remodeling complex subunit BCL11A	Nucleus	transcription regulator
2.639	0.000251	ENSG00000241794	SPRR2A	small proline rich protein 2A	Cytoplasm	other
2.637	0.000207	ENSG00000136237	RAPGEF5	Rap guanine nucleotide exchange factor 5	Nucleus	other
2.632	1.8e-05	ENSG00000158769	F11R	F11 receptor	Plasma Membrane	other
2.627	0.00855	ENSG00000170579	DLGAP1	DLG associated protein 1	Plasma Membrane	other
2.619	0.0452	ENSG00000103449	SALL1	spalt like transcription factor 1	Nucleus	transcription regulator
2.615	0.0126	ENSG00000104490	NCALD	neurocalcin delta	Cytoplasm	other
2.61	0.0317	ENSG00000284052	RP11-284E5.1		Other	other
2.604	0.000402	ENSG00000213062	RP1_206D156		Other	other
2.599	0.00686	ENSG00000261578	RP11_21L232		Other	other
2.596	0.0247	ENSG00000126460	PRRG2	proline rich and Gla domain 2	Extracellular Space	other
2.595	4.6e-05	ENSG00000131471	AOC3	amine oxidase copper containing 3	Plasma Membrane	enzyme
2.59	0.0292	ENSG00000175536	LIPT2	lipoyl(octanoyl) transferase 2	Cytoplasm	enzyme
2.589	2e-06	ENSG00000189280	GJB5	gap junction protein beta 5	Plasma Membrane	transporter
2.589	0.0269	ENSG00000089847	ANKRD24	ankyrin repeat domain 24	Plasma Membrane	other
2.565	0	ENSG00000147119	CHST7	carbohydrate sulfotransferase 7	Cytoplasm	enzyme
2.551	0.00105	ENSG00000163207	IVL	involucrin	Cytoplasm	other
2.55	0.0299	ENSG00000226833	LOC100505774		Other	other
2.549	0.00598	ENSG00000176153	GPX2	glutathione peroxidase 2	Cytoplasm	enzyme
2.535	0.00024	ENSG00000169474	SPRR1A	small proline rich protein 1A	Plasma Membrane	other
2.523	0	ENSG00000062038	CDH3	cadherin 3	Plasma Membrane	other
2.52	0	ENSG00000131746	TNS4	tensin 4	Cytoplasm	other
2.513	0.00259	ENSG00000143570	SLC39A1	solute carrier family 39 member 1	Plasma Membrane	transporter
2.509	0.04	ENSG00000223573	TINCR	TINCR ubiquitin domain containing	Other	other
2.501	0	ENSG00000176907	TCIM	transcriptional and immune response regulator	Nucleus	other
2.497	0.00104	ENSG00000183347	GBP6	guanylate binding protein family member 6	Cytoplasm	enzyme
2.471	0.00111	ENSG00000183454	GRIN2A	glutamate ionotropic receptor NMDA type subunit 2A	Plasma Membrane	ion channel
2.46	0.000131	ENSG00000261286	ATP2C2-AS1	ATP2C2 antisense RNA 1	Other	other
2.458	0.0143	ENSG00000125675	GRIA3	glutamate ionotropic receptor AMPA type subunit 3	Plasma Membrane	ion channel
2.455	0.00662	ENSG00000154556	SORBS2	sorbin and SH3 domain containing 2	Plasma Membrane	other
2.454	0.00068	ENSG00000174871	CNIH2	cornichon family AMPA receptor auxiliary protein 2	Extracellular Space	other
2.438	0.0413	ENSG00000164849	GPR146	G protein-coupled receptor 146	Plasma Membrane	G-protein coupled receptor
2.432	0.0103	ENSG00000205076	LGALS7/LGALS7B	galectin 7	Extracellular Space	other
2.427	0.000154	ENSG00000138378	STAT4	signal transducer and activator of transcription 4	Nucleus	transcription regulator
2.425	1e-06	ENSG00000115221	ITGB6	integrin subunit beta 6	Plasma Membrane	other
2.418	0.0109	ENSG00000197614	MFAP5	microfibril associated protein 5	Extracellular Space	other
2.409	0.000423	ENSG00000116852	KIF21B	kinesin family member 21B	Cytoplasm	other
2.405	0.00768	ENSG00000263843	MIF4GD-DT	MIF4GD divergent transcript	Other	other
2.404	9e-06	ENSG00000143546	S100A8	S100 calcium binding protein A8	Cytoplasm	other
2.404	0.00888	ENSG00000002587	HS3ST1	heparan sulfate-glucosamine 3-sulfotransferase 1	Cytoplasm	enzyme
2.397	0	ENSG00000163235	TGFA	transforming growth factor alpha	Extracellular Space	growth factor
2.395	0	ENSG00000171617	ENC1	ectodermal-neural cortex 1	Nucleus	peptidase
2.394	0.00507	ENSG00000106278	PTPRZ1	protein tyrosine phosphatase receptor type Z1	Plasma Membrane	phosphatase
2.389	0.0135	ENSG00000146477	SLC22A3	solute carrier family 22 member 3	Plasma Membrane	transporter
2.387	0	ENSG00000134247	PTGFRN	prostaglandin F2 receptor inhibitor	Plasma Membrane	other
2.38	0.0309	ENSG00000175147	TMEM51-AS1	TMEM51 antisense RNA 1	Other	other
2.357	0.0125	ENSG00000153982	GDPD1	glycerophosphodiester phosphodiesterase domain containing 1	Cytoplasm	enzyme
2.351	0.000107	ENSG00000105996	HOXA2	homeobox A2	Nucleus	transcription regulator
2.346	0	ENSG00000163220	S100A9	S100 calcium binding protein A9	Cytoplasm	other
2.342	0.0047	ENSG00000185250	PPIL6	peptidylprolyl isomerase like 6	Other	enzyme
2.34	0	ENSG00000177989	ODF3B	outer dense fiber of sperm tails 3B	Other	enzyme
2.324	0	ENSG00000154217	PITPNC1	phosphatidylinositol transfer protein cytoplasmic 1	Cytoplasm	transporter
2.323	0	ENSG00000027075	PRKCH	protein kinase C eta	Cytoplasm	kinase
2.321	0.000252	ENSG00000141524	TMC6	transmembrane channel like 6	Cytoplasm	transporter
2.32	0.00243	ENSG00000121742	GJB6	gap junction protein beta 6	Plasma Membrane	transporter
2.316	0.00215	ENSG00000268001	CARD8-AS1	CARD8 antisense RNA 1	Other	other
2.316	0.00767	ENSG00000232070	TMEM253	transmembrane protein 253	Other	other
2.316	0.0196	ENSG00000157992	KRTCAP3	keratinocyte associated protein 3	Other	other
2.308	1e-06	ENSG00000182463	TSHZ2	teashirt zinc finger homeobox 2	Nucleus	transcription regulator
2.308	0.00719	ENSG00000261087	ZNNT1	ZNF706 neighboring transcript 1	Other	other
2.304	0.000363	ENSG00000057294	PKP2	plakophilin 2	Plasma Membrane	other
2.301	0.00689	ENSG00000147465	STAR	steroidogenic acute regulatory protein	Cytoplasm	transporter
2.296	0	ENSG00000099812	MISP	mitotic spindle positioning	Plasma Membrane	other
2.294	0.0314	ENSG00000138646	HERC5	HECT and RLD domain containing E3 ubiquitin protein ligase 5	Cytoplasm	enzyme
2.287	0.00041	ENSG00000137460	FHDC1	FH2 domain containing 1	Cytoplasm	other
2.279	0.00406	ENSG00000196557	CACNA1H	calcium voltage-gated channel subunit alpha1 H	Plasma Membrane	ion channel
2.271	0	ENSG00000046604	DSG2	desmoglein 2	Plasma Membrane	other
2.263	0	ENSG00000067606	PRKCZ	protein kinase C zeta	Cytoplasm	kinase
2.263	8.8e-05	ENSG00000256433	RP1_102E248		Other	other
2.258	0.026	ENSG00000124215	CDH26	cadherin 26	Plasma Membrane	other
2.256	0	ENSG00000149633	KIAA1755	KIAA1755	Other	other
2.253	0	ENSG00000101670	LIPG	lipase G, endothelial type	Extracellular Space	enzyme
2.252	0	ENSG00000188015	S100A3	S100 calcium binding protein A3	Nucleus	transporter
2.243	0	ENSG00000128342	LIF	LIF interleukin 6 family cytokine	Extracellular Space	cytokine
2.211	0	ENSG00000114251	WNT5A	Wnt family member 5A	Extracellular Space	cytokine
2.208	0	ENSG00000167600	CYP2S1	cytochrome P450 family 2 subfamily S member 1	Cytoplasm	enzyme
2.208	0	ENSG00000205420	KRT6A	keratin 6A	Cytoplasm	other
2.195	0.00142	ENSG00000168143	FAM83B	family with sequence similarity 83 member B	Cytoplasm	other
2.171	0	ENSG00000130844	ZNF331	zinc finger protein 331	Nucleus	transcription regulator
2.168	1.2e-05	ENSG00000127311	HELB	DNA helicase B	Nucleus	enzyme
2.167	0	ENSG00000125538	IL1B	interleukin 1 beta	Extracellular Space	cytokine
2.165	0.00299	ENSG00000237399	PITRM1-AS1	PITRM1 antisense RNA 1	Other	other
2.164	0.0499	ENSG00000268655	LOC101059948	uncharacterized LOC101059948	Other	other
2.16	0	ENSG00000170145	SIK2	salt inducible kinase 2	Cytoplasm	kinase
2.157	0.0123	ENSG00000234678	ELF3-AS1	ELF3 antisense RNA 1	Other	other
2.156	0.0393	ENSG00000101230	ISM1	isthmin 1	Other	other
2.154	0.000378	ENSG00000145911	N4BP3	NEDD4 binding protein 3	Cytoplasm	other
2.152	0	ENSG00000111012	CYP27B1	cytochrome P450 family 27 subfamily B member 1	Cytoplasm	enzyme
2.152	0.000189	ENSG00000203999	LINC01270	long intergenic non-protein coding RNA 1270	Other	other
2.146	2.1e-05	ENSG00000133134	BEX2	brain expressed X-linked 2	Nucleus	other
2.146	0.00368	ENSG00000163590	PPM1L	protein phosphatase, Mg2+/Mn2+ dependent 1L	Cytoplasm	phosphatase
2.141	0	ENSG00000125772	GPCPD1	glycerophosphocholine phosphodiesterase 1	Cytoplasm	enzyme
2.139	0.039	ENSG00000068831	RASGRP2	RAS guanyl releasing protein 2	Cytoplasm	other
2.137	9e-06	ENSG00000167723	TRPV3	transient receptor potential cation channel subfamily V member 3	Plasma Membrane	ion channel
2.137	5.2e-05	ENSG00000173376	NDNF	neuron derived neurotrophic factor	Extracellular Space	other
2.13	0.0152	ENSG00000167105	TMEM92	transmembrane protein 92	Nucleus	other
2.121	2.5e-05	ENSG00000149573	MPZL2	myelin protein zero like 2	Plasma Membrane	other
2.116	0	ENSG00000213190	MLLT11	MLLT11 transcription factor 7 cofactor	Cytoplasm	other
2.113	0	ENSG00000109320	NFKB1	nuclear factor kappa B subunit 1	Nucleus	transcription regulator
2.104	1e-06	ENSG00000147894	C9orf72	C9orf72-SMCR8 complex subunit	Cytoplasm	other
2.092	6.1e-05	ENSG00000134755	DSC2	desmocollin 2	Plasma Membrane	other
2.092	0.00979	ENSG00000177508	IRX3	iroquois homeobox 3	Nucleus	transcription regulator
2.078	0	ENSG00000132906	CASP9	caspase 9	Cytoplasm	peptidase
2.075	0	ENSG00000108691	CCL2	C-C motif chemokine ligand 2	Extracellular Space	cytokine
2.073	0.0112	ENSG00000187634	SAMD11	sterile alpha motif domain containing 11	Nucleus	other
2.064	0.0121	ENSG00000235560	ZNF747-DT		Other	other
2.055	0	ENSG00000131196	NFATC1	nuclear factor of activated T cells 1	Nucleus	transcription regulator
2.048	0	ENSG00000065618	COL17A1	collagen type XVII alpha 1 chain	Extracellular Space	other
2.037	0	ENSG00000163132	MSX1	msh homeobox 1	Nucleus	transcription regulator
2.031	0	ENSG00000167604	NFKBID	NFKB inhibitor delta	Nucleus	transcription regulator
2.03	0.00535	ENSG00000275216	RP11_54H74		Other	other
2.027	0.0227	ENSG00000237651	C2orf74	chromosome 2 open reading frame 74	Other	other
2.015	6e-06	ENSG00000230795	HLA-K	major histocompatibility complex, class I, K (pseudogene)	Plasma Membrane	other
2.015	6.9e-05	ENSG00000185634	SHC4	SHC adaptor protein 4	Cytoplasm	other
2.015	0.000989	ENSG00000008323	PLEKHG6	pleckstrin homology and RhoGEF domain containing G6	Cytoplasm	other
2.005	0.000943	ENSG00000176920	FUT2	fucosyltransferase 2	Cytoplasm	enzyme
1.998	0	ENSG00000213949	ITGA1	integrin subunit alpha 1	Plasma Membrane	other
1.993	0	ENSG00000163637	PRICKLE2	prickle planar cell polarity protein 2	Nucleus	other
1.992	4.2e-05	ENSG00000103067	ESRP2	epithelial splicing regulatory protein 2	Nucleus	other
1.991	0	ENSG00000077044	DGKD	diacylglycerol kinase delta	Cytoplasm	kinase
1.99	0.02	ENSG00000129951	PLPPR3	phospholipid phosphatase related 3	Other	phosphatase
1.988	0.012	ENSG00000260948	RP11_552M118		Other	other
1.982	0	ENSG00000122862	SRGN	serglycin	Cytoplasm	other
1.98	4e-06	ENSG00000197405	C5AR1	complement C5a receptor 1	Plasma Membrane	G-protein coupled receptor
1.975	0	ENSG00000196754	S100A2	S100 calcium binding protein A2	Nucleus	other
1.972	5e-06	ENSG00000133874	RNF122	ring finger protein 122	Cytoplasm	enzyme
1.971	0	ENSG00000152377	SPOCK1	SPARC (osteonectin), cwcv and kazal like domains proteoglycan 1	Extracellular Space	other
1.97	0	ENSG00000111275	ALDH2	aldehyde dehydrogenase 2 family member	Cytoplasm	enzyme
1.968	0.000132	ENSG00000163362	INAVA	innate immunity activator	Nucleus	other
1.965	0	ENSG00000272398	CD24	CD24 molecule	Plasma Membrane	other
1.952	0	ENSG00000143341	HMCN1	hemicentin 1	Extracellular Space	other
1.947	0	ENSG00000265190	ANXA8/ANXA8L1	annexin A8	Plasma Membrane	other
1.946	0	ENSG00000120708	TGFBI	transforming growth factor beta induced	Extracellular Space	other
1.944	0.00189	ENSG00000067048	DDX3Y	DEAD-box helicase 3 Y-linked	Cytoplasm	enzyme
1.943	0	ENSG00000100558	PLEK2	pleckstrin 2	Plasma Membrane	other
1.926	0	ENSG00000104635	SLC39A14	solute carrier family 39 member 14	Plasma Membrane	transporter
1.926	0.00456	ENSG00000259820	AC0838431		Other	other
1.926	0.00966	ENSG00000237943	PRKCQ-AS1		Other	other
1.92	0.000259	ENSG00000151136	BTBD11	BTB domain containing 11	Other	transcription regulator
1.917	0	ENSG00000113645	WWC1	WW and C2 domain containing 1	Cytoplasm	transcription regulator
1.916	0	ENSG00000134569	LRP4	LDL receptor related protein 4	Extracellular Space	other
1.909	0.00264	ENSG00000213073	CHP1P2	CHP1 pseudogene 2	Other	other
1.906	0	ENSG00000151388	ADAMTS12	ADAM metallopeptidase with thrombospondin type 1 motif 12	Extracellular Space	peptidase
1.905	0	ENSG00000198814	GK	glycerol kinase	Cytoplasm	kinase
1.897	4.4e-05	ENSG00000089091	DZANK1	double zinc ribbon and ankyrin repeat domains 1	Other	other
1.895	1e-06	ENSG00000166145	SPINT1	serine peptidase inhibitor, Kunitz type 1	Extracellular Space	other
1.885	0	ENSG00000108551	RASD1	ras related dexamethasone induced 1	Cytoplasm	enzyme
1.885	4.1e-05	ENSG00000206337	HCP5	HLA complex P5	Other	other
1.884	0.0476	ENSG00000249459	ZNF286B	zinc finger protein 286B (pseudogene)	Other	other
1.883	0	ENSG00000096696	DSP	desmoplakin	Plasma Membrane	other
1.883	0	ENSG00000112715	VEGFA	vascular endothelial growth factor A	Extracellular Space	growth factor
1.882	0.000576	ENSG00000104951	IL4I1	interleukin 4 induced 1	Cytoplasm	enzyme
1.88	0	ENSG00000206075	SERPINB5	serpin family B member 5	Extracellular Space	other
1.88	8e-06	ENSG00000111335	OAS2	2'-5'-oligoadenylate synthetase 2	Cytoplasm	enzyme
1.879	0	ENSG00000166396	SERPINB7	serpin family B member 7	Cytoplasm	other
1.878	0	ENSG00000091129	NRCAM	neuronal cell adhesion molecule	Plasma Membrane	other
1.876	0.0264	ENSG00000168032	ENTPD3	ectonucleoside triphosphate diphosphohydrolase 3	Plasma Membrane	enzyme
1.874	2.1e-05	ENSG00000112559	MDFI	MyoD family inhibitor	Cytoplasm	other
1.865	0.00619	ENSG00000154764	WNT7A	Wnt family member 7A	Extracellular Space	cytokine
1.86	5e-06	ENSG00000095752	IL11	interleukin 11	Extracellular Space	cytokine
1.857	2.2e-05	ENSG00000251381	LINC00958	long intergenic non-protein coding RNA 958	Other	other
1.852	0.000102	ENSG00000183421	RIPK4	receptor interacting serine/threonine kinase 4	Nucleus	kinase
1.846	0.000421	ENSG00000170558	CDH2	cadherin 2	Plasma Membrane	other
1.84	0.0244	ENSG00000258777	HIF1A-AS1	HIF1A antisense RNA 1	Other	other
1.836	1.4e-05	ENSG00000134762	DSC3	desmocollin 3	Plasma Membrane	other
1.822	0.0172	ENSG00000168743	NPNT	nephronectin	Plasma Membrane	other
1.821	0.00151	ENSG00000153707	PTPRD	protein tyrosine phosphatase receptor type D	Plasma Membrane	phosphatase
1.81	0.000113	ENSG00000177494	ZBED2	zinc finger BED-type containing 2	Nucleus	transcription regulator
1.81	0.0401	ENSG00000143590	EFNA3	ephrin A3	Plasma Membrane	kinase
1.806	2e-06	ENSG00000134757	DSG3	desmoglein 3	Plasma Membrane	other
1.802	0	ENSG00000120875	DUSP4	dual specificity phosphatase 4	Nucleus	phosphatase
1.798	0	ENSG00000173166	RAPH1	Ras association (RalGDS/AF-6) and pleckstrin homology domains 1	Plasma Membrane	other
1.785	0.0351	ENSG00000167644	C19orf33	chromosome 19 open reading frame 33	Nucleus	other
1.783	0.0161	ENSG00000248124	RRN3P1	RRN3 pseudogene 1	Other	other
1.781	0.0111	ENSG00000257027	RP11_705C153		Other	other
1.777	0	ENSG00000130066	SAT1	spermidine/spermine N1-acetyltransferase 1	Cytoplasm	enzyme
1.776	0.00021	ENSG00000125731	SH2D3A	SH2 domain containing 3A	Cytoplasm	other
1.775	7e-05	ENSG00000155542	SETD9	SET domain containing 9	Nucleus	enzyme
1.771	0	ENSG00000178078	STAP2	signal transducing adaptor family member 2	Cytoplasm	other
1.771	2e-06	ENSG00000247095	MIR210HG	MIR210 host gene	Other	other
1.77	0.0233	ENSG00000183208	GDPGP1	GDP-D-glucose phosphorylase 1	Cytoplasm	enzyme
1.769	0	ENSG00000196878	LAMB3	laminin subunit beta 3	Extracellular Space	transporter
1.765	0	ENSG00000198719	DLL1	delta like canonical Notch ligand 1	Plasma Membrane	enzyme
1.761	6.9e-05	ENSG00000162493	PDPN	podoplanin	Plasma Membrane	other
1.755	5.5e-05	ENSG00000259863	SH3RF3-AS1	SH3RF3 antisense RNA 1	Other	other
1.749	0	ENSG00000175793	SFN	stratifin	Cytoplasm	other
1.749	0.00118	ENSG00000111863	ADTRP	androgen dependent TFPI regulating protein	Plasma Membrane	enzyme
1.745	0.0291	ENSG00000262160	RP11_96D111		Other	other
1.738	0.00149	ENSG00000167880	EVPL	envoplakin	Plasma Membrane	other
1.738	0.00893	ENSG00000064042	LIMCH1	LIM and calponin homology domains 1	Cytoplasm	other
1.732	0	ENSG00000205189	ZBTB10	zinc finger and BTB domain containing 10	Nucleus	transcription regulator
1.729	0	ENSG00000129824	RPS4Y1	ribosomal protein S4 Y-linked 1	Cytoplasm	other
1.727	0	ENSG00000073282	TP63	tumor protein p63	Nucleus	transcription regulator
1.727	0.0323	ENSG00000139597	N4BP2L1	NEDD4 binding protein 2 like 1	Other	other
1.714	0.000598	ENSG00000171174	RBKS	ribokinase	Cytoplasm	kinase
1.706	6e-06	ENSG00000178919	FOXE1	forkhead box E1	Nucleus	transcription regulator
1.706	0.0227	ENSG00000166535	A2ML1	alpha-2-macroglobulin like 1	Cytoplasm	other
1.703	0.0442	ENSG00000168405	CMAHP	cytidine monophospho-N-acetylneuraminic acid hydroxylase, pseudogene	Cytoplasm	other
1.702	2e-06	ENSG00000188910	GJB3	gap junction protein beta 3	Plasma Membrane	transporter
1.701	0.0234	ENSG00000176125	UFSP1	UFM1 specific peptidase 1 (inactive)	Cytoplasm	enzyme
1.7	0	ENSG00000100647	SUSD6	sushi domain containing 6	Other	other
1.699	0.0049	ENSG00000171056	SOX7	SRY-box transcription factor 7	Nucleus	transcription regulator
1.694	4.5e-05	ENSG00000244165	P2RY11	purinergic receptor P2Y11	Plasma Membrane	G-protein coupled receptor
1.693	0.00983	ENSG00000111452	ADGRD1	adhesion G protein-coupled receptor D1	Plasma Membrane	G-protein coupled receptor
1.692	0	ENSG00000131370	SH3BP5	SH3 domain binding protein 5	Cytoplasm	other
1.689	2.8e-05	ENSG00000197208	SLC22A4	solute carrier family 22 member 4	Plasma Membrane	transporter
1.689	0.0205	ENSG00000253669	GASAL1	growth arrest associated lncRNA 1	Other	other
1.686	0.0031	ENSG00000166924	NYAP1	neuronal tyrosine phosphorylated phosphoinositide-3-kinase adaptor 1	Other	other
1.679	0.00216	ENSG00000076826	CAMSAP3	calmodulin regulated spectrin associated protein family member 3	Cytoplasm	other
1.674	0.00198	ENSG00000215788	TNFRSF25	TNF receptor superfamily member 25	Plasma Membrane	transmembrane receptor
1.668	0	ENSG00000008300	CELSR3	cadherin EGF LAG seven-pass G-type receptor 3	Plasma Membrane	G-protein coupled receptor
1.666	0.0269	ENSG00000267270	PARD6G-AS1	PARD6G antisense RNA 1	Other	other
1.663	0	ENSG00000058085	LAMC2	laminin subunit gamma 2	Extracellular Space	other
1.657	0.032	ENSG00000135951	TSGA10	testis specific 10	Cytoplasm	other
1.656	0.0227	ENSG00000120149	MSX2	msh homeobox 2	Nucleus	transcription regulator
1.655	0.0124	ENSG00000148346	LCN2	lipocalin 2	Extracellular Space	transporter
1.655	0.0338	ENSG00000138271	GPR87	G protein-coupled receptor 87	Plasma Membrane	G-protein coupled receptor
1.652	0.000659	ENSG00000169403	PTAFR	platelet activating factor receptor	Plasma Membrane	G-protein coupled receptor
1.643	0.00744	ENSG00000049283	EPN3	epsin 3	Cytoplasm	other
1.641	0.0487	ENSG00000147697	GSDMC	gasdermin C	Cytoplasm	other
1.64	0.000988	ENSG00000069493	CLEC2D	C-type lectin domain family 2 member D	Plasma Membrane	transmembrane receptor
1.639	0.000273	ENSG00000160683	CXCR5	C-X-C motif chemokine receptor 5	Plasma Membrane	G-protein coupled receptor
1.638	0	ENSG00000149289	ZC3H12C	zinc finger CCCH-type containing 12C	Other	other
1.638	0.0086	ENSG00000105963	ADAP1	ArfGAP with dual PH domains 1	Nucleus	other
1.634	0.0064	ENSG00000105371	ICAM4	intercellular adhesion molecule 4 (Landsteiner-Wiener blood group)	Plasma Membrane	other
1.633	1.7e-05	ENSG00000137266	SLC22A23	solute carrier family 22 member 23	Other	transporter
1.631	0.042	ENSG00000237054	PRMT5-AS1	PRMT5 antisense RNA 1	Other	other
1.63	2e-06	ENSG00000143434	SEMA6C	semaphorin 6C	Plasma Membrane	other
1.629	0.000774	ENSG00000181004	BBS12	Bardet-Biedl syndrome 12	Extracellular Space	other
1.627	6e-06	ENSG00000137699	TRIM29	tripartite motif containing 29	Cytoplasm	transcription regulator
1.624	0.0154	ENSG00000160117	ANKLE1	ankyrin repeat and LEM domain containing 1	Cytoplasm	enzyme
1.622	4.4e-05	ENSG00000145365	TIFA	TRAF interacting protein with forkhead associated domain	Cytoplasm	other
1.62	7.5e-05	ENSG00000225177	NHSL1-AS1	NHSL1 antisense RNA 1	Other	other
1.612	0.00425	ENSG00000148541	FAM13C	family with sequence similarity 13 member C	Other	other
1.607	0.000419	ENSG00000169122	FAM110B	family with sequence similarity 110 member B	Cytoplasm	other
1.602	0.0056	ENSG00000257497	RP11_585P45		Other	other
1.588	0.0171	ENSG00000144891	AGTR1	angiotensin II receptor type 1	Plasma Membrane	G-protein coupled receptor
1.586	0	ENSG00000138639	ARHGAP24	Rho GTPase activating protein 24	Cytoplasm	other
1.585	8e-06	ENSG00000182795	C1orf116	chromosome 1 open reading frame 116	Cytoplasm	other
1.584	0.0105	ENSG00000143217	NECTIN4	nectin cell adhesion molecule 4	Plasma Membrane	other
1.583	0.0486	ENSG00000196932	TMEM26	transmembrane protein 26	Other	other
1.58	2e-05	ENSG00000104998	IL27RA	interleukin 27 receptor subunit alpha	Plasma Membrane	transmembrane receptor
1.576	0.0305	ENSG00000224616	RTCA-AS1	RTCA antisense RNA 1	Other	other
1.568	4e-06	ENSG00000105699	LSR	lipolysis stimulated lipoprotein receptor	Nucleus	transcription regulator
1.568	0.0128	ENSG00000171984	SHLD1	shieldin complex subunit 1	Nucleus	other
1.566	2e-06	ENSG00000188760	TMEM198	transmembrane protein 198	Other	other
1.562	3e-06	ENSG00000184254	ALDH1A3	aldehyde dehydrogenase 1 family member A3	Cytoplasm	enzyme
1.558	0.00135	ENSG00000188033	ZNF490	zinc finger protein 490	Nucleus	transcription regulator
1.554	0.0397	ENSG00000236682	MAP3K2-DT	MAP3K2 divergent transcript	Other	other
1.551	0.0192	ENSG00000213144	RP11_64B162		Other	other
1.543	0	ENSG00000110042	DTX4	deltex E3 ubiquitin ligase 4	Cytoplasm	enzyme
1.542	0.00915	ENSG00000114374	USP9Y	ubiquitin specific peptidase 9 Y-linked	Cytoplasm	peptidase
1.535	0.00207	ENSG00000129354	AP1M2	adaptor related protein complex 1 subunit mu 2	Cytoplasm	transporter
1.533	0.0275	ENSG00000105792	CFAP69	cilia and flagella associated protein 69	Cytoplasm	other
1.53	0.0361	ENSG00000260401	RP11_800A34		Other	other
1.529	0.000385	ENSG00000136689	IL1RN	interleukin 1 receptor antagonist	Extracellular Space	cytokine
1.527	0	ENSG00000146278	PNRC1	proline rich nuclear receptor coactivator 1	Nucleus	other
1.517	5.8e-05	ENSG00000134508	CABLES1	Cdk5 and Abl enzyme substrate 1	Nucleus	other
1.515	0.0298	ENSG00000138606	SHF	Src homology 2 domain containing F	Other	other
1.513	0	ENSG00000186847	KRT14	keratin 14	Cytoplasm	other
1.513	0.0238	ENSG00000187187	ZNF546	zinc finger protein 546	Nucleus	transcription regulator
1.512	0	ENSG00000150764	DIXDC1	DIX domain containing 1	Cytoplasm	other
1.505	0	ENSG00000152049	KCNE4	potassium voltage-gated channel subfamily E regulatory subunit 4	Plasma Membrane	ion channel
1.501	0.00026	ENSG00000233621	ZC3H12A-DT		Other	other
1.495	1e-06	ENSG00000081277	PKP1	plakophilin 1	Plasma Membrane	other
1.493	0	ENSG00000178860	MSC	musculin	Cytoplasm	transcription regulator
1.49	0	ENSG00000178764	ZHX2	zinc fingers and homeoboxes 2	Nucleus	transcription regulator
1.488	0.0112	ENSG00000042062	RIPOR3	RIPOR family member 3	Other	other
1.487	0.0456	ENSG00000204301	NOTCH4	notch receptor 4	Plasma Membrane	transcription regulator
1.485	0	ENSG00000132470	ITGB4	integrin subunit beta 4	Plasma Membrane	transmembrane receptor
1.484	0	ENSG00000173276	ZBTB21	zinc finger and BTB domain containing 21	Nucleus	transcription regulator
1.478	0.0191	ENSG00000160179	ABCG1	ATP binding cassette subfamily G member 1	Plasma Membrane	transporter
1.475	0.0233	ENSG00000196418	ZNF124	zinc finger protein 124	Nucleus	transcription regulator
1.474	0.0348	ENSG00000151575	TEX9	testis expressed 9	Other	other
1.473	0.019	ENSG00000214595	EML6	EMAP like 6	Other	other
1.469	0	ENSG00000152409	JMY	junction mediating and regulatory protein, p53 cofactor	Nucleus	transcription regulator
1.46	0.000197	ENSG00000069812	HES2	hes family bHLH transcription factor 2	Nucleus	transcription regulator
1.46	0.00673	ENSG00000065320	NTN1	netrin 1	Extracellular Space	growth factor
1.455	0.00228	ENSG00000105708	ZNF14	zinc finger protein 14	Nucleus	transcription regulator
1.454	0.000185	ENSG00000062582	MRPS24	mitochondrial ribosomal protein S24	Cytoplasm	other
1.45	0.00191	ENSG00000228830	RP4_781K52		Other	other
1.445	0	ENSG00000124216	SNAI1	snail family transcriptional repressor 1	Nucleus	transcription regulator
1.445	1e-06	ENSG00000184363	PKP3	plakophilin 3	Plasma Membrane	other
1.442	0	ENSG00000116962	NID1	nidogen 1	Extracellular Space	other
1.439	5e-06	ENSG00000154736	ADAMTS5	ADAM metallopeptidase with thrombospondin type 1 motif 5	Extracellular Space	peptidase
1.439	0.00171	ENSG00000070190	DAPP1	dual adaptor of phosphotyrosine and 3-phosphoinositides 1	Cytoplasm	other
1.436	0	ENSG00000171444	MCC	MCC regulator of WNT signaling pathway	Cytoplasm	other
1.434	0	ENSG00000164465	DCBLD1	discoidin, CUB and LCCL domain containing 1	Extracellular Space	other
1.434	0.000119	ENSG00000088726	TMEM40	transmembrane protein 40	Other	other
1.432	0	ENSG00000165030	NFIL3	nuclear factor, interleukin 3 regulated	Nucleus	transcription regulator
1.429	0.000311	ENSG00000177380	PPFIA3	PTPRF interacting protein alpha 3	Plasma Membrane	phosphatase
1.428	0	ENSG00000197892	KIF13B	kinesin family member 13B	Cytoplasm	other
1.426	0	ENSG00000038427	VCAN	versican	Extracellular Space	other
1.425	0	ENSG00000146409	SLC18B1	solute carrier family 18 member B1	Other	other
1.424	0.0154	ENSG00000129451	KLK10	kallikrein related peptidase 10	Extracellular Space	peptidase
1.42	0	ENSG00000134909	ARHGAP32	Rho GTPase activating protein 32	Cytoplasm	other
1.42	0.035	ENSG00000059915	PSD	pleckstrin and Sec7 domain containing	Cytoplasm	transporter
1.419	0.00132	ENSG00000198729	PPP1R14C	protein phosphatase 1 regulatory inhibitor subunit 14C	Cytoplasm	other
1.419	0.0136	ENSG00000285589	AC010422.8		Other	other
1.418	0.0129	ENSG00000128833	MYO5C	myosin VC	Cytoplasm	other
1.405	0	ENSG00000119508	NR4A3	nuclear receptor subfamily 4 group A member 3	Nucleus	ligand-dependent nuclear receptor
1.405	0.000151	ENSG00000052344	PRSS8	serine protease 8	Extracellular Space	peptidase
1.405	0.00103	ENSG00000132801	ZSWIM3	zinc finger SWIM-type containing 3	Other	other
1.4	0	ENSG00000119986	AVPI1	arginine vasopressin induced 1	Other	other
1.399	0	ENSG00000054598	FOXC1	forkhead box C1	Nucleus	transcription regulator
1.399	0.0158	ENSG00000138411	HECW2	HECT, C2 and WW domain containing E3 ubiquitin protein ligase 2	Extracellular Space	enzyme
1.396	0.0361	ENSG00000279059	RP11_257O52		Other	other
1.389	0.0172	ENSG00000280287	RP13_554M157		Other	other
1.388	0.0183	ENSG00000090104	RGS1	regulator of G protein signaling 1	Plasma Membrane	enzyme
1.387	0	ENSG00000196470	SIAH1	siah E3 ubiquitin protein ligase 1	Nucleus	enzyme
1.387	1.1e-05	ENSG00000123191	ATP7B	ATPase copper transporting beta	Cytoplasm	transporter
1.385	0	ENSG00000100600	LGMN	legumain	Cytoplasm	peptidase
1.378	0	ENSG00000184384	MAML2	mastermind like transcriptional coactivator 2	Nucleus	transcription regulator
1.376	0	ENSG00000085662	AKR1B1	aldo-keto reductase family 1 member B	Cytoplasm	enzyme
1.373	0	ENSG00000115548	KDM3A	lysine demethylase 3A	Nucleus	transcription regulator
1.372	0	ENSG00000158290	CUL4B	cullin 4B	Nucleus	other
1.371	0	ENSG00000114423	CBLB	Cbl proto-oncogene B	Nucleus	enzyme
1.37	0	ENSG00000171155	C1GALT1C1	C1GALT1 specific chaperone 1	Cytoplasm	other
1.369	0	ENSG00000228794	LINC01128		Other	other
1.369	0.0225	ENSG00000198963	RORB	RAR related orphan receptor B	Nucleus	ligand-dependent nuclear receptor
1.368	0.000701	ENSG00000203709	MIR29B2CHG	MIR29B2 and MIR29C host gene	Other	other
1.366	0	ENSG00000157601	MX1	MX dynamin like GTPase 1	Cytoplasm	enzyme
1.362	0.00823	ENSG00000101213	PTK6	protein tyrosine kinase 6	Cytoplasm	kinase
1.357	0	ENSG00000106070	GRB10	growth factor receptor bound protein 10	Cytoplasm	other
1.357	0.00142	ENSG00000086570	FAT2	FAT atypical cadherin 2	Plasma Membrane	other
1.355	0.000335	ENSG00000121716	PILRB	paired immunoglobin like type 2 receptor beta	Plasma Membrane	other
1.353	0	ENSG00000077238	IL4R	interleukin 4 receptor	Plasma Membrane	transmembrane receptor
1.351	0	ENSG00000010818	HIVEP2	HIVEP zinc finger 2	Nucleus	transcription regulator
1.349	0.000162	ENSG00000196839	ADA	adenosine deaminase	Cytoplasm	enzyme
1.347	0	ENSG00000165195	PIGA	phosphatidylinositol glycan anchor biosynthesis class A	Cytoplasm	enzyme
1.343	0.0167	ENSG00000175318	GRAMD2A	GRAM domain containing 2A	Other	other
1.341	0.0105	ENSG00000092929	UNC13D	unc-13 homolog D	Cytoplasm	other
1.338	0.00999	ENSG00000104413	ESRP1	epithelial splicing regulatory protein 1	Nucleus	other
1.332	0.0433	ENSG00000180660	MAB21L1	mab-21 like 1	Nucleus	other
1.33	0.000929	ENSG00000197696	NMB	neuromedin B	Extracellular Space	other
1.326	0.0215	ENSG00000174292	TNK1	tyrosine kinase non receptor 1	Cytoplasm	kinase
1.323	0	ENSG00000154122	ANKH	ANKH inorganic pyrophosphate transport regulator	Plasma Membrane	transporter
1.321	2e-05	ENSG00000251136	LOC112268015		Other	other
1.317	0	ENSG00000080546	SESN1	sestrin 1	Nucleus	other
1.314	0.000345	ENSG00000124549	BTN2A3P		Other	other
1.311	1e-06	ENSG00000158966	CACHD1	cache domain containing 1	Other	other
1.311	0.00468	ENSG00000186017	ZNF566	zinc finger protein 566	Nucleus	transcription regulator
1.309	0.000471	ENSG00000173727	LOC101927789	FAU, ubiquitin like and ribosomal protein S30 fusion pseudogene	Other	other
1.309	0.000582	ENSG00000197779	ZNF81	zinc finger protein 81	Nucleus	transcription regulator
1.306	0	ENSG00000102743	SLC25A15	solute carrier family 25 member 15	Cytoplasm	transporter
1.305	0	ENSG00000146457	WTAP	WT1 associated protein	Nucleus	other
1.3	0.000112	ENSG00000183876	ARSI	arylsulfatase family member I	Extracellular Space	enzyme
1.295	5e-06	ENSG00000107249	GLIS3	GLIS family zinc finger 3	Nucleus	transcription regulator
1.29	0.0401	ENSG00000204622	HLA-J	major histocompatibility complex, class I, J (pseudogene)	Other	other
1.288	0	ENSG00000068024	HDAC4	histone deacetylase 4	Nucleus	transcription regulator
1.287	0	ENSG00000185070	FLRT2	fibronectin leucine rich transmembrane protein 2	Plasma Membrane	other
1.286	8e-06	ENSG00000189334	S100A14	S100 calcium binding protein A14	Cytoplasm	other
1.284	0.00049	ENSG00000167608	TMC4	transmembrane channel like 4	Cytoplasm	other
1.281	0.00419	ENSG00000132698	RAB25	RAB25, member RAS oncogene family	Cytoplasm	enzyme
1.281	0.00924	ENSG00000187860	CCDC157	coiled-coil domain containing 157	Other	other
1.276	1e-06	ENSG00000095794	CREM	cAMP responsive element modulator	Nucleus	transcription regulator
1.275	2e-06	ENSG00000128422	KRT17	keratin 17	Cytoplasm	other
1.275	3e-06	ENSG00000036672	USP2	ubiquitin specific peptidase 2	Cytoplasm	peptidase
1.275	0.00615	ENSG00000159212	CLIC6	chloride intracellular channel 6	Plasma Membrane	ion channel
1.274	0.000169	ENSG00000100483	VCPKMT	valosin containing protein lysine methyltransferase	Cytoplasm	enzyme
1.272	0	ENSG00000143067	ZNF697	zinc finger protein 697	Other	other
1.272	0.00646	ENSG00000184307	ZDHHC23	zinc finger DHHC-type palmitoyltransferase 23	Other	other
1.267	0	ENSG00000197283	SYNGAP1	synaptic Ras GTPase activating protein 1	Plasma Membrane	other
1.266	0	ENSG00000233608	TWIST2	twist family bHLH transcription factor 2	Nucleus	transcription regulator
1.266	0.0317	ENSG00000253210	DENND3-AS1	DENND3 antisense RNA 1	Other	other
1.265	0	ENSG00000243742	RPLP0P2	ribosomal protein lateral stalk subunit P0 pseudogene 2	Other	other
1.262	0	ENSG00000010810	FYN	FYN proto-oncogene, Src family tyrosine kinase	Plasma Membrane	kinase
1.259	0	ENSG00000182704	TSKU	tsukushi, small leucine rich proteoglycan	Extracellular Space	other
1.248	0	ENSG00000145901	TNIP1	TNFAIP3 interacting protein 1	Nucleus	other
1.247	0	ENSG00000109861	CTSC	cathepsin C	Cytoplasm	peptidase
1.244	0	ENSG00000182871	COL18A1	collagen type XVIII alpha 1 chain	Extracellular Space	other
1.24	0	ENSG00000126003	PLAGL2	PLAG1 like zinc finger 2	Nucleus	transcription regulator
1.24	0.0273	ENSG00000147676	MAL2	mal, T cell differentiation protein 2	Plasma Membrane	transporter
1.237	0.0362	ENSG00000183426	NPIPA5 (includes others)	nuclear pore complex interacting protein family member A5	Nucleus	other
1.235	0	ENSG00000145632	PLK2	polo like kinase 2	Nucleus	kinase
1.234	0	ENSG00000138448	ITGAV	integrin subunit alpha V	Plasma Membrane	transmembrane receptor
1.234	0.0219	ENSG00000141337	ARSG	arylsulfatase G	Cytoplasm	enzyme
1.233	0.00142	ENSG00000092295	TGM1	transglutaminase 1	Plasma Membrane	enzyme
1.231	0	ENSG00000196352	CD55	CD55 molecule (Cromer blood group)	Plasma Membrane	other
1.23	0	ENSG00000069849	ATP1B3	ATPase Na+/K+ transporting subunit beta 3	Plasma Membrane	transporter
1.228	0	ENSG00000177426	TGIF1	TGFB induced factor homeobox 1	Nucleus	transcription regulator
1.224	0	ENSG00000089094	KDM2B	lysine demethylase 2B	Nucleus	enzyme
1.224	0	ENSG00000137713	PPP2R1B	protein phosphatase 2 scaffold subunit Abeta	Plasma Membrane	phosphatase
1.221	0	ENSG00000101665	SMAD7	SMAD family member 7	Nucleus	transcription regulator
1.221	0.0243	ENSG00000258472	AC005726.1		Other	other
1.219	0	ENSG00000169855	ROBO1	roundabout guidance receptor 1	Plasma Membrane	transmembrane receptor
1.215	6.3e-05	ENSG00000152056	AP1S3	adaptor related protein complex 1 subunit sigma 3	Cytoplasm	transporter
1.21	0.00026	ENSG00000120784	ZFP30	ZFP30 zinc finger protein	Nucleus	transcription regulator
1.209	0	ENSG00000118257	NRP2	neuropilin 2	Plasma Membrane	kinase
1.209	0.000534	ENSG00000169469	SPRR1B	small proline rich protein 1B	Cytoplasm	other
1.208	0	ENSG00000003402	CFLAR	CASP8 and FADD like apoptosis regulator	Cytoplasm	other
1.207	2e-05	ENSG00000159166	LAD1	ladinin 1	Extracellular Space	other
1.206	0	ENSG00000070214	SLC44A1	solute carrier family 44 member 1	Plasma Membrane	transporter
1.206	0	ENSG00000168394	TAP1	transporter 1, ATP binding cassette subfamily B member	Cytoplasm	transporter
1.206	0.0075	ENSG00000128000	ZNF780B	zinc finger protein 780B	Other	other
1.203	0.00014	ENSG00000135245	HILPDA	hypoxia inducible lipid droplet associated	Cytoplasm	other
1.202	0.0192	ENSG00000197557	TTC30A	tetratricopeptide repeat domain 30A	Extracellular Space	other
1.199	8.4e-05	ENSG00000095015	MAP3K1	mitogen-activated protein kinase kinase kinase 1	Cytoplasm	kinase
1.197	0	ENSG00000102393	GLA	galactosidase alpha	Cytoplasm	enzyme
1.196	0	ENSG00000041988	THAP3	THAP domain containing 3	Nucleus	transcription regulator
1.195	0.0135	ENSG00000115841	RMDN2	regulator of microtubule dynamics 2	Cytoplasm	other
1.194	0	ENSG00000171208	NETO2	neuropilin and tolloid like 2	Plasma Membrane	other
1.194	0.000136	ENSG00000186130	ZBTB6	zinc finger and BTB domain containing 6	Nucleus	transcription regulator
1.19	0.000302	ENSG00000074370	ATP2A3	ATPase sarcoplasmic/endoplasmic reticulum Ca2+ transporting 3	Cytoplasm	transporter
1.188	0	ENSG00000140332	TLE3	TLE family member 3, transcriptional corepressor	Nucleus	other
1.188	3e-06	ENSG00000155893	PXYLP1	2-phosphoxylose phosphatase 1	Cytoplasm	phosphatase
1.186	0.00305	ENSG00000178502	KLHL11	kelch like family member 11	Cytoplasm	other
1.185	0	ENSG00000116741	RGS2	regulator of G protein signaling 2	Nucleus	enzyme
1.182	0	ENSG00000165801	ARHGEF40	Rho guanine nucleotide exchange factor 40	Cytoplasm	other
1.182	0.000109	ENSG00000064547	LPAR2	lysophosphatidic acid receptor 2	Plasma Membrane	G-protein coupled receptor
1.175	0	ENSG00000118971	CCND2	cyclin D2	Nucleus	other
1.175	0	ENSG00000145685	LHFPL2	LHFPL tetraspan subfamily member 2	Other	enzyme
1.175	0.00715	ENSG00000117480	FAAH	fatty acid amide hydrolase	Plasma Membrane	enzyme
1.171	0	ENSG00000111817	DSE	dermatan sulfate epimerase	Cytoplasm	enzyme
1.17	0	ENSG00000011132	APBA3	amyloid beta precursor protein binding family A member 3	Cytoplasm	transporter
1.17	0	ENSG00000173599	PC	pyruvate carboxylase	Cytoplasm	enzyme
1.17	1.4e-05	ENSG00000135766	EGLN1	egl-9 family hypoxia inducible factor 1	Cytoplasm	enzyme
1.169	2e-06	ENSG00000124615	MOCS1	molybdenum cofactor synthesis 1	Cytoplasm	other
1.168	0	ENSG00000070961	ATP2B1	ATPase plasma membrane Ca2+ transporting 1	Plasma Membrane	transporter
1.168	0	ENSG00000104312	RIPK2	receptor interacting serine/threonine kinase 2	Plasma Membrane	kinase
1.168	0.000242	ENSG00000115267	IFIH1	interferon induced with helicase C domain 1	Nucleus	enzyme
1.168	0.0203	ENSG00000180385	EMC3-AS1		Other	other
1.167	3e-06	ENSG00000124508	BTN2A2	butyrophilin subfamily 2 member A2	Cytoplasm	other
1.164	0	ENSG00000102265	TIMP1	TIMP metallopeptidase inhibitor 1	Extracellular Space	cytokine
1.163	0	ENSG00000112763	BTN2A1	butyrophilin subfamily 2 member A1	Plasma Membrane	other
1.163	0.00073	ENSG00000158715	SLC45A3	solute carrier family 45 member 3	Cytoplasm	transporter
1.162	8e-06	ENSG00000163389	POGLUT1	protein O-glucosyltransferase 1	Extracellular Space	enzyme
1.162	0.00117	ENSG00000106004	HOXA5	homeobox A5	Nucleus	transcription regulator
1.161	0.000886	ENSG00000153790	C7orf31	chromosome 7 open reading frame 31	Cytoplasm	transporter
1.16	0.00681	ENSG00000148444	COMMD3	COMM domain containing 3	Extracellular Space	other
1.159	0.0125	ENSG00000262655	SPON1	spondin 1	Extracellular Space	other
1.159	0.0161	ENSG00000151229	SLC2A13	solute carrier family 2 member 13	Plasma Membrane	transporter
1.156	1e-06	ENSG00000007545	CRAMP1	cramped chromatin regulator homolog 1	Other	other
1.156	0.00166	ENSG00000166046	TCP11L2	t-complex 11 like 2	Other	other
1.154	0	ENSG00000118985	ELL2	elongation factor for RNA polymerase II 2	Nucleus	transcription regulator
1.154	1.1e-05	ENSG00000165359	INTS6L	integrator complex subunit 6 like	Nucleus	other
1.15	0.000725	ENSG00000151151	IPMK	inositol polyphosphate multikinase	Nucleus	kinase
1.148	0	ENSG00000120709	FAM53C	family with sequence similarity 53 member C	Other	other
1.148	0.000841	ENSG00000163694	RBM47	RNA binding motif protein 47	Nucleus	other
1.142	0.0345	ENSG00000258315	C17orf49	chromosome 17 open reading frame 49	Nucleus	other
1.141	0	ENSG00000166741	NNMT	nicotinamide N-methyltransferase	Cytoplasm	enzyme
1.139	0	ENSG00000159399	HK2	hexokinase 2	Cytoplasm	kinase
1.137	1.9e-05	ENSG00000162971	TYW5	tRNA-yW synthesizing protein 5	Cytoplasm	enzyme
1.135	1e-06	ENSG00000136960	ENPP2	ectonucleotide pyrophosphatase/phosphodiesterase 2	Plasma Membrane	enzyme
1.133	0.00963	ENSG00000235109	ZSCAN31	zinc finger and SCAN domain containing 31	Nucleus	transcription regulator
1.131	0	ENSG00000224032	EPB41L4A-AS1	EPB41L4A antisense RNA 1	Other	other
1.128	0.00096	ENSG00000130224	LRCH2	leucine rich repeats and calponin homology domain containing 2	Other	other
1.126	0	ENSG00000123104	ITPR2	inositol 1,4,5-trisphosphate receptor type 2	Cytoplasm	ion channel
1.124	0	ENSG00000065989	PDE4A	phosphodiesterase 4A	Cytoplasm	enzyme
1.123	4e-06	ENSG00000125352	RNF113A	ring finger protein 113A	Extracellular Space	enzyme
1.123	0.0403	ENSG00000133477	FAM83F	family with sequence similarity 83 member F	Other	other
1.12	0	ENSG00000134333	LDHA	lactate dehydrogenase A	Cytoplasm	enzyme
1.12	5.8e-05	ENSG00000176971	FIBIN	fin bud initiation factor homolog	Cytoplasm	other
1.117	0	ENSG00000172530	BANP	BTG3 associated nuclear protein	Nucleus	other
1.117	0.00467	ENSG00000213928	IRF9	interferon regulatory factor 9	Nucleus	transcription regulator
1.116	0	ENSG00000127946	HIP1	huntingtin interacting protein 1	Cytoplasm	other
1.112	0	ENSG00000184677	ZBTB40	zinc finger and BTB domain containing 40	Nucleus	transcription regulator
1.111	0	ENSG00000177311	ZBTB38	zinc finger and BTB domain containing 38	Nucleus	transcription regulator
1.11	0.000874	ENSG00000171649	ZIK1	zinc finger protein interacting with K protein 1	Other	other
1.108	0	ENSG00000105329	TGFB1	transforming growth factor beta 1	Extracellular Space	growth factor
1.107	1e-06	ENSG00000254004	ZNF260	zinc finger protein 260	Nucleus	transcription regulator
1.106	0	ENSG00000099999	RNF215	ring finger protein 215	Other	other
1.106	6e-06	ENSG00000186081	KRT5	keratin 5	Cytoplasm	other
1.101	0.0102	ENSG00000172824	CES4A	carboxylesterase 4A	Extracellular Space	enzyme
1.099	0	ENSG00000129071	MBD4	methyl-CpG binding domain 4, DNA glycosylase	Nucleus	enzyme
1.096	0	ENSG00000150977	RILPL2	Rab interacting lysosomal protein like 2	Cytoplasm	other
1.09	0	ENSG00000143995	MEIS1	Meis homeobox 1	Nucleus	transcription regulator
1.086	6e-06	ENSG00000188158	NHS	NHS actin remodeling regulator	Nucleus	other
1.086	0.000517	ENSG00000168779	SHOX2	short stature homeobox 2	Nucleus	transcription regulator
1.086	0.00546	ENSG00000138439	FAM117B	family with sequence similarity 117 member B	Other	other
1.085	0.00271	ENSG00000165617	DACT1	dishevelled binding antagonist of beta catenin 1	Cytoplasm	other
1.084	0	ENSG00000136867	SLC31A2	solute carrier family 31 member 2	Plasma Membrane	transporter
1.084	0.000245	ENSG00000187953	PMS2CL	PMS2 C-terminal like pseudogene	Other	other
1.084	0.0423	ENSG00000160219	GAB3	GRB2 associated binding protein 3	Other	other
1.082	0	ENSG00000099284	MACROH2A2	macroH2A.2 histone	Nucleus	other
1.082	0	ENSG00000146072	TNFRSF21	TNF receptor superfamily member 21	Plasma Membrane	transmembrane receptor
1.079	0.000442	ENSG00000167562	ZNF701	zinc finger protein 701	Nucleus	transcription regulator
1.076	0	ENSG00000152990	ADGRA3	adhesion G protein-coupled receptor A3	Plasma Membrane	G-protein coupled receptor
1.076	0	ENSG00000126522	ASL	argininosuccinate lyase	Cytoplasm	enzyme
1.076	1.2e-05	ENSG00000162775	RBM15	RNA binding motif protein 15	Nucleus	other
1.075	0	ENSG00000168264	IRF2BP2	interferon regulatory factor 2 binding protein 2	Nucleus	transcription regulator
1.075	9.6e-05	ENSG00000120370	GORAB	golgin, RAB6 interacting	Cytoplasm	other
1.074	0	ENSG00000140564	FURIN	furin, paired basic amino acid cleaving enzyme	Cytoplasm	peptidase
1.072	0.000679	ENSG00000163312	HELQ	helicase, POLQ like	Nucleus	enzyme
1.071	0.00745	ENSG00000213420	GPC2	glypican 2	Plasma Membrane	other
1.07	0	ENSG00000102359	SRPX2	sushi repeat containing protein X-linked 2	Cytoplasm	other
1.069	0	ENSG00000119950	MXI1	MAX interactor 1, dimerization protein	Nucleus	transcription regulator
1.067	0	ENSG00000130589	HELZ2	helicase with zinc finger 2	Nucleus	transcription regulator
1.063	5e-06	ENSG00000155592	ZKSCAN2	zinc finger with KRAB and SCAN domains 2	Nucleus	transcription regulator
1.06	0	ENSG00000008513	ST3GAL1	ST3 beta-galactoside alpha-2,3-sialyltransferase 1	Cytoplasm	enzyme
1.06	0.000268	ENSG00000163738	MTHFD2L	methylenetetrahydrofolate dehydrogenase (NADP+ dependent) 2 like	Cytoplasm	enzyme
1.059	0.00398	ENSG00000135338	LCA5	lebercilin LCA5	Extracellular Space	other
1.055	0	ENSG00000065491	TBC1D22B	TBC1 domain family member 22B	Other	other
1.055	0.00137	ENSG00000121552	CSTA	cystatin A	Cytoplasm	other
1.055	0.00543	ENSG00000167157	PRRX2	paired related homeobox 2	Nucleus	transcription regulator
1.055	0.0309	ENSG00000248508	SRP14-DT		Other	other
1.05	0	ENSG00000114933	INO80D	INO80 complex subunit D	Nucleus	other
1.048	0	ENSG00000047932	GOPC	golgi associated PDZ and coiled-coil motif containing	Cytoplasm	transporter
1.047	5e-06	ENSG00000139146	SINHCAF	SIN3-HDAC complex associated factor	Extracellular Space	other
1.046	3.2e-05	ENSG00000075651	PLD1	phospholipase D1	Cytoplasm	enzyme
1.045	0	ENSG00000221869	CEBPD	CCAAT enhancer binding protein delta	Nucleus	transcription regulator
1.044	0.00019	ENSG00000119778	ATAD2B	ATPase family AAA domain containing 2B	Nucleus	other
1.043	0	ENSG00000169594	BNC1	basonuclin 1	Nucleus	transcription regulator
1.041	0.00941	ENSG00000161551	ZNF577	zinc finger protein 577	Other	other
1.04	0	ENSG00000133639	BTG1	BTG anti-proliferation factor 1	Nucleus	transcription regulator
1.04	0	ENSG00000171408	PDE7B	phosphodiesterase 7B	Cytoplasm	enzyme
1.04	0.00031	ENSG00000169372	CRADD	CASP2 and RIPK1 domain containing adaptor with death domain	Cytoplasm	other
1.038	0.0186	ENSG00000156172	CFAP418	cilia and flagella associated protein 418	Cytoplasm	other
1.037	0.000332	ENSG00000158079	PTPDC1	protein tyrosine phosphatase domain containing 1	Extracellular Space	phosphatase
1.035	0	ENSG00000165389	SPTSSA	serine palmitoyltransferase small subunit A	Cytoplasm	enzyme
1.034	0	ENSG00000186815	TPCN1	two pore segment channel 1	Plasma Membrane	ion channel
1.033	0	ENSG00000105518	TMEM205	transmembrane protein 205	Cytoplasm	other
1.033	0	ENSG00000171940	ZNF217	zinc finger protein 217	Nucleus	transcription regulator
1.033	0.0102	ENSG00000259494	MRPL46	mitochondrial ribosomal protein L46	Cytoplasm	other
1.033	0.0218	ENSG00000159882	ZNF230	zinc finger protein 230	Nucleus	transcription regulator
1.032	0	ENSG00000104368	PLAT	plasminogen activator, tissue type	Extracellular Space	peptidase
1.032	0	ENSG00000160326	SLC2A6	solute carrier family 2 member 6	Plasma Membrane	transporter
1.03	1.1e-05	ENSG00000180190	TDRP	testis development related protein	Cytoplasm	other
1.029	0.00326	ENSG00000267796	LIN37	lin-37 DREAM MuvB core complex component	Nucleus	other
1.027	1.7e-05	ENSG00000157693	TMEM268	transmembrane protein 268	Cytoplasm	other
1.027	0.00116	ENSG00000136490	LIMD2	LIM domain containing 2	Other	other
1.026	0	ENSG00000164543	STK17A	serine/threonine kinase 17a	Nucleus	kinase
1.026	0.0125	ENSG00000204514	ZNF814	zinc finger protein 814	Other	other
1.025	3e-06	ENSG00000143162	CREG1	cellular repressor of E1A stimulated genes 1	Nucleus	transcription regulator
1.022	0.00164	ENSG00000233429	HOTAIRM1	HOXA transcript antisense RNA, myeloid-specific 1	Other	other
1.021	0.0117	ENSG00000180423	HARBI1	harbinger transposase derived 1	Cytoplasm	other
1.02	0.0111	ENSG00000185900	POMK	protein O-mannose kinase	Cytoplasm	kinase
1.019	0	ENSG00000073417	PDE8A	phosphodiesterase 8A	Cytoplasm	enzyme
1.019	1.1e-05	ENSG00000076641	PAG1	phosphoprotein membrane anchor with glycosphingolipid microdomains 1	Plasma Membrane	other
1.019	1.7e-05	ENSG00000184381	PLA2G6	phospholipase A2 group VI	Cytoplasm	enzyme
1.019	0.0217	ENSG00000013392	RWDD2A	RWD domain containing 2A	Other	other
1.018	0	ENSG00000214193	SH3D21	SH3 domain containing 21	Cytoplasm	other
1.018	0.00587	ENSG00000189050	RNFT1	ring finger protein, transmembrane 1	Cytoplasm	enzyme
1.017	0	ENSG00000115594	IL1R1	interleukin 1 receptor type 1	Plasma Membrane	transmembrane receptor
1.016	0	ENSG00000152952	PLOD2	procollagen-lysine,2-oxoglutarate 5-dioxygenase 2	Cytoplasm	enzyme
1.015	1e-06	ENSG00000005801	ZNF195	zinc finger protein 195	Nucleus	transcription regulator
1.011	3e-06	ENSG00000126822	PLEKHG3	pleckstrin homology and RhoGEF domain containing G3	Cytoplasm	other
1.011	0.0486	ENSG00000204147	ASAH2B	N-acylsphingosine amidohydrolase 2B	Cytoplasm	other
1.009	4e-05	ENSG00000078237	TIGAR	TP53 induced glycolysis regulatory phosphatase	Cytoplasm	enzyme
1.009	0.0157	ENSG00000127081	ZNF484	zinc finger protein 484	Nucleus	transcription regulator
1.008	0	ENSG00000091073	DTX2	deltex E3 ubiquitin ligase 2	Nucleus	other
1.008	0	ENSG00000225697	SLC26A6	solute carrier family 26 member 6	Cytoplasm	transporter
1.004	0	ENSG00000141753	IGFBP4	insulin like growth factor binding protein 4	Extracellular Space	other
1.001	0.00152	ENSG00000176700	SCAND2P		Nucleus	other
1	0.00189	ENSG00000130810	PPAN	peter pan homolog	Nucleus	other
0.999	0	ENSG00000258890	CEP95	centrosomal protein 95	Cytoplasm	other
0.997	0	ENSG00000126391	FRMD8	FERM domain containing 8	Cytoplasm	other
0.997	0	ENSG00000135473	PAN2	poly(A) specific ribonuclease subunit PAN2	Cytoplasm	peptidase
0.997	0	ENSG00000003436	TFPI	tissue factor pathway inhibitor	Extracellular Space	other
0.996	0	ENSG00000110046	ATG2A	autophagy related 2A	Cytoplasm	transporter
0.996	0.000347	ENSG00000117676	RPS6KA1	ribosomal protein S6 kinase A1	Cytoplasm	kinase
0.986	0	ENSG00000111885	MAN1A1	mannosidase alpha class 1A member 1	Cytoplasm	enzyme
0.986	0.0357	ENSG00000135454	B4GALNT1	beta-1,4-N-acetyl-galactosaminyltransferase 1	Cytoplasm	enzyme
0.984	0.042	ENSG00000174007	CEP19	centrosomal protein 19	Cytoplasm	other
0.98	0	ENSG00000117139	KDM5B	lysine demethylase 5B	Nucleus	transcription regulator
0.98	0.00023	ENSG00000101624	CEP76	centrosomal protein 76	Cytoplasm	other
0.979	0.00481	ENSG00000144857	BOC	BOC cell adhesion associated, oncogene regulated	Plasma Membrane	other
0.979	0.0252	ENSG00000168672	LRATD2	LRAT domain containing 2	Plasma Membrane	other
0.977	0.0242	ENSG00000261716	H2BC20P	H2B clustered histone 20, pseudogene	Other	other
0.976	3.3e-05	ENSG00000175105	ZNF654	zinc finger protein 654	Other	other
0.976	0.0043	ENSG00000173531	MST1	macrophage stimulating 1	Extracellular Space	growth factor
0.976	0.00713	ENSG00000137440	FGFBP1	fibroblast growth factor binding protein 1	Extracellular Space	other
0.974	0.0457	ENSG00000140398	NEIL1	nei like DNA glycosylase 1	Nucleus	enzyme
0.973	9.6e-05	ENSG00000254087	LYN	LYN proto-oncogene, Src family tyrosine kinase	Cytoplasm	kinase
0.97	0.000724	ENSG00000166446	CDYL2	chromodomain Y like 2	Nucleus	other
0.968	1.5e-05	ENSG00000081019	RSBN1	round spermatid basic protein 1	Nucleus	enzyme
0.964	0	ENSG00000164949	GEM	GTP binding protein overexpressed in skeletal muscle	Plasma Membrane	enzyme
0.964	0	ENSG00000197461	PDGFA	platelet derived growth factor subunit A	Extracellular Space	growth factor
0.964	0.00306	ENSG00000184292	TACSTD2	tumor associated calcium signal transducer 2	Plasma Membrane	other
0.962	0	ENSG00000130508	PXDN	peroxidasin	Extracellular Space	enzyme
0.961	0.0347	ENSG00000070669	ASNS	asparagine synthetase (glutamine-hydrolyzing)	Cytoplasm	enzyme
0.96	0	ENSG00000128656	CHN1	chimerin 1	Cytoplasm	other
0.96	0.00578	ENSG00000136682	CBWD2	COBW domain containing 2	Other	other
0.96	0.0109	ENSG00000188295	ZNF669	zinc finger protein 669	Other	other
0.96	0.037	ENSG00000198246	SLC29A3	solute carrier family 29 member 3	Plasma Membrane	transporter
0.958	0.0298	ENSG00000184635	ZNF93	zinc finger protein 93	Nucleus	transcription regulator
0.957	0	ENSG00000173530	TNFRSF10D	TNF receptor superfamily member 10d	Plasma Membrane	transmembrane receptor
0.957	0.00944	ENSG00000144445	KANSL1L	KAT8 regulatory NSL complex subunit 1 like	Other	other
0.956	0.000413	ENSG00000078401	EDN1	endothelin 1	Extracellular Space	cytokine
0.955	0	ENSG00000177674	AGTRAP	angiotensin II receptor associated protein	Plasma Membrane	G-protein coupled receptor
0.955	0.00811	ENSG00000118596	SLC16A7	solute carrier family 16 member 7	Plasma Membrane	transporter
0.953	0	ENSG00000173575	CHD2	chromodomain helicase DNA binding protein 2	Nucleus	enzyme
0.95	0	ENSG00000166272	WBP1L	WW domain binding protein 1 like	Other	other
0.95	0.00132	ENSG00000198624	CCDC69	coiled-coil domain containing 69	Other	other
0.947	0	ENSG00000164168	TMEM184C	transmembrane protein 184C	Other	other
0.946	0.000299	ENSG00000163964	PIGX	phosphatidylinositol glycan anchor biosynthesis class X	Cytoplasm	other
0.946	0.00673	ENSG00000275464	LOC102724159/PWP2	PWP2 small subunit processome component	Nucleus	other
0.945	0	ENSG00000213694	S1PR3	sphingosine-1-phosphate receptor 3	Plasma Membrane	G-protein coupled receptor
0.945	0.00164	ENSG00000101888	NXT2	nuclear transport factor 2 like export factor 2	Nucleus	transporter
0.94	0.000273	ENSG00000168806	LCMT2	leucine carboxyl methyltransferase 2	Cytoplasm	enzyme
0.938	0.0401	ENSG00000125650	PSPN	persephin	Extracellular Space	growth factor
0.936	0.00356	ENSG00000138642	HERC6	HECT and RLD domain containing E3 ubiquitin protein ligase family member 6	Cytoplasm	enzyme
0.934	0.0105	ENSG00000172738	TMEM217	transmembrane protein 217	Other	other
0.932	0.000245	ENSG00000132429	POPDC3	popeye domain containing 3	Other	other
0.929	0.0358	ENSG00000169129	AFAP1L2	actin filament associated protein 1 like 2	Cytoplasm	other
0.928	0	ENSG00000173120	KDM2A	lysine demethylase 2A	Nucleus	enzyme
0.928	0	ENSG00000125733	TRIP10	thyroid hormone receptor interactor 10	Cytoplasm	other
0.926	0.00126	ENSG00000015153	YAF2	YY1 associated factor 2	Nucleus	transcription regulator
0.925	0	ENSG00000099875	MKNK2	MAPK interacting serine/threonine kinase 2	Cytoplasm	kinase
0.925	0.000902	ENSG00000147099	HDAC8	histone deacetylase 8	Nucleus	transcription regulator
0.924	0	ENSG00000110400	NECTIN1	nectin cell adhesion molecule 1	Plasma Membrane	other
0.924	0	ENSG00000154127	UBASH3B	ubiquitin associated and SH3 domain containing B	Other	enzyme
0.923	0	ENSG00000023330	ALAS1	5'-aminolevulinate synthase 1	Cytoplasm	enzyme
0.923	0	ENSG00000131669	NINJ1	ninjurin 1	Plasma Membrane	other
0.922	0	ENSG00000204681	GABBR1	gamma-aminobutyric acid type B receptor subunit 1	Plasma Membrane	G-protein coupled receptor
0.921	0	ENSG00000179051	RCC2	regulator of chromosome condensation 2	Nucleus	other
0.921	0	ENSG00000166592	RRAD	RRAD, Ras related glycolysis inhibitor and calcium channel regulator	Cytoplasm	enzyme
0.921	0.0058	ENSG00000116885	OSCP1	organic solute carrier partner 1	Plasma Membrane	transporter
0.92	0	ENSG00000114982	KANSL3	KAT8 regulatory NSL complex subunit 3	Nucleus	other
0.916	0.00311	ENSG00000142556	ZNF614	zinc finger protein 614	Other	other
0.915	0	ENSG00000198517	MAFK	MAF bZIP transcription factor K	Nucleus	transcription regulator
0.914	0	ENSG00000065526	SPEN	spen family transcriptional repressor	Nucleus	transcription regulator
0.913	1e-06	ENSG00000104643	MTMR9	myotubularin related protein 9	Cytoplasm	phosphatase
0.911	0	ENSG00000148143	ZNF462	zinc finger protein 462	Nucleus	transcription regulator
0.91	1.6e-05	ENSG00000165997	ARL5B	ADP ribosylation factor like GTPase 5B	Other	enzyme
0.909	0	ENSG00000013588	GPRC5A	G protein-coupled receptor class C group 5 member A	Plasma Membrane	G-protein coupled receptor
0.908	0	ENSG00000115738	ID2	inhibitor of DNA binding 2	Nucleus	transcription regulator
0.908	0.0117	ENSG00000171346	KRT15	keratin 15	Cytoplasm	other
0.908	0.0374	ENSG00000146757	ZNF92	zinc finger protein 92	Nucleus	transcription regulator
0.907	0.0219	ENSG00000197808	ZNF461	zinc finger protein 461	Nucleus	transcription regulator
0.906	0	ENSG00000052126	PLEKHA5	pleckstrin homology domain containing A5	Cytoplasm	other
0.905	2.6e-05	ENSG00000100580	TMED8	transmembrane p24 trafficking protein family member 8	Other	other
0.904	0	ENSG00000162434	JAK1	Janus kinase 1	Cytoplasm	kinase
0.903	0.00823	ENSG00000162769	FLVCR1	FLVCR heme transporter 1	Plasma Membrane	transporter
0.902	0.00278	ENSG00000102890	ELMO3	engulfment and cell motility 3	Cytoplasm	other
0.9	0	ENSG00000176155	CCDC57	coiled-coil domain containing 57	Cytoplasm	other
0.9	0.00809	ENSG00000184588	PDE4B	phosphodiesterase 4B	Cytoplasm	enzyme
0.896	0	ENSG00000135241	PNPLA8	patatin like phospholipase domain containing 8	Cytoplasm	enzyme
0.896	2.9e-05	ENSG00000026652	AGPAT4	1-acylglycerol-3-phosphate O-acyltransferase 4	Cytoplasm	enzyme
0.893	0	ENSG00000144824	PHLDB2	pleckstrin homology like domain family B member 2	Cytoplasm	other
0.893	0.000367	ENSG00000160336	ZNF761	zinc finger protein 761	Other	other
0.892	3.9e-05	ENSG00000066379	POLR1H	RNA polymerase I subunit H	Nucleus	transcription regulator
0.891	0	ENSG00000027697	IFNGR1	interferon gamma receptor 1	Plasma Membrane	transmembrane receptor
0.89	0	ENSG00000204267	TAP2	transporter 2, ATP binding cassette subfamily B member	Cytoplasm	transporter
0.89	1e-06	ENSG00000126804	ZBTB1	zinc finger and BTB domain containing 1	Nucleus	transcription regulator
0.888	0	ENSG00000114268	PFKFB4	6-phosphofructo-2-kinase/fructose-2,6-biphosphatase 4	Cytoplasm	kinase
0.886	0	ENSG00000109107	ALDOC	aldolase, fructose-bisphosphate C	Cytoplasm	enzyme
0.886	4e-06	ENSG00000181135	ZNF707	zinc finger protein 707	Other	other
0.883	0	ENSG00000165655	ZNF503	zinc finger protein 503	Nucleus	other
0.883	0.00949	ENSG00000132530	XAF1	XIAP associated factor 1	Nucleus	other
0.882	0	ENSG00000160584	SIK3	SIK family kinase 3	Cytoplasm	kinase
0.882	0.000169	ENSG00000169379	ARL13B	ADP ribosylation factor like GTPase 13B	Extracellular Space	other
0.881	0	ENSG00000141562	NARF	nuclear prelamin A recognition factor	Nucleus	enzyme
0.881	0.000893	ENSG00000204599	TRIM39	tripartite motif containing 39	Cytoplasm	other
0.88	0.00104	ENSG00000149177	PTPRJ	protein tyrosine phosphatase receptor type J	Plasma Membrane	phosphatase
0.876	0.000177	ENSG00000108771	DHX58	DExH-box helicase 58	Cytoplasm	enzyme
0.875	0	ENSG00000110330	BIRC2	baculoviral IAP repeat containing 2	Cytoplasm	enzyme
0.874	0.00143	ENSG00000158201	ABHD3	abhydrolase domain containing 3, phospholipase	Plasma Membrane	enzyme
0.872	0	ENSG00000153207	AHCTF1	AT-hook containing transcription factor 1	Nucleus	transcription regulator
0.868	0	ENSG00000117036	ETV3	ETS variant transcription factor 3	Nucleus	transcription regulator
0.868	0	ENSG00000158615	PPP1R15B	protein phosphatase 1 regulatory subunit 15B	Cytoplasm	phosphatase
0.868	0.00292	ENSG00000080603	SRCAP	Snf2 related CREBBP activator protein	Cytoplasm	transcription regulator
0.867	0	ENSG00000132003	ZSWIM4	zinc finger SWIM-type containing 4	Other	other
0.867	0.0412	ENSG00000159217	IGF2BP1	insulin like growth factor 2 mRNA binding protein 1	Cytoplasm	translation regulator
0.866	0	ENSG00000136888	ATP6V1G1	ATPase H+ transporting V1 subunit G1	Cytoplasm	transporter
0.864	0	ENSG00000117859	OSBPL9	oxysterol binding protein like 9	Cytoplasm	transporter
0.863	0.00159	ENSG00000106404	CLDN15	claudin 15	Plasma Membrane	other
0.862	0	ENSG00000186174	BCL9L	BCL9 like	Cytoplasm	other
0.861	0.011	ENSG00000147118	ZNF182	zinc finger protein 182	Nucleus	transcription regulator
0.859	1e-06	ENSG00000180921	FAM83H	family with sequence similarity 83 member H	Cytoplasm	other
0.858	0	ENSG00000198805	PNP	purine nucleoside phosphorylase	Nucleus	enzyme
0.857	0	ENSG00000018510	AGPS	alkylglycerone phosphate synthase	Cytoplasm	enzyme
0.857	0	ENSG00000198742	SMURF1	SMAD specific E3 ubiquitin protein ligase 1	Cytoplasm	enzyme
0.857	0.00951	ENSG00000206341	HLA-H	major histocompatibility complex, class I, H (pseudogene)	Plasma Membrane	other
0.857	0.0236	ENSG00000196967	ZNF585A	zinc finger protein 585A	Nucleus	transcription regulator
0.857	0.0272	ENSG00000229320	KRT8P12	keratin 8 pseudogene 12	Other	other
0.856	0.00367	ENSG00000003400	CASP10	caspase 10	Cytoplasm	peptidase
0.854	0	ENSG00000142627	EPHA2	EPH receptor A2	Plasma Membrane	kinase
0.853	0	ENSG00000152229	PSTPIP2	proline-serine-threonine phosphatase interacting protein 2	Cytoplasm	other
0.849	0	ENSG00000026103	FAS	Fas cell surface death receptor	Plasma Membrane	transmembrane receptor
0.847	0	ENSG00000111252	SH2B3	SH2B adaptor protein 3	Plasma Membrane	other
0.846	1e-06	ENSG00000059728	MXD1	MAX dimerization protein 1	Nucleus	transcription regulator
0.845	0	ENSG00000085511	MAP3K4	mitogen-activated protein kinase kinase kinase 4	Cytoplasm	kinase
0.845	1e-06	ENSG00000049130	KITLG	KIT ligand	Extracellular Space	growth factor
0.843	3e-06	ENSG00000161618	ALDH16A1	aldehyde dehydrogenase 16 family member A1	Cytoplasm	enzyme
0.841	0.00467	ENSG00000266208	CTD_2267D193		Other	other
0.839	0	ENSG00000136770	DNAJC1	DnaJ heat shock protein family (Hsp40) member C1	Cytoplasm	other
0.838	0.036	ENSG00000132205	EMILIN2	elastin microfibril interfacer 2	Extracellular Space	other
0.837	6.4e-05	ENSG00000226688	ENTPD1-AS1		Other	other
0.83	0	ENSG00000153922	CHD1	chromodomain helicase DNA binding protein 1	Nucleus	enzyme
0.829	0.00292	ENSG00000119661	DNAL1	dynein axonemal light chain 1	Cytoplasm	other
0.828	0.00221	ENSG00000066583	ISOC1	isochorismatase domain containing 1	Cytoplasm	enzyme
0.826	0	ENSG00000141526	SLC16A3	solute carrier family 16 member 3	Plasma Membrane	transporter
0.825	0	ENSG00000130734	ATG4D	autophagy related 4D cysteine peptidase	Cytoplasm	peptidase
0.825	0	ENSG00000140443	IGF1R	insulin like growth factor 1 receptor	Plasma Membrane	transmembrane receptor
0.824	0.0027	ENSG00000213799	ZNF845	zinc finger protein 845	Other	other
0.823	0	ENSG00000153046	CDYL	chromodomain Y like	Nucleus	transcription regulator
0.82	2.7e-05	ENSG00000131845	ZNF304	zinc finger protein 304	Nucleus	transcription regulator
0.819	0	ENSG00000163516	ANKZF1	ankyrin repeat and zinc finger peptidyl tRNA hydrolase 1	Nucleus	transcription regulator
0.819	0	ENSG00000173918	C1QTNF1	C1q and TNF related 1	Extracellular Space	other
0.819	2e-06	ENSG00000143751	SDE2	SDE2 telomere maintenance homolog	Nucleus	other
0.818	0	ENSG00000114439	BBX	BBX high mobility group box domain containing	Nucleus	transcription regulator
0.817	0	ENSG00000136436	CALCOCO2	calcium binding and coiled-coil domain 2	Nucleus	other
0.817	3e-06	ENSG00000204438	GPANK1	G-patch domain and ankyrin repeats 1	Nucleus	transcription regulator
0.817	0.0404	ENSG00000188283	ZNF383	zinc finger protein 383	Nucleus	transcription regulator
0.816	2.4e-05	ENSG00000168795	ZBTB5	zinc finger and BTB domain containing 5	Nucleus	transcription regulator
0.816	0.00549	ENSG00000261971	MMP25-AS1	MMP25 antisense RNA 1	Other	other
0.814	0	ENSG00000155380	SLC16A1	solute carrier family 16 member 1	Plasma Membrane	transporter
0.812	8e-06	ENSG00000167378	IRGQ	immunity related GTPase Q	Other	other
0.811	0	ENSG00000140526	ABHD2	abhydrolase domain containing 2, acylglycerol lipase	Cytoplasm	enzyme
0.809	0.000949	ENSG00000225138	SLC9A3-AS1	SLC9A3 antisense RNA 1	Other	other
0.808	0	ENSG00000019144	PHLDB1	pleckstrin homology like domain family B member 1	Cytoplasm	other
0.807	1e-05	ENSG00000164327	RICTOR	RPTOR independent companion of MTOR complex 2	Cytoplasm	other
0.806	0	ENSG00000074410	CA12	carbonic anhydrase 12	Plasma Membrane	enzyme
0.806	0.0104	ENSG00000256073	URB1-AS1	URB1 antisense RNA 1 (head to head)	Other	other
0.806	0.0302	ENSG00000105173	CCNE1	cyclin E1	Nucleus	transcription regulator
0.806	0.0416	ENSG00000165949	IFI27	interferon alpha inducible protein 27	Cytoplasm	other
0.805	0.000418	ENSG00000107443	CCNJ	cyclin J	Nucleus	other
0.805	0.00478	ENSG00000120334	CENPL	centromere protein L	Cytoplasm	other
0.803	0.000157	ENSG00000031081	ARHGAP31	Rho GTPase activating protein 31	Cytoplasm	other
0.802	1e-06	ENSG00000082996	RNF13	ring finger protein 13	Cytoplasm	enzyme
0.801	0	ENSG00000182158	CREB3L2	cAMP responsive element binding protein 3 like 2	Nucleus	transcription regulator
0.801	7.5e-05	ENSG00000135070	ISCA1	iron-sulfur cluster assembly 1	Cytoplasm	other
0.8	0.0299	ENSG00000170270	GON7	GON7 subunit of KEOPS complex	Nucleus	other
0.799	0	ENSG00000169375	SIN3A	SIN3 transcription regulator family member A	Nucleus	transcription regulator
0.798	0	ENSG00000125484	GTF3C4	general transcription factor IIIC subunit 4	Nucleus	transcription regulator
0.798	0	ENSG00000108256	NUFIP2	nuclear FMR1 interacting protein 2	Cytoplasm	other
0.795	0.00143	ENSG00000197162	ZNF785	zinc finger protein 785	Other	other
0.794	0.0318	ENSG00000265688	MAFG-DT	MAFG divergent transcript	Other	other
0.794	0.0427	ENSG00000130052	STARD8	StAR related lipid transfer domain containing 8	Cytoplasm	other
0.793	0	ENSG00000072121	ZFYVE26	zinc finger FYVE-type containing 26	Cytoplasm	other
0.793	1e-06	ENSG00000146592	CREB5	cAMP responsive element binding protein 5	Nucleus	transcription regulator
0.792	0	ENSG00000188786	MTF1	metal regulatory transcription factor 1	Nucleus	transcription regulator
0.792	0	ENSG00000131323	TRAF3	TNF receptor associated factor 3	Cytoplasm	enzyme
0.792	0.0153	ENSG00000121989	ACVR2A	activin A receptor type 2A	Plasma Membrane	kinase
0.79	0	ENSG00000021762	OSBPL5	oxysterol binding protein like 5	Cytoplasm	transporter
0.79	0.000589	ENSG00000197608	ZNF841	zinc finger protein 841	Other	other
0.789	0.00789	ENSG00000143845	ETNK2	ethanolamine kinase 2	Cytoplasm	kinase
0.788	0.0018	ENSG00000178409	BEND3	BEN domain containing 3	Nucleus	other
0.787	0.019	ENSG00000129646	QRICH2	glutamine rich 2	Extracellular Space	other
0.787	0.045	ENSG00000180257	ZNF816	zinc finger protein 816	Other	other
0.786	0	ENSG00000072274	TFRC	transferrin receptor	Plasma Membrane	transporter
0.786	0.00873	ENSG00000163393	SLC22A15	solute carrier family 22 member 15	Other	transporter
0.786	0.0401	ENSG00000160051	IQCC	IQ motif containing C	Other	other
0.784	1.5e-05	ENSG00000127191	TRAF2	TNF receptor associated factor 2	Cytoplasm	enzyme
0.783	8.8e-05	ENSG00000153561	RMND5A	required for meiotic nuclear division 5 homolog A	Nucleus	enzyme
0.782	4.2e-05	ENSG00000099992	TBC1D10A	TBC1 domain family member 10A	Plasma Membrane	other
0.782	0.00871	ENSG00000131797	CLUHP3		Other	other
0.78	0	ENSG00000176171	BNIP3	BCL2 interacting protein 3	Cytoplasm	other
0.778	0.0172	ENSG00000155330	C16orf87	chromosome 16 open reading frame 87	Other	other
0.777	0.00369	ENSG00000151338	MIPOL1	mirror-image polydactyly 1	Nucleus	other
0.777	0.0194	ENSG00000170264	FAM161A	FAM161 centrosomal protein A	Cytoplasm	other
0.776	0.00036	ENSG00000196782	MAML3	mastermind like transcriptional coactivator 3	Nucleus	transcription regulator
0.776	0.00526	ENSG00000107362	ABHD17B	abhydrolase domain containing 17B, depalmitoylase	Plasma Membrane	peptidase
0.775	0	ENSG00000110218	PANX1	pannexin 1	Plasma Membrane	transporter
0.775	3.2e-05	ENSG00000184838	PRR16	proline rich 16	Other	other
0.774	0	ENSG00000102572	STK24	serine/threonine kinase 24	Cytoplasm	kinase
0.774	0	ENSG00000105875	WDR91	WD repeat domain 91	Cytoplasm	other
0.772	0	ENSG00000196498	NCOR2	nuclear receptor corepressor 2	Nucleus	transcription regulator
0.772	0.00172	ENSG00000172409	CLP1	cleavage factor polyribonucleotide kinase subunit 1	Nucleus	kinase
0.771	0	ENSG00000065809	FAM107B	family with sequence similarity 107 member B	Other	other
0.771	0	ENSG00000108510	MED13	mediator complex subunit 13	Nucleus	transcription regulator
0.771	2e-06	ENSG00000139370	SLC15A4	solute carrier family 15 member 4	Cytoplasm	transporter
0.769	0	ENSG00000101310	SEC23B	SEC23 homolog B, COPII coat complex component	Extracellular Space	transporter
0.768	0	ENSG00000166233	ARIH1	ariadne RBR E3 ubiquitin protein ligase 1	Cytoplasm	enzyme
0.768	0	ENSG00000090776	EFNB1	ephrin B1	Plasma Membrane	other
0.768	0	ENSG00000134802	SLC43A3	solute carrier family 43 member 3	Extracellular Space	transporter
0.767	1e-06	ENSG00000174485	DENND4A	DENN domain containing 4A	Nucleus	other
0.767	1e-06	ENSG00000139324	TMTC3	transmembrane O-mannosyltransferase targeting cadherins 3	Cytoplasm	enzyme
0.767	0.00586	ENSG00000125089	SH3TC1	SH3 domain and tetratricopeptide repeats 1	Extracellular Space	other
0.766	0.0392	ENSG00000121903	ZSCAN20	zinc finger and SCAN domain containing 20	Nucleus	transcription regulator
0.765	0.000429	ENSG00000188994	ZNF292	zinc finger protein 292	Nucleus	transcription regulator
0.765	0.00127	ENSG00000166860	ZBTB39	zinc finger and BTB domain containing 39	Nucleus	transcription regulator
0.765	0.0305	ENSG00000159110	IFNAR2	interferon alpha and beta receptor subunit 2	Plasma Membrane	transmembrane receptor
0.764	0	ENSG00000264522	OTUD7B	OTU deubiquitinase 7B	Cytoplasm	peptidase
0.764	0.000519	ENSG00000159082	SYNJ1	synaptojanin 1	Cytoplasm	phosphatase
0.763	0.0221	ENSG00000115339	GALNT3	polypeptide N-acetylgalactosaminyltransferase 3	Cytoplasm	enzyme
0.762	0	ENSG00000100731	PCNX1	pecanex 1	Plasma Membrane	other
0.762	0	ENSG00000105514	RAB3D	RAB3D, member RAS oncogene family	Cytoplasm	enzyme
0.762	4e-06	ENSG00000197635	DPP4	dipeptidyl peptidase 4	Plasma Membrane	peptidase
0.762	1.8e-05	ENSG00000132199	ENOSF1	enolase superfamily member 1	Other	enzyme
0.762	7.4e-05	ENSG00000112319	EYA4	EYA transcriptional coactivator and phosphatase 4	Cytoplasm	phosphatase
0.761	0.00241	ENSG00000146414	SHPRH	SNF2 histone linker PHD RING helicase	Nucleus	transcription regulator
0.76	0.00486	ENSG00000183665	TRMT12	tRNA methyltransferase 12 homolog	Other	other
0.758	0.000588	ENSG00000059145	UNKL	unk like zinc finger	Cytoplasm	enzyme
0.758	0.00589	ENSG00000175265	GOLGA8A/GOLGA8B	golgin A8 family member A	Cytoplasm	other
0.757	7.7e-05	ENSG00000167700	MFSD3	major facilitator superfamily domain containing 3	Other	other
0.756	0.00164	ENSG00000163251	FZD5	frizzled class receptor 5	Plasma Membrane	G-protein coupled receptor
0.756	0.0105	ENSG00000169955	ZNF747	zinc finger protein 747	Other	other
0.756	0.0149	ENSG00000145476	CYP4V2	cytochrome P450 family 4 subfamily V member 2	Cytoplasm	enzyme
0.755	2.6e-05	ENSG00000127920	GNG11	G protein subunit gamma 11	Plasma Membrane	enzyme
0.755	0.00106	ENSG00000140987	ZSCAN32	zinc finger and SCAN domain containing 32	Nucleus	transcription regulator
0.754	0.00905	ENSG00000260917	LOC103344931	uncharacterized LOC103344931	Other	other
0.753	0	ENSG00000107262	BAG1	BAG cochaperone 1	Cytoplasm	other
0.753	0.00113	ENSG00000181458	TMEM45A	transmembrane protein 45A	Plasma Membrane	other
0.752	0	ENSG00000039560	RAI14	retinoic acid induced 14	Nucleus	transcription regulator
0.751	0	ENSG00000163374	YY1AP1	YY1 associated protein 1	Nucleus	other
0.751	0.000655	ENSG00000244045	TMEM199	transmembrane protein 199	Cytoplasm	other
0.75	0	ENSG00000198604	BAZ1A	bromodomain adjacent to zinc finger domain 1A	Nucleus	other
0.75	0	ENSG00000076706	MCAM	melanoma cell adhesion molecule	Plasma Membrane	other
0.75	0.006	ENSG00000112276	BVES	blood vessel epicardial substance	Plasma Membrane	other
0.749	0	ENSG00000139083	ETV6	ETS variant transcription factor 6	Nucleus	transcription regulator
0.749	0	ENSG00000165006	UBAP1	ubiquitin associated protein 1	Cytoplasm	other
0.749	0.0407	ENSG00000224660	SH3BP5-AS1	SH3BP5 antisense RNA 1	Other	other
0.748	0	ENSG00000167113	COQ4	coenzyme Q4	Cytoplasm	other
0.747	0.000535	ENSG00000182372	CLN8	CLN8 transmembrane ER and ERGIC protein	Cytoplasm	other
0.746	0	ENSG00000070495	JMJD6	jumonji domain containing 6, arginine demethylase and lysine hydroxylase	Plasma Membrane	transmembrane receptor
0.746	6e-06	ENSG00000211455	STK38L	serine/threonine kinase 38 like	Cytoplasm	kinase
0.746	0.00117	ENSG00000164056	SPRY1	sprouty RTK signaling antagonist 1	Cytoplasm	other
0.745	0.00313	ENSG00000161980	POLR3K	RNA polymerase III subunit K	Nucleus	transcription regulator
0.745	0.0096	ENSG00000230551	CTB_89H124		Other	other
0.744	8e-06	ENSG00000147650	LRP12	LDL receptor related protein 12	Plasma Membrane	transmembrane receptor
0.744	1.4e-05	ENSG00000123892	RAB38	RAB38, member RAS oncogene family	Cytoplasm	enzyme
0.744	6.2e-05	ENSG00000167280	ENGASE	endo-beta-N-acetylglucosaminidase	Cytoplasm	enzyme
0.744	0.000115	ENSG00000107201	DDX58	DExD/H-box helicase 58	Cytoplasm	enzyme
0.744	0.0213	ENSG00000285410	GABPB1-IT1	GABPB1 intronic transcript	Other	other
0.743	0	ENSG00000147454	SLC25A37	solute carrier family 25 member 37	Cytoplasm	transporter
0.742	0	ENSG00000196396	PTPN1	protein tyrosine phosphatase non-receptor type 1	Cytoplasm	phosphatase
0.742	1e-05	ENSG00000107338	SHB	SH2 domain containing adaptor protein B	Cytoplasm	other
0.742	0.000149	ENSG00000285976	AL135905.2		Other	other
0.742	0.000246	ENSG00000111057	KRT18	keratin 18	Cytoplasm	other
0.742	0.000425	ENSG00000215271	HOMEZ	homeobox and leucine zipper encoding	Nucleus	transcription regulator
0.742	0.0259	ENSG00000267002	RP11_242D81		Other	other
0.741	6e-06	ENSG00000040275	SPDL1	spindle apparatus coiled-coil protein 1	Nucleus	other
0.74	5.2e-05	ENSG00000066422	ZBTB11	zinc finger and BTB domain containing 11	Nucleus	transcription regulator
0.74	0.0202	ENSG00000214114	MYCBP	MYC binding protein	Nucleus	transcription regulator
0.74	0.0255	ENSG00000183508	TENT5C	terminal nucleotidyltransferase 5C	Extracellular Space	enzyme
0.738	7e-06	ENSG00000080200	CRYBG3	crystallin beta-gamma domain containing 3	Other	other
0.738	7e-06	ENSG00000198146	ZNF770	zinc finger protein 770	Other	other
0.738	0.0022	ENSG00000164048	ZNF589	zinc finger protein 589	Nucleus	transcription regulator
0.736	1e-06	ENSG00000079308	TNS1	tensin 1	Plasma Membrane	other
0.735	0	ENSG00000085377	PREP	prolyl endopeptidase	Cytoplasm	peptidase
0.734	0.00276	ENSG00000106993	CDC37L1	cell division cycle 37 like 1	Cytoplasm	other
0.733	4e-06	ENSG00000015475	BID	BH3 interacting domain death agonist	Cytoplasm	other
0.733	0.00736	ENSG00000163032	VSNL1	visinin like 1	Cytoplasm	other
0.732	0	ENSG00000085185	BCORL1	BCL6 corepressor like 1	Nucleus	transcription regulator
0.732	0	ENSG00000168487	BMP1	bone morphogenetic protein 1	Extracellular Space	peptidase
0.731	3.8e-05	ENSG00000177082	WDR73	WD repeat domain 73	Extracellular Space	other
0.731	0.000672	ENSG00000168612	ZSWIM1	zinc finger SWIM-type containing 1	Nucleus	other
0.729	0.018	ENSG00000272142	LYRM4-AS1	LYRM4 antisense RNA 1	Other	other
0.728	1e-06	ENSG00000112651	MRPL2	mitochondrial ribosomal protein L2	Extracellular Space	other
0.728	0.00162	ENSG00000176182	MYPOP	Myb related transcription factor, partner of profilin	Nucleus	transcription regulator
0.727	0.00167	ENSG00000124217	MOCS3	molybdenum cofactor synthesis 3	Cytoplasm	enzyme
0.726	0.0006	ENSG00000143458	GABPB2	GA binding protein transcription factor subunit beta 2	Nucleus	transcription regulator
0.725	9e-06	ENSG00000033030	ZCCHC8	zinc finger CCHC-type containing 8	Nucleus	other
0.724	0.00959	ENSG00000177337	DLGAP1-AS1	DLGAP1 antisense RNA 1	Other	other
0.723	0	ENSG00000118200	CAMSAP2	calmodulin regulated spectrin associated protein family member 2	Cytoplasm	other
0.723	0	ENSG00000204262	COL5A2	collagen type V alpha 2 chain	Extracellular Space	other
0.723	2e-06	ENSG00000120910	PPP3CC	protein phosphatase 3 catalytic subunit gamma	Cytoplasm	phosphatase
0.722	0.0011	ENSG00000177485	ZBTB33	zinc finger and BTB domain containing 33	Nucleus	transcription regulator
0.72	0.00612	ENSG00000140511	HAPLN3	hyaluronan and proteoglycan link protein 3	Extracellular Space	other
0.717	0.00289	ENSG00000148842	CNNM2	cyclin and CBS domain divalent metal cation transport mediator 2	Plasma Membrane	transporter
0.716	0	ENSG00000148331	ASB6	ankyrin repeat and SOCS box containing 6	Nucleus	transcription regulator
0.716	0	ENSG00000009830	POMT2	protein O-mannosyltransferase 2	Cytoplasm	enzyme
0.714	1e-06	ENSG00000161249	DMKN	dermokine	Extracellular Space	other
0.712	0	ENSG00000196588	MRTFA	myocardin related transcription factor A	Nucleus	transcription regulator
0.712	0.0269	ENSG00000143633	C1orf131	chromosome 1 open reading frame 131	Nucleus	other
0.71	0	ENSG00000120889	TNFRSF10B	TNF receptor superfamily member 10b	Plasma Membrane	transmembrane receptor
0.709	0	ENSG00000122965	RBM19	RNA binding motif protein 19	Nucleus	other
0.709	2e-06	ENSG00000166401	SERPINB8	serpin family B member 8	Cytoplasm	other
0.709	0.000917	ENSG00000138399	FASTKD1	FAST kinase domains 1	Cytoplasm	other
0.708	0	ENSG00000130766	SESN2	sestrin 2	Cytoplasm	enzyme
0.708	0.000486	ENSG00000196569	LAMA2	laminin subunit alpha 2	Extracellular Space	other
0.707	0.0223	ENSG00000183718	TRIM52	tripartite motif containing 52	Other	enzyme
0.706	0.0027	ENSG00000065600	PACC1	proton activated chloride channel 1	Plasma Membrane	ion channel
0.705	0.00865	ENSG00000178694	NSUN3	NOP2/Sun RNA methyltransferase 3	Cytoplasm	enzyme
0.705	0.0167	ENSG00000184903	IMMP2L	inner mitochondrial membrane peptidase subunit 2	Cytoplasm	peptidase
0.704	0	ENSG00000105298	CACTIN	cactin, spliceosome C complex subunit	Nucleus	other
0.704	5e-06	ENSG00000197312	DDI2	DNA damage inducible 1 homolog 2	Plasma Membrane	transporter
0.704	0.00141	ENSG00000179943	FIZ1	FLT3 interacting zinc finger 1	Nucleus	transcription regulator
0.703	0	ENSG00000139926	FRMD6	FERM domain containing 6	Cytoplasm	other
0.703	0.000134	ENSG00000197818	SLC9A8	solute carrier family 9 member A8	Cytoplasm	transporter
0.703	0.00139	ENSG00000146587	RBAK	RB associated KRAB zinc finger	Nucleus	transcription regulator
0.702	0	ENSG00000109519	GRPEL1	GrpE like 1, mitochondrial	Cytoplasm	other
0.702	0.000281	ENSG00000147316	MCPH1	microcephalin 1	Nucleus	other
0.702	0.00958	ENSG00000100890	PRORP	protein only RNase P catalytic subunit	Cytoplasm	enzyme
0.701	0.00873	ENSG00000148082	SHC3	SHC adaptor protein 3	Cytoplasm	kinase
0.701	0.0211	ENSG00000096654	ZNF184	zinc finger protein 184	Nucleus	transcription regulator
0.7	0	ENSG00000117114	ADGRL2	adhesion G protein-coupled receptor L2	Plasma Membrane	G-protein coupled receptor
0.7	0.000886	ENSG00000245680	ZNF585B	zinc finger protein 585B	Nucleus	other
0.698	0.00036	ENSG00000186854	TRABD2A	TraB domain containing 2A	Plasma Membrane	peptidase
0.698	0.00423	ENSG00000168569	TMEM223	transmembrane protein 223	Cytoplasm	other
0.695	0.0468	ENSG00000176749	CDK5R1	cyclin dependent kinase 5 regulatory subunit 1	Nucleus	kinase
0.693	0.00223	ENSG00000164114	MAP9	microtubule associated protein 9	Cytoplasm	other
0.692	0	ENSG00000257923	CUX1	cut like homeobox 1	Nucleus	transcription regulator
0.692	0.000273	ENSG00000137413	TAF8	TATA-box binding protein associated factor 8	Nucleus	transcription regulator
0.691	0.000111	ENSG00000181666	ZNF875	zinc finger protein 875	Nucleus	transcription regulator
0.691	0.000838	ENSG00000180008	SOCS4	suppressor of cytokine signaling 4	Cytoplasm	other
0.691	0.0286	ENSG00000165895	ARHGAP42	Rho GTPase activating protein 42	Other	other
0.69	0.00128	ENSG00000143303	METTL25B	methyltransferase like 25B	Other	other
0.69	0.00232	ENSG00000255399	TBX5-AS1	TBX5 antisense RNA 1	Other	other
0.69	0.0201	ENSG00000213903	LTB4R	leukotriene B4 receptor	Plasma Membrane	G-protein coupled receptor
0.689	0.00238	ENSG00000163528	CHCHD4	coiled-coil-helix-coiled-coil-helix domain containing 4	Cytoplasm	enzyme
0.688	0	ENSG00000234745	HLA-B	major histocompatibility complex, class I, B	Plasma Membrane	transmembrane receptor
0.688	1e-06	ENSG00000089060	SLC8B1	solute carrier family 8 member B1	Plasma Membrane	transporter
0.688	0.00828	ENSG00000020633	RUNX3	RUNX family transcription factor 3	Nucleus	transcription regulator
0.687	0	ENSG00000116698	SMG7	SMG7 nonsense mediated mRNA decay factor	Nucleus	other
0.687	0.00288	ENSG00000108506	INTS2	integrator complex subunit 2	Nucleus	other
0.686	6.4e-05	ENSG00000123636	BAZ2B	bromodomain adjacent to zinc finger domain 2B	Extracellular Space	other
0.686	0.0226	ENSG00000163050	COQ8A	coenzyme Q8A	Cytoplasm	kinase
0.684	0.0151	ENSG00000101574	METTL4	methyltransferase 4, N6-adenosine	Nucleus	enzyme
0.684	0.0196	ENSG00000107551	RASSF4	Ras association domain family member 4	Other	other
0.683	0	ENSG00000181222	POLR2A	RNA polymerase II subunit A	Nucleus	enzyme
0.683	1.8e-05	ENSG00000042286	AIFM2	apoptosis inducing factor mitochondria associated 2	Cytoplasm	enzyme
0.683	0.0273	ENSG00000102543	CDADC1	cytidine and dCMP deaminase domain containing 1	Other	kinase
0.682	0	ENSG00000214160	ALG3	ALG3 alpha-1,3- mannosyltransferase	Cytoplasm	enzyme
0.682	0.00101	ENSG00000205213	LGR4	leucine rich repeat containing G protein-coupled receptor 4	Plasma Membrane	transmembrane receptor
0.681	6.2e-05	ENSG00000130024	PHF10	PHD finger protein 10	Nucleus	other
0.681	0.00751	ENSG00000176476	SGF29	SAGA complex associated factor 29	Nucleus	other
0.679	0.0121	ENSG00000264112	RP11_159D122		Other	other
0.678	0	ENSG00000169991	IFFO2	intermediate filament family orphan 2	Other	other
0.677	0.00228	ENSG00000126709	IFI6	interferon alpha inducible protein 6	Cytoplasm	other
0.677	0.00398	ENSG00000137494	ANKRD42	ankyrin repeat domain 42	Nucleus	transcription regulator
0.677	0.0102	ENSG00000170100	ZNF778	zinc finger protein 778	Nucleus	transcription regulator
0.676	0.00266	ENSG00000155545	MIER3	MIER family member 3	Nucleus	transcription regulator
0.675	2.3e-05	ENSG00000145779	TNFAIP8	TNF alpha induced protein 8	Cytoplasm	other
0.675	0.00346	ENSG00000122512	PMS2	PMS1 homolog 2, mismatch repair system component	Nucleus	enzyme
0.674	9e-06	ENSG00000110080	ST3GAL4	ST3 beta-galactoside alpha-2,3-sialyltransferase 4	Cytoplasm	enzyme
0.674	0.00287	ENSG00000108306	FBXL20	F-box and leucine rich repeat protein 20	Cytoplasm	other
0.674	0.0214	ENSG00000135740	SLC9A5	solute carrier family 9 member A5	Plasma Membrane	transporter
0.673	3e-05	ENSG00000133773	CCDC59	coiled-coil domain containing 59	Nucleus	other
0.673	0.00105	ENSG00000147679	UTP23	UTP23 small subunit processome component	Other	other
0.673	0.00288	ENSG00000132357	CARD6	caspase recruitment domain family member 6	Cytoplasm	other
0.672	0	ENSG00000144233	AMMECR1L	AMMECR1 like	Other	other
0.672	1e-06	ENSG00000085721	RRN3	RRN3 homolog, RNA polymerase I transcription factor	Nucleus	transcription regulator
0.672	3e-06	ENSG00000089225	TBX5	T-box transcription factor 5	Nucleus	transcription regulator
0.672	0.00543	ENSG00000204977	TRIM13	tripartite motif containing 13	Cytoplasm	enzyme
0.672	0.0339	ENSG00000196440	ARMCX4	armadillo repeat containing X-linked 4	Other	other
0.671	0	ENSG00000160741	CRTC2	CREB regulated transcription coactivator 2	Nucleus	other
0.671	0.00629	ENSG00000115556	PLCD4	phospholipase C delta 4	Cytoplasm	enzyme
0.671	0.0321	ENSG00000111231	GPN3	GPN-loop GTPase 3	Cytoplasm	other
0.67	0	ENSG00000159363	ATP13A2	ATPase cation transporting 13A2	Cytoplasm	transporter
0.67	0.00587	ENSG00000147394	ZNF185	zinc finger protein 185 with LIM domain	Plasma Membrane	other
0.669	0.000663	ENSG00000284194	SCO2	synthesis of cytochrome C oxidase 2	Cytoplasm	enzyme
0.669	0.0185	ENSG00000189007	ADAT2	adenosine deaminase tRNA specific 2	Nucleus	enzyme
0.669	0.0408	ENSG00000187626	ZKSCAN4	zinc finger with KRAB and SCAN domains 4	Nucleus	transcription regulator
0.668	3e-06	ENSG00000104228	TRIM35	tripartite motif containing 35	Cytoplasm	other
0.668	0.00304	ENSG00000166261	ZNF202	zinc finger protein 202	Nucleus	transcription regulator
0.666	0	ENSG00000198026	ZNF335	zinc finger protein 335	Nucleus	transcription regulator
0.665	0.0019	ENSG00000145439	CBR4	carbonyl reductase 4	Cytoplasm	enzyme
0.664	0.00108	ENSG00000092978	GPATCH2	G-patch domain containing 2	Nucleus	other
0.661	0	ENSG00000084636	COL16A1	collagen type XVI alpha 1 chain	Extracellular Space	other
0.661	0	ENSG00000113716	HMGXB3	HMG-box containing 3	Nucleus	transcription regulator
0.661	0.000311	ENSG00000162419	GMEB1	glucocorticoid modulatory element binding protein 1	Nucleus	transcription regulator
0.661	0.029	ENSG00000155329	ZCCHC10	zinc finger CCHC-type containing 10	Other	other
0.66	0	ENSG00000204569	PPP1R10	protein phosphatase 1 regulatory subunit 10	Nucleus	other
0.66	0.00135	ENSG00000124074	ENKD1	enkurin domain containing 1	Cytoplasm	other
0.66	0.00172	ENSG00000198466	ZNF417/ZNF587	zinc finger protein 417	Nucleus	transcription regulator
0.659	8e-06	ENSG00000197579	TOPORS	TOP1 binding arginine/serine rich protein, E3 ubiquitin ligase	Nucleus	enzyme
0.659	0.00598	ENSG00000184465	WDR27	WD repeat domain 27	Nucleus	other
0.659	0.00842	ENSG00000006459	KDM7A	lysine demethylase 7A	Nucleus	enzyme
0.658	0.000284	ENSG00000069702	TGFBR3	transforming growth factor beta receptor 3	Plasma Membrane	kinase
0.657	3.3e-05	ENSG00000131791	PRKAB2	protein kinase AMP-activated non-catalytic subunit beta 2	Cytoplasm	kinase
0.657	4.5e-05	ENSG00000116747	RO60	Ro60, Y RNA binding protein	Nucleus	other
0.656	0	ENSG00000023287	RB1CC1	RB1 inducible coiled-coil 1	Nucleus	other
0.655	0	ENSG00000055208	TAB2	TGF-beta activated kinase 1 (MAP3K7) binding protein 2	Cytoplasm	other
0.654	0	ENSG00000113407	TARS1	threonyl-tRNA synthetase 1	Nucleus	enzyme
0.653	0	ENSG00000214517	PPME1	protein phosphatase methylesterase 1	Nucleus	enzyme
0.653	2e-06	ENSG00000030066	NUP160	nucleoporin 160	Nucleus	other
0.653	6.9e-05	ENSG00000089639	GMIP	GEM interacting protein	Cytoplasm	enzyme
0.652	3.6e-05	ENSG00000165632	TAF3	TATA-box binding protein associated factor 3	Nucleus	transcription regulator
0.652	0.000184	ENSG00000091127	PUS7	pseudouridine synthase 7	Nucleus	enzyme
0.652	0.00205	ENSG00000037749	MFAP3	microfibril associated protein 3	Extracellular Space	other
0.652	0.00386	ENSG00000183579	ZNRF3	zinc and ring finger 3	Plasma Membrane	enzyme
0.651	0.00325	ENSG00000099330	OCEL1	occludin/ELL domain containing 1	Other	other
0.65	3e-06	ENSG00000105879	CBLL1	Cbl proto-oncogene like 1	Nucleus	enzyme
0.649	0	ENSG00000144867	SRPRB	SRP receptor subunit beta	Cytoplasm	other
0.647	0	ENSG00000188706	ZDHHC9	zinc finger DHHC-type palmitoyltransferase 9	Cytoplasm	enzyme
0.647	0.0223	ENSG00000230937	MIR205HG	MIR205 host gene	Other	other
0.646	0.000147	ENSG00000162599	NFIA	nuclear factor I A	Nucleus	transcription regulator
0.646	0.0373	ENSG00000227827	PKD1P2	polycystin 1, transient receptor potential channel interacting pseudogene 2	Other	other
0.645	4.6e-05	ENSG00000132740	IGHMBP2	immunoglobulin mu DNA binding protein 2	Nucleus	enzyme
0.645	0.00128	ENSG00000177707	NECTIN3	nectin cell adhesion molecule 3	Plasma Membrane	other
0.644	1e-06	ENSG00000167395	ZNF646	zinc finger protein 646	Nucleus	transcription regulator
0.644	2e-06	ENSG00000153443	UBALD1	UBA like domain containing 1	Other	other
0.644	0.000486	ENSG00000146826	TRAPPC14	trafficking protein particle complex subunit 14	Cytoplasm	other
0.643	0.00159	ENSG00000198718	TOGARAM1	TOG array regulator of axonemal microtubules 1	Extracellular Space	other
0.641	0.01	ENSG00000094841	UPRT	uracil phosphoribosyltransferase homolog	Nucleus	enzyme
0.64	0.00775	ENSG00000185621	LMLN	leishmanolysin like peptidase	Plasma Membrane	peptidase
0.64	0.0222	ENSG00000106246	PTCD1	pentatricopeptide repeat domain 1	Cytoplasm	other
0.639	0	ENSG00000105810	CDK6	cyclin dependent kinase 6	Nucleus	kinase
0.639	2e-06	ENSG00000136560	TANK	TRAF family member associated NFKB activator	Cytoplasm	other
0.639	1.1e-05	ENSG00000104321	TRPA1	transient receptor potential cation channel subfamily A member 1	Plasma Membrane	transporter
0.639	0.00014	ENSG00000166394	CYB5R2	cytochrome b5 reductase 2	Cytoplasm	enzyme
0.639	0.000573	ENSG00000284976	BX255925.3		Other	other
0.639	0.00333	ENSG00000096968	JAK2	Janus kinase 2	Cytoplasm	kinase
0.639	0.0479	ENSG00000186792	HYAL3	hyaluronidase 3	Cytoplasm	enzyme
0.638	0	ENSG00000113719	ERGIC1	endoplasmic reticulum-golgi intermediate compartment 1	Cytoplasm	other
0.638	0	ENSG00000126012	KDM5C	lysine demethylase 5C	Nucleus	enzyme
0.636	0.00232	ENSG00000141956	PRDM15	PR/SET domain 15	Nucleus	transcription regulator
0.635	0.00116	ENSG00000099326	MZF1	myeloid zinc finger 1	Nucleus	transcription regulator
0.633	0	ENSG00000143319	ISG20L2	interferon stimulated exonuclease gene 20 like 2	Nucleus	enzyme
0.633	1e-06	ENSG00000177374	HIC1	HIC ZBTB transcriptional repressor 1	Nucleus	transcription regulator
0.633	1.2e-05	ENSG00000144659	SLC25A38	solute carrier family 25 member 38	Cytoplasm	other
0.633	1.3e-05	ENSG00000151576	QTRT2	queuine tRNA-ribosyltransferase accessory subunit 2	Cytoplasm	enzyme
0.631	0.0205	ENSG00000155744	FAM126B	family with sequence similarity 126 member B	Other	other
0.63	0.019	ENSG00000155275	TRMT44	tRNA methyltransferase 44 homolog	Other	other
0.629	4e-06	ENSG00000100354	TNRC6B	trinucleotide repeat containing adaptor 6B	Cytoplasm	other
0.628	0	ENSG00000160803	UBQLN4	ubiquilin 4	Cytoplasm	other
0.628	0.000705	ENSG00000104064	GABPB1	GA binding protein transcription factor subunit beta 1	Nucleus	transcription regulator
0.628	0.0494	ENSG00000255769	GOLGA2P10	GOLGA2 pseudogene 10	Other	other
0.627	0	ENSG00000204842	ATXN2	ataxin 2	Nucleus	other
0.626	0.00191	ENSG00000164885	CDK5	cyclin dependent kinase 5	Nucleus	kinase
0.626	0.0279	ENSG00000135482	ZC3H10	zinc finger CCCH-type containing 10	Other	other
0.625	0.00316	ENSG00000090447	TFAP4	transcription factor AP-4	Nucleus	transcription regulator
0.624	0.00217	ENSG00000183475	ASB7	ankyrin repeat and SOCS box containing 7	Cytoplasm	other
0.623	0.000287	ENSG00000196628	TCF4	transcription factor 4	Nucleus	transcription regulator
0.623	0.00125	ENSG00000167995	BEST1	bestrophin 1	Plasma Membrane	ion channel
0.622	0.000953	ENSG00000188493	C19orf54	chromosome 19 open reading frame 54	Other	other
0.622	0.00567	ENSG00000113240	CLK4	CDC like kinase 4	Nucleus	kinase
0.621	0	ENSG00000163125	RPRD2	regulation of nuclear pre-mRNA domain containing 2	Nucleus	other
0.62	0.000519	ENSG00000152242	C18orf25	chromosome 18 open reading frame 25	Other	other
0.619	0	ENSG00000104812	GYS1	glycogen synthase 1	Cytoplasm	enzyme
0.619	0	ENSG00000122884	P4HA1	prolyl 4-hydroxylase subunit alpha 1	Cytoplasm	enzyme
0.619	0.016	ENSG00000159079	CFAP298	cilia and flagella associated protein 298	Cytoplasm	other
0.618	0	ENSG00000156860	FBRS	fibrosin	Extracellular Space	cytokine
0.618	0	ENSG00000086015	MAST2	microtubule associated serine/threonine kinase 2	Cytoplasm	kinase
0.618	0.00313	ENSG00000130772	MED18	mediator complex subunit 18	Nucleus	transcription regulator
0.617	0.000189	ENSG00000149483	TMEM138	transmembrane protein 138	Extracellular Space	other
0.617	0.00169	ENSG00000198783	ZNF830	zinc finger protein 830	Nucleus	other
0.617	0.0421	ENSG00000144426	NBEAL1	neurobeachin like 1	Other	other
0.616	3e-06	ENSG00000104320	NBN	nibrin	Nucleus	other
0.616	0.000106	ENSG00000172985	SH3RF3	SH3 domain containing ring finger 3	Other	enzyme
0.616	0.0109	ENSG00000100601	ALKBH1	alkB homolog 1, histone H2A dioxygenase	Cytoplasm	enzyme
0.615	0	ENSG00000060339	CCAR1	cell division cycle and apoptosis regulator 1	Nucleus	transcription regulator
0.615	0.00303	ENSG00000104447	TRPS1	transcriptional repressor GATA binding 1	Nucleus	transcription regulator
0.614	7e-06	ENSG00000127955	GNAI1	G protein subunit alpha i1	Plasma Membrane	enzyme
0.614	0.00154	ENSG00000165288	BRWD3	bromodomain and WD repeat domain containing 3	Other	other
0.614	0.00265	ENSG00000282826	FRG1CP		Other	other
0.613	0.000147	ENSG00000111961	SASH1	SAM and SH3 domain containing 1	Extracellular Space	other
0.613	0.00029	ENSG00000166526	ZNF3	zinc finger protein 3	Nucleus	transcription regulator
0.613	0.0146	ENSG00000177125	ZBTB34	zinc finger and BTB domain containing 34	Nucleus	transcription regulator
0.613	0.0223	ENSG00000184402	SS18L1	SS18L1 subunit of BAF chromatin remodeling complex	Nucleus	transcription regulator
0.613	0.0284	ENSG00000263002	ZNF234	zinc finger protein 234	Nucleus	transcription regulator
0.612	5e-06	ENSG00000196652	ZKSCAN5	zinc finger with KRAB and SCAN domains 5	Nucleus	transcription regulator
0.612	6.3e-05	ENSG00000157764	BRAF	B-Raf proto-oncogene, serine/threonine kinase	Cytoplasm	kinase
0.611	0	ENSG00000169756	LIMS1	LIM zinc finger domain containing 1	Plasma Membrane	other
0.611	3e-06	ENSG00000134575	ACP2	acid phosphatase 2, lysosomal	Cytoplasm	phosphatase
0.61	1e-06	ENSG00000127824	TUBA4A	tubulin alpha 4a	Cytoplasm	other
0.61	0.00673	ENSG00000256525	POLG2	DNA polymerase gamma 2, accessory subunit	Cytoplasm	enzyme
0.609	0.0246	ENSG00000277161	PIGW	phosphatidylinositol glycan anchor biosynthesis class W	Cytoplasm	enzyme
0.608	0.00533	ENSG00000156162	DPY19L4	dpy-19 like 4	Other	other
0.608	0.0134	ENSG00000085274	MYNN	myoneurin	Nucleus	transcription regulator
0.607	0	ENSG00000174953	DHX36	DEAH-box helicase 36	Cytoplasm	enzyme
0.606	0	ENSG00000062194	GPBP1	GC-rich promoter binding protein 1	Nucleus	transcription regulator
0.605	0.00108	ENSG00000158636	EMSY	EMSY transcriptional repressor, BRCA2 interacting	Nucleus	other
0.604	4e-06	ENSG00000179562	GCC1	GRIP and coiled-coil domain containing 1	Cytoplasm	other
0.604	0.0261	ENSG00000153975	ZUP1	zinc finger containing ubiquitin peptidase 1	Other	other
0.603	0	ENSG00000125633	CCDC93	coiled-coil domain containing 93	Extracellular Space	other
0.602	1e-06	ENSG00000144597	EAF1	ELL associated factor 1	Nucleus	transcription regulator
0.601	0	ENSG00000058600	POLR3E	RNA polymerase III subunit E	Nucleus	transcription regulator
0.601	8e-06	ENSG00000158805	ZNF276	zinc finger protein 276	Nucleus	transcription regulator
0.601	0.00756	ENSG00000198894	CIPC	CLOCK interacting pacemaker	Nucleus	other
0.6	0.00441	ENSG00000276550	HERC2P2	HERC2 pseudogene 2	Other	other
0.6	0.0447	ENSG00000228223	HCG11	HLA complex group 11	Other	other
0.599	0	ENSG00000134686	PHC2	polyhomeotic homolog 2	Nucleus	other
0.599	0.0175	ENSG00000169635	HIC2	HIC ZBTB transcriptional repressor 2	Nucleus	transcription regulator
0.597	0	ENSG00000100330	MTMR3	myotubularin related protein 3	Cytoplasm	phosphatase
0.597	0.00185	ENSG00000167785	ZNF558	zinc finger protein 558	Nucleus	transcription regulator
0.596	1e-06	ENSG00000175931	UBE2O	ubiquitin conjugating enzyme E2 O	Nucleus	enzyme
0.596	0.000392	ENSG00000116830	TTF2	transcription termination factor 2	Cytoplasm	transcription regulator
0.596	0.0105	ENSG00000182504	CEP97	centrosomal protein 97	Cytoplasm	other
0.595	0.00722	ENSG00000251022	THAP9-AS1	THAP9 antisense RNA 1	Other	other
0.595	0.00923	ENSG00000122870	BICC1	BicC family RNA binding protein 1	Other	other
0.595	0.0229	ENSG00000114796	KLHL24	kelch like family member 24	Plasma Membrane	other
0.594	0	ENSG00000125734	GPR108	G protein-coupled receptor 108	Plasma Membrane	G-protein coupled receptor
0.594	0.0133	ENSG00000174373	RALGAPA1	Ral GTPase activating protein catalytic subunit alpha 1	Cytoplasm	other
0.594	0.0488	ENSG00000157551	KCNJ15	potassium inwardly rectifying channel subfamily J member 15	Plasma Membrane	ion channel
0.593	9e-06	ENSG00000118689	FOXO3	forkhead box O3	Nucleus	transcription regulator
0.593	0.0013	ENSG00000158480	SPATA2	spermatogenesis associated 2	Extracellular Space	other
0.592	0	ENSG00000084112	SSH1	slingshot protein phosphatase 1	Cytoplasm	phosphatase
0.592	3.3e-05	ENSG00000168769	TET2	tet methylcytosine dioxygenase 2	Nucleus	enzyme
0.591	0	ENSG00000241878	PISD	phosphatidylserine decarboxylase	Cytoplasm	enzyme
0.59	0	ENSG00000168036	CTNNB1	catenin beta 1	Nucleus	transcription regulator
0.59	0	ENSG00000145555	MYO10	myosin X	Cytoplasm	enzyme
0.59	1e-06	ENSG00000106591	MRPL32	mitochondrial ribosomal protein L32	Cytoplasm	translation regulator
0.59	1e-06	ENSG00000165671	NSD1	nuclear receptor binding SET domain protein 1	Nucleus	transcription regulator
0.59	6e-06	ENSG00000124275	MTRR	5-methyltetrahydrofolate-homocysteine methyltransferase reductase	Cytoplasm	enzyme
0.59	2.2e-05	ENSG00000118058	KMT2A	lysine methyltransferase 2A	Nucleus	transcription regulator
0.59	0.000113	ENSG00000079387	SENP1	SUMO specific peptidase 1	Nucleus	peptidase
0.59	0.00161	ENSG00000174938	SEZ6L2	seizure related 6 homolog like 2	Cytoplasm	other
0.589	0.0312	ENSG00000069431	ABCC9	ATP binding cassette subfamily C member 9	Plasma Membrane	ion channel
0.588	0.000591	ENSG00000116017	ARID3A	AT-rich interaction domain 3A	Nucleus	transcription regulator
0.586	0	ENSG00000143797	MBOAT2	membrane bound O-acyltransferase domain containing 2	Cytoplasm	enzyme
0.586	1e-05	ENSG00000121578	B4GALT4	beta-1,4-galactosyltransferase 4	Cytoplasm	enzyme
0.586	3e-05	ENSG00000150527	MIA2	MIA SH3 domain ER export factor 2	Cytoplasm	other
0.586	0.000428	ENSG00000064651	SLC12A2	solute carrier family 12 member 2	Plasma Membrane	transporter
0.585	2e-06	ENSG00000162885	B3GALNT2	beta-1,3-N-acetylgalactosaminyltransferase 2	Cytoplasm	enzyme
0.585	0.0034	ENSG00000101811	CSTF2	cleavage stimulation factor subunit 2	Nucleus	other
-0.586	8.1e-05	ENSG00000082014	SMARCD3	SWI/SNF related, matrix associated, actin dependent regulator of chromatin, subfamily d, member 3	Nucleus	transcription regulator
-0.587	1e-06	ENSG00000160796	NBEAL2	neurobeachin like 2	Cytoplasm	other
-0.587	9.5e-05	ENSG00000100154	TTC28	tetratricopeptide repeat domain 28	Cytoplasm	other
-0.588	0.00606	ENSG00000138101	DTNB	dystrobrevin beta	Plasma Membrane	other
-0.588	0.012	ENSG00000128228	SDF2L1	stromal cell derived factor 2 like 1	Cytoplasm	other
-0.588	0.0129	ENSG00000197093	GAL3ST4	galactose-3-O-sulfotransferase 4	Cytoplasm	enzyme
-0.589	0	ENSG00000167658	EEF2	eukaryotic translation elongation factor 2	Cytoplasm	translation regulator
-0.589	0	ENSG00000185104	FAF1	Fas associated factor 1	Nucleus	other
-0.589	2e-06	ENSG00000167106	FAM102A	family with sequence similarity 102 member A	Other	other
-0.589	0.00118	ENSG00000139266	MARCHF9	membrane associated ring-CH-type finger 9	Cytoplasm	other
-0.59	0	ENSG00000273749	CYFIP1	cytoplasmic FMR1 interacting protein 1	Cytoplasm	translation regulator
-0.59	0	ENSG00000149091	DGKZ	diacylglycerol kinase zeta	Cytoplasm	kinase
-0.59	0	ENSG00000164032	H2AZ1	H2A.Z variant histone 1	Nucleus	other
-0.59	0.000171	ENSG00000164258	NDUFS4	NADH:ubiquinone oxidoreductase subunit S4	Cytoplasm	enzyme
-0.59	0.00232	ENSG00000198818	SFT2D1	SFT2 domain containing 1	Other	other
-0.59	0.00336	ENSG00000137210	TMEM14B	transmembrane protein 14B	Other	other
-0.592	0	ENSG00000104805	NUCB1	nucleobindin 1	Cytoplasm	other
-0.592	0.00104	ENSG00000104626	ERI1	exoribonuclease 1	Nucleus	enzyme
-0.593	0	ENSG00000179364	PACS2	phosphofurin acidic cluster sorting protein 2	Cytoplasm	other
-0.593	1e-06	ENSG00000072840	EVC	EvC ciliary complex subunit 1	Cytoplasm	other
-0.593	2e-06	ENSG00000180964	TCEAL8	transcription elongation factor A like 8	Other	other
-0.594	0.00755	ENSG00000106733	NMRK1	nicotinamide riboside kinase 1	Cytoplasm	kinase
-0.596	0	ENSG00000145494	NDUFS6	NADH:ubiquinone oxidoreductase subunit S6	Cytoplasm	enzyme
-0.596	0	ENSG00000170832	USP32	ubiquitin specific peptidase 32	Cytoplasm	enzyme
-0.596	0.0075	ENSG00000172889	EGFL7	EGF like domain multiple 7	Extracellular Space	other
-0.597	0	ENSG00000240342	RPS2P5	ribosomal protein S2 pseudogene 5	Other	other
-0.597	1e-06	ENSG00000100442	FKBP3	FKBP prolyl isomerase 3	Nucleus	enzyme
-0.597	0.0445	ENSG00000111846	GCNT2	glucosaminyl (N-acetyl) transferase 2 (I blood group)	Cytoplasm	enzyme
-0.598	0	ENSG00000172757	CFL1	cofilin 1	Nucleus	other
-0.598	5e-06	ENSG00000073111	MCM2	minichromosome maintenance complex component 2	Nucleus	enzyme
-0.598	0.000999	ENSG00000107020	PLGRKT	plasminogen receptor with a C-terminal lysine	Cytoplasm	other
-0.599	0.00183	ENSG00000143742	SRP9	signal recognition particle 9	Cytoplasm	other
-0.6	0	ENSG00000156508	EEF1A1	eukaryotic translation elongation factor 1 alpha 1	Cytoplasm	translation regulator
-0.6	0	ENSG00000204628	RACK1	receptor for activated C kinase 1	Cytoplasm	enzyme
-0.601	0	ENSG00000095321	CRAT	carnitine O-acetyltransferase	Cytoplasm	enzyme
-0.601	0	ENSG00000149084	HSD17B12	hydroxysteroid 17-beta dehydrogenase 12	Cytoplasm	enzyme
-0.601	0.00129	ENSG00000171503	ETFDH	electron transfer flavoprotein dehydrogenase	Cytoplasm	enzyme
-0.601	0.00384	ENSG00000134072	CAMK1	calcium/calmodulin dependent protein kinase I	Cytoplasm	kinase
-0.602	0.000768	ENSG00000170365	SMAD1	SMAD family member 1	Nucleus	transcription regulator
-0.603	0	ENSG00000114738	MAPKAPK3	MAPK activated protein kinase 3	Nucleus	kinase
-0.603	1e-06	ENSG00000172667	ZMAT3	zinc finger matrin-type 3	Nucleus	other
-0.603	9e-06	ENSG00000154229	PRKCA	protein kinase C alpha	Cytoplasm	kinase
-0.604	0	ENSG00000135047	CTSL	cathepsin L	Cytoplasm	peptidase
-0.604	0	ENSG00000008256	CYTH3	cytohesin 3	Cytoplasm	other
-0.604	0.00119	ENSG00000124191	TOX2	TOX high mobility group box family member 2	Nucleus	transcription regulator
-0.604	0.0118	ENSG00000085999	RAD54L	RAD54 like	Nucleus	enzyme
-0.605	0	ENSG00000148303	RPL7A	ribosomal protein L7a	Cytoplasm	other
-0.605	0.0156	ENSG00000258376	PAPLN-AS1	PAPLN antisense RNA 1	Other	other
-0.606	0	ENSG00000154945	ANKRD40	ankyrin repeat domain 40	Other	other
-0.606	0	ENSG00000144711	IQSEC1	IQ motif and Sec7 domain ArfGEF 1	Cytoplasm	other
-0.606	0	ENSG00000129250	KIF1C	kinesin family member 1C	Cytoplasm	other
-0.606	0	ENSG00000197324	LRP10	LDL receptor related protein 10	Plasma Membrane	transmembrane receptor
-0.606	0	ENSG00000067167	TRAM1	translocation associated membrane protein 1	Cytoplasm	other
-0.606	1e-06	ENSG00000115993	TRAK2	trafficking kinesin protein 2	Plasma Membrane	transporter
-0.606	2e-06	ENSG00000188352	FOCAD	focadhesin	Plasma Membrane	other
-0.606	4e-06	ENSG00000159674	SPON2	spondin 2	Extracellular Space	other
-0.606	0.000296	ENSG00000073969	NSF	N-ethylmaleimide sensitive factor, vesicle fusing ATPase	Cytoplasm	transporter
-0.606	0.00147	ENSG00000121481	RNF2	ring finger protein 2	Nucleus	transcription regulator
-0.606	0.0107	ENSG00000144366	GULP1	GULP PTB domain containing engulfment adaptor 1	Cytoplasm	other
-0.606	0.0259	ENSG00000138621	PPCDC	phosphopantothenoylcysteine decarboxylase	Cytoplasm	enzyme
-0.606	0.0435	ENSG00000141391	PRELID3A	PRELI domain containing 3A	Cytoplasm	transporter
-0.607	0.000113	ENSG00000138496	PARP9	poly(ADP-ribose) polymerase family member 9	Nucleus	enzyme
-0.607	0.00212	ENSG00000128944	KNSTRN	kinetochore localized astrin (SPAG5) binding protein	Cytoplasm	other
-0.607	0.00505	ENSG00000122912	SLC25A16	solute carrier family 25 member 16	Cytoplasm	transporter
-0.608	0	ENSG00000205531	NAP1L4	nucleosome assembly protein 1 like 4	Cytoplasm	other
-0.608	0.0328	ENSG00000138111	MFSD13A	major facilitator superfamily domain containing 13A	Other	other
-0.609	0	ENSG00000162104	ADCY9	adenylate cyclase 9	Plasma Membrane	enzyme
-0.609	0	ENSG00000134308	YWHAQ	tyrosine 3-monooxygenase/tryptophan 5-monooxygenase activation protein theta	Cytoplasm	other
-0.609	4e-06	ENSG00000159423	ALDH4A1	aldehyde dehydrogenase 4 family member A1	Cytoplasm	enzyme
-0.609	0.0202	ENSG00000123609	NMI	N-myc and STAT interactor	Cytoplasm	transcription regulator
-0.61	0	ENSG00000064601	CTSA	cathepsin A	Cytoplasm	peptidase
-0.61	0	ENSG00000092841	MYL6	myosin light chain 6	Cytoplasm	enzyme
-0.611	0	ENSG00000084754	HADHA	hydroxyacyl-CoA dehydrogenase trifunctional multienzyme complex subunit alpha	Cytoplasm	enzyme
-0.611	0.000211	ENSG00000115350	POLE4	DNA polymerase epsilon 4, accessory subunit	Nucleus	enzyme
-0.611	0.0152	ENSG00000171953	ATPAF2	ATP synthase mitochondrial F1 complex assembly factor 2	Cytoplasm	other
-0.612	0	ENSG00000049860	HEXB	hexosaminidase subunit beta	Cytoplasm	enzyme
-0.612	0.00323	ENSG00000070950	RAD18	RAD18 E3 ubiquitin protein ligase	Nucleus	other
-0.612	0.00433	ENSG00000213918	DNASE1	deoxyribonuclease 1	Extracellular Space	enzyme
-0.612	0.0122	ENSG00000164088	PPM1M	protein phosphatase, Mg2+/Mn2+ dependent 1M	Nucleus	phosphatase
-0.612	0.0495	ENSG00000198168	SVIP	small VCP interacting protein	Cytoplasm	other
-0.613	0	ENSG00000152795	HNRNPDL	heterogeneous nuclear ribonucleoprotein D like	Nucleus	other
-0.613	1e-06	ENSG00000112414	ADGRG6	adhesion G protein-coupled receptor G6	Plasma Membrane	G-protein coupled receptor
-0.613	0.00313	ENSG00000237765	FAM200B	family with sequence similarity 200 member B	Other	other
-0.614	0	ENSG00000168282	MGAT2	alpha-1,6-mannosyl-glycoprotein 2-beta-N-acetylglucosaminyltransferase	Cytoplasm	enzyme
-0.614	0.0348	ENSG00000135045	C9orf40	chromosome 9 open reading frame 40	Other	other
-0.615	1e-06	ENSG00000118960	HS1BP3	HCLS1 binding protein 3	Other	other
-0.615	0.000389	ENSG00000094804	CDC6	cell division cycle 6	Nucleus	other
-0.615	0.0013	ENSG00000138286	FAM149B1	family with sequence similarity 149 member B1	Other	other
-0.615	0.00799	ENSG00000122507	BBS9	Bardet-Biedl syndrome 9	Extracellular Space	other
-0.615	0.0127	ENSG00000134897	BIVM	basic, immunoglobulin-like variable motif containing	Extracellular Space	other
-0.615	0.0213	ENSG00000101190	TCFL5	transcription factor like 5	Nucleus	transcription regulator
-0.616	0	ENSG00000024422	EHD2	EH domain containing 2	Nucleus	other
-0.616	0.00771	ENSG00000137269	LRRC1	leucine rich repeat containing 1	Cytoplasm	other
-0.617	0	ENSG00000136280	CCM2	CCM2 scaffold protein	Cytoplasm	other
-0.617	0.027	ENSG00000158483	FAM86C1P	family with sequence similarity 86 member C1, pseudogene	Other	other
-0.618	0	ENSG00000113580	NR3C1	nuclear receptor subfamily 3 group C member 1	Nucleus	ligand-dependent nuclear receptor
-0.618	7.6e-05	ENSG00000181396	OGFOD3	2-oxoglutarate and iron dependent oxygenase domain containing 3	Cytoplasm	enzyme
-0.619	0	ENSG00000100316	RPL3	ribosomal protein L3	Nucleus	other
-0.619	3e-06	ENSG00000164649	CDCA7L	cell division cycle associated 7 like	Nucleus	other
-0.62	0	ENSG00000177225	GATD1	glutamine amidotransferase class 1 domain containing 1	Cytoplasm	other
-0.62	5.6e-05	ENSG00000128951	DUT	deoxyuridine triphosphatase	Nucleus	enzyme
-0.62	0.0172	ENSG00000076944	STXBP2	syntaxin binding protein 2	Plasma Membrane	transporter
-0.62	0.0361	ENSG00000133119	RFC3	replication factor C subunit 3	Nucleus	enzyme
-0.621	0	ENSG00000107863	ARHGAP21	Rho GTPase activating protein 21	Cytoplasm	other
-0.621	0	ENSG00000063245	EPN1	epsin 1	Plasma Membrane	other
-0.621	0	ENSG00000167693	NXN	nucleoredoxin	Nucleus	enzyme
-0.621	8e-06	ENSG00000211450	SELENOH	selenoprotein H	Nucleus	other
-0.621	0.0309	ENSG00000106133	NSUN5P2	NSUN5 pseudogene 2	Other	other
-0.622	0.00161	ENSG00000126821	SGPP1	sphingosine-1-phosphate phosphatase 1	Cytoplasm	phosphatase
-0.623	1e-06	ENSG00000197948	FCHSD1	FCH and double SH3 domains 1	Plasma Membrane	other
-0.624	0	ENSG00000138443	ABI2	abl interactor 2	Cytoplasm	other
-0.624	0	ENSG00000105669	COPE	COPI coat complex subunit epsilon	Cytoplasm	transporter
-0.624	0	ENSG00000132294	EFR3A	EFR3 homolog A	Plasma Membrane	other
-0.624	0	ENSG00000102882	MAPK3	mitogen-activated protein kinase 3	Cytoplasm	kinase
-0.624	3e-06	ENSG00000114861	FOXP1	forkhead box P1	Nucleus	transcription regulator
-0.624	3e-06	ENSG00000163754	GYG1	glycogenin 1	Cytoplasm	enzyme
-0.625	0	ENSG00000114446	IFT57	intraflagellar transport 57	Cytoplasm	other
-0.626	0	ENSG00000070831	CDC42	cell division cycle 42	Cytoplasm	enzyme
-0.626	0	ENSG00000143774	GUK1	guanylate kinase 1	Cytoplasm	kinase
-0.626	0	ENSG00000020577	SAMD4A	sterile alpha motif domain containing 4A	Cytoplasm	translation regulator
-0.626	6e-06	ENSG00000106089	STX1A	syntaxin 1A	Cytoplasm	transporter
-0.626	0.000198	ENSG00000105472	CLEC11A	C-type lectin domain containing 11A	Extracellular Space	growth factor
-0.627	0	ENSG00000105701	FKBP8	FKBP prolyl isomerase 8	Cytoplasm	other
-0.627	1e-05	ENSG00000151552	QDPR	quinoid dihydropteridine reductase	Cytoplasm	enzyme
-0.627	0.023	ENSG00000196459	TRAPPC2	trafficking protein particle complex subunit 2	Cytoplasm	other
-0.628	0	ENSG00000104870	FCGRT	Fc gamma receptor and transporter	Plasma Membrane	transmembrane receptor
-0.628	0	ENSG00000139433	GLTP	glycolipid transfer protein	Cytoplasm	transporter
-0.628	0	ENSG00000164924	YWHAZ	tyrosine 3-monooxygenase/tryptophan 5-monooxygenase activation protein zeta	Cytoplasm	enzyme
-0.629	6.2e-05	ENSG00000006756	ARSD	arylsulfatase D	Cytoplasm	enzyme
-0.629	0.0437	ENSG00000161243	FBXO27	F-box protein 27	Cytoplasm	enzyme
-0.63	0	ENSG00000155366	RHOC	ras homolog family member C	Plasma Membrane	enzyme
-0.63	0.000169	ENSG00000171914	TLN2	talin 2	Nucleus	other
-0.631	0	ENSG00000149273	RPS3	ribosomal protein S3	Cytoplasm	enzyme
-0.632	0	ENSG00000168090	COPS6	COP9 signalosome subunit 6	Nucleus	other
-0.632	0.00372	ENSG00000240065	PSMB9	proteasome 20S subunit beta 9	Cytoplasm	peptidase
-0.632	0.00449	ENSG00000137274	BPHL	biphenyl hydrolase like	Cytoplasm	enzyme
-0.633	0	ENSG00000105176	URI1	URI1 prefoldin like chaperone	Nucleus	transcription regulator
-0.634	0	ENSG00000130313	PGLS	6-phosphogluconolactonase	Cytoplasm	enzyme
-0.634	0.0114	ENSG00000076351	SLC46A1	solute carrier family 46 member 1	Plasma Membrane	transporter
-0.635	0	ENSG00000196923	PDLIM7	PDZ and LIM domain 7	Cytoplasm	other
-0.635	0	ENSG00000070778	PTPN21	protein tyrosine phosphatase non-receptor type 21	Cytoplasm	phosphatase
-0.635	0	ENSG00000134668	SPOCD1	SPOC domain containing 1	Nucleus	other
-0.636	0	ENSG00000140945	CDH13	cadherin 13	Plasma Membrane	other
-0.636	7e-06	ENSG00000081377	CDC14B	cell division cycle 14B	Nucleus	phosphatase
-0.637	0	ENSG00000075618	FSCN1	fascin actin-bundling protein 1	Cytoplasm	other
-0.638	0	ENSG00000180801	ARSJ	arylsulfatase family member J	Extracellular Space	enzyme
-0.638	0	ENSG00000129515	SNX6	sorting nexin 6	Cytoplasm	transporter
-0.638	1e-06	ENSG00000127445	PIN1	peptidylprolyl cis/trans isomerase, NIMA-interacting 1	Nucleus	enzyme
-0.638	1.7e-05	ENSG00000079950	STX7	syntaxin 7	Plasma Membrane	transporter
-0.638	3.1e-05	ENSG00000120963	ZNF706	zinc finger protein 706	Other	other
-0.638	0.00928	ENSG00000153976	HS3ST3A1	heparan sulfate-glucosamine 3-sulfotransferase 3A1	Cytoplasm	enzyme
-0.639	0	ENSG00000154380	ENAH	ENAH actin regulator	Plasma Membrane	other
-0.639	4e-06	ENSG00000111832	RWDD1	RWD domain containing 1	Cytoplasm	other
-0.64	0	ENSG00000102901	CENPT	centromere protein T	Cytoplasm	other
-0.64	0	ENSG00000100129	EIF3L	eukaryotic translation initiation factor 3 subunit L	Cytoplasm	translation regulator
-0.64	0	ENSG00000196547	MAN2A2	mannosidase alpha class 2A member 2	Cytoplasm	enzyme
-0.64	1e-06	ENSG00000104884	ERCC2	ERCC excision repair 2, TFIIH core complex helicase subunit	Nucleus	enzyme
-0.64	0.000336	ENSG00000099910	KLHL22	kelch like family member 22	Cytoplasm	other
-0.641	0	ENSG00000170144	HNRNPA3	heterogeneous nuclear ribonucleoprotein A3	Nucleus	other
-0.641	0	ENSG00000096433	ITPR3	inositol 1,4,5-trisphosphate receptor type 3	Cytoplasm	ion channel
-0.641	0	ENSG00000112378	PERP	p53 apoptosis effector related to PMP22	Plasma Membrane	other
-0.641	0	ENSG00000061938	TNK2	tyrosine kinase non receptor 2	Cytoplasm	kinase
-0.641	1e-06	ENSG00000241973	PI4KA	phosphatidylinositol 4-kinase alpha	Cytoplasm	kinase
-0.642	2e-06	ENSG00000170906	NDUFA3	NADH:ubiquinone oxidoreductase subunit A3	Cytoplasm	enzyme
-0.642	0.0331	ENSG00000188010	MORN2	MORN repeat containing 2	Other	other
-0.644	0	ENSG00000183741	CBX6	chromobox 6	Nucleus	other
-0.644	0	ENSG00000120265	PCMT1	protein-L-isoaspartate (D-aspartate) O-methyltransferase	Cytoplasm	enzyme
-0.644	0	ENSG00000168291	PDHB	pyruvate dehydrogenase E1 subunit beta	Cytoplasm	enzyme
-0.645	0	ENSG00000221968	FADS3	fatty acid desaturase 3	Plasma Membrane	enzyme
-0.645	0	ENSG00000120896	SORBS3	sorbin and SH3 domain containing 3	Cytoplasm	other
-0.647	0	ENSG00000070614	NDST1	N-deacetylase and N-sulfotransferase 1	Cytoplasm	enzyme
-0.648	0	ENSG00000152492	CCDC50	coiled-coil domain containing 50	Cytoplasm	other
-0.648	0	ENSG00000103202	NME4	NME/NM23 nucleoside diphosphate kinase 4	Cytoplasm	kinase
-0.648	0	ENSG00000178209	PLEC	plectin	Cytoplasm	other
-0.649	0	ENSG00000182534	MXRA7	matrix remodeling associated 7	Extracellular Space	other
-0.649	0.00236	ENSG00000080839	RBL1	RB transcriptional corepressor like 1	Nucleus	transcription regulator
-0.649	0.00285	ENSG00000158169	FANCC	FA complementation group C	Nucleus	other
-0.65	9e-06	ENSG00000118495	PLAGL1	PLAG1 like zinc finger 1	Nucleus	transcription regulator
-0.651	5.5e-05	ENSG00000197045	GMFB	glia maturation factor beta	Cytoplasm	growth factor
-0.651	0.0169	ENSG00000144451	SPAG16	sperm associated antigen 16	Cytoplasm	other
-0.652	0	ENSG00000122591	FAM126A	family with sequence similarity 126 member A	Cytoplasm	other
-0.652	0	ENSG00000155313	USP25	ubiquitin specific peptidase 25	Cytoplasm	peptidase
-0.653	0	ENSG00000139278	GLIPR1	GLI pathogenesis related 1	Extracellular Space	other
-0.653	0	ENSG00000115457	IGFBP2	insulin like growth factor binding protein 2	Extracellular Space	other
-0.653	0.00156	ENSG00000177981	ASB8	ankyrin repeat and SOCS box containing 8	Nucleus	transcription regulator
-0.654	0.00573	ENSG00000134152	KATNBL1	katanin regulatory subunit B1 like 1	Nucleus	other
-0.655	0.00813	ENSG00000228232	GAPDHP1	glyceraldehyde-3-phosphate dehydrogenase pseudogene 1	Other	other
-0.656	0	ENSG00000146540	C7orf50	chromosome 7 open reading frame 50	Other	other
-0.656	0	ENSG00000140575	IQGAP1	IQ motif containing GTPase activating protein 1	Cytoplasm	other
-0.656	0	ENSG00000197702	PARVA	parvin alpha	Cytoplasm	other
-0.656	9e-06	ENSG00000186187	ZNRF1	zinc and ring finger 1	Cytoplasm	enzyme
-0.657	0	ENSG00000197448	GSTK1	glutathione S-transferase kappa 1	Cytoplasm	enzyme
-0.657	0	ENSG00000105976	MET	MET proto-oncogene, receptor tyrosine kinase	Plasma Membrane	kinase
-0.658	0	ENSG00000001036	FUCA2	alpha-L-fucosidase 2	Extracellular Space	enzyme
-0.658	1.8e-05	ENSG00000145247	OCIAD2	OCIA domain containing 2	Cytoplasm	other
-0.658	3.4e-05	ENSG00000099204	ABLIM1	actin binding LIM protein 1	Cytoplasm	other
-0.658	0.000297	ENSG00000169432	SCN9A	sodium voltage-gated channel alpha subunit 9	Plasma Membrane	ion channel
-0.659	0	ENSG00000164402	SEPTIN8	septin 8	Extracellular Space	other
-0.659	1e-06	ENSG00000054282	SDCCAG8	SHH signaling and ciliogenesis regulator SDCCAG8	Cytoplasm	other
-0.659	2e-06	ENSG00000215305	VPS16	VPS16 core subunit of CORVET and HOPS complexes	Cytoplasm	transporter
-0.659	2.7e-05	ENSG00000173156	RHOD	ras homolog family member D	Cytoplasm	enzyme
-0.659	0.000377	ENSG00000184661	CDCA2	cell division cycle associated 2	Nucleus	other
-0.66	3e-06	ENSG00000023697	DERA	deoxyribose-phosphate aldolase	Cytoplasm	enzyme
-0.66	5e-06	ENSG00000115685	PPP1R7	protein phosphatase 1 regulatory subunit 7	Nucleus	phosphatase
-0.66	3e-05	ENSG00000255737	AGAP2-AS1	AGAP2 antisense RNA 1	Other	other
-0.661	0	ENSG00000164741	DLC1	DLC1 Rho GTPase activating protein	Cytoplasm	other
-0.662	0	ENSG00000244509	APOBEC3C	apolipoprotein B mRNA editing enzyme catalytic subunit 3C	Other	enzyme
-0.662	0	ENSG00000176619	LMNB2	lamin B2	Nucleus	other
-0.662	0.045	ENSG00000213047	DENND1B	DENN domain containing 1B	Other	other
-0.663	0	ENSG00000166619	BLCAP	BLCAP apoptosis inducing factor	Other	other
-0.663	0	ENSG00000126247	CAPNS1	calpain small subunit 1	Cytoplasm	peptidase
-0.663	0.000102	ENSG00000172954	LCLAT1	lysocardiolipin acyltransferase 1	Cytoplasm	enzyme
-0.664	2.2e-05	ENSG00000178922	HYI	hydroxypyruvate isomerase (putative)	Other	enzyme
-0.664	6.2e-05	ENSG00000083290	ULK2	unc-51 like autophagy activating kinase 2	Cytoplasm	kinase
-0.664	0.016	ENSG00000114107	CEP70	centrosomal protein 70	Cytoplasm	other
-0.664	0.0189	ENSG00000216775	LOC730101	uncharacterized LOC730101	Other	other
-0.664	0.0395	ENSG00000151572	ANO4	anoctamin 4	Plasma Membrane	ion channel
-0.665	0	ENSG00000142669	SH3BGRL3	SH3 domain binding glutamate rich protein like 3	Nucleus	other
-0.665	0.0128	ENSG00000005059	MCUB	mitochondrial calcium uniporter dominant negative subunit beta	Cytoplasm	other
-0.667	0	ENSG00000114554	PLXNA1	plexin A1	Plasma Membrane	transmembrane receptor
-0.667	0	ENSG00000197747	S100A10	S100 calcium binding protein A10	Cytoplasm	other
-0.667	0.000308	ENSG00000160957	RECQL4	RecQ like helicase 4	Nucleus	enzyme
-0.667	0.0331	ENSG00000188177	ZC3H6	zinc finger CCCH-type containing 6	Nucleus	transcription regulator
-0.667	0.0411	ENSG00000267317	CTB_25B1312		Other	other
-0.668	0	ENSG00000167123	CERCAM	cerebral endothelial cell adhesion molecule	Other	other
-0.668	0	ENSG00000146425	DYNLT1	dynein light chain Tctex-type 1	Cytoplasm	other
-0.668	0	ENSG00000178980	SELENOW	selenoprotein W	Cytoplasm	enzyme
-0.669	0	ENSG00000153113	CAST	calpastatin	Cytoplasm	peptidase
-0.669	5e-06	ENSG00000084693	AGBL5	AGBL carboxypeptidase 5	Cytoplasm	peptidase
-0.669	8e-06	ENSG00000140525	FANCI	FA complementation group I	Nucleus	other
-0.669	0.00018	ENSG00000142694	EVA1B	eva-1 homolog B	Other	other
-0.67	0.00157	ENSG00000167393	PPP2R3B	protein phosphatase 2 regulatory subunit B''beta	Nucleus	phosphatase
-0.67	0.0197	ENSG00000150455	TIRAP	TIR domain containing adaptor protein	Cytoplasm	other
-0.671	0	ENSG00000124795	DEK	DEK proto-oncogene	Nucleus	transcription regulator
-0.671	0	ENSG00000126603	GLIS2	GLIS family zinc finger 2	Nucleus	transcription regulator
-0.672	0.00108	ENSG00000166289	PLEKHF1	pleckstrin homology and FYVE domain containing 1	Cytoplasm	other
-0.673	1e-06	ENSG00000123975	CKS2	CDC28 protein kinase regulatory subunit 2	Other	kinase
-0.673	0.000509	ENSG00000182108	DEXI	Dexi homolog	Other	other
-0.674	0	ENSG00000183255	PTTG1IP	PTTG1 interacting protein	Nucleus	other
-0.674	2.1e-05	ENSG00000111696	NT5DC3	5'-nucleotidase domain containing 3	Cytoplasm	other
-0.675	0	ENSG00000110492	MDK	midkine	Extracellular Space	growth factor
-0.675	0	ENSG00000048140	TSPAN17	tetraspanin 17	Other	enzyme
-0.677	0	ENSG00000108861	DUSP3	dual specificity phosphatase 3	Cytoplasm	phosphatase
-0.677	7e-06	ENSG00000081177	EXD2	exonuclease 3'-5' domain containing 2	Cytoplasm	enzyme
-0.677	0.0277	ENSG00000122547	EEPD1	endonuclease/exonuclease/phosphatase family domain containing 1	Plasma Membrane	other
-0.678	0	ENSG00000105221	AKT2	AKT serine/threonine kinase 2	Cytoplasm	kinase
-0.679	0	ENSG00000183779	ZNF703	zinc finger protein 703	Nucleus	other
-0.68	0.0456	ENSG00000213816	CNN2P4	calponin 2 pseudogene 4	Other	other
-0.681	0	ENSG00000105559	PLEKHA4	pleckstrin homology domain containing A4	Cytoplasm	other
-0.682	0	ENSG00000099795	NDUFB7	NADH:ubiquinone oxidoreductase subunit B7	Cytoplasm	enzyme
-0.683	0	ENSG00000119318	RAD23B	RAD23 homolog B, nucleotide excision repair protein	Nucleus	other
-0.683	2e-06	ENSG00000147889	CDKN2A	cyclin dependent kinase inhibitor 2A	Nucleus	transcription regulator
-0.684	0	ENSG00000276023	DUSP14	dual specificity phosphatase 14	Other	phosphatase
-0.684	4e-06	ENSG00000188243	COMMD6	COMM domain containing 6	Other	other
-0.685	0	ENSG00000198830	HMGN2	high mobility group nucleosomal binding domain 2	Nucleus	other
-0.685	0	ENSG00000136830	NIBAN2	niban apoptosis regulator 2	Cytoplasm	transcription regulator
-0.685	0.012	ENSG00000213186	TRIM59	tripartite motif containing 59	Cytoplasm	enzyme
-0.686	0.017	ENSG00000182511	FES	FES proto-oncogene, tyrosine kinase	Cytoplasm	kinase
-0.687	6e-06	ENSG00000036054	TBC1D23	TBC1 domain family member 23	Cytoplasm	other
-0.687	0.00261	ENSG00000218426	RP11_475C161		Other	other
-0.687	0.0155	ENSG00000244026	FAM86DP		Other	other
-0.688	0	ENSG00000156515	HK1	hexokinase 1	Cytoplasm	kinase
-0.688	0	ENSG00000142327	RNPEPL1	arginyl aminopeptidase like 1	Other	peptidase
-0.688	1.1e-05	ENSG00000127564	PKMYT1	protein kinase, membrane associated tyrosine/threonine 1	Cytoplasm	kinase
-0.688	0.000425	ENSG00000163344	PMVK	phosphomevalonate kinase	Cytoplasm	kinase
-0.689	0	ENSG00000135090	TAOK3	TAO kinase 3	Cytoplasm	kinase
-0.691	3e-06	ENSG00000159267	HLCS	holocarboxylase synthetase	Cytoplasm	enzyme
-0.692	0	ENSG00000119383	PTPA	protein phosphatase 2 phosphatase activator	Cytoplasm	phosphatase
-0.692	0.000437	ENSG00000139880	CDH24	cadherin 24	Plasma Membrane	other
-0.692	0.00233	ENSG00000188641	DPYD	dihydropyrimidine dehydrogenase	Cytoplasm	enzyme
-0.693	0	ENSG00000067082	KLF6	Kruppel like factor 6	Nucleus	transcription regulator
-0.693	0	ENSG00000101150	TPD52L2	TPD52 like 2	Cytoplasm	other
-0.693	9e-06	ENSG00000163584	RPL22L1	ribosomal protein L22 like 1	Other	other
-0.694	0	ENSG00000120725	SIL1	SIL1 nucleotide exchange factor	Cytoplasm	transporter
-0.694	0	ENSG00000077312	SNRPA	small nuclear ribonucleoprotein polypeptide A	Nucleus	other
-0.695	0	ENSG00000160213	CSTB	cystatin B	Cytoplasm	peptidase
-0.696	1e-06	ENSG00000145012	LPP	LIM domain containing preferred translocation partner in lipoma	Nucleus	other
-0.696	0.0175	ENSG00000164221	CCDC112	coiled-coil domain containing 112	Extracellular Space	other
-0.697	4e-06	ENSG00000184178	SCFD2	sec1 family domain containing 2	Other	transporter
-0.697	2.9e-05	ENSG00000112208	BAG2	BAG cochaperone 2	Cytoplasm	other
-0.697	9.3e-05	ENSG00000075702	WDR62	WD repeat domain 62	Nucleus	other
-0.697	0.0186	ENSG00000262413	RP11_498C93		Other	other
-0.698	0	ENSG00000198715	GLMP	glycosylated lysosomal membrane protein	Cytoplasm	transcription regulator
-0.698	6e-06	ENSG00000140931	CMTM3	CKLF like MARVEL transmembrane domain containing 3	Extracellular Space	cytokine
-0.698	0.00812	ENSG00000172469	MANEA	mannosidase endo-alpha	Cytoplasm	enzyme
-0.699	0.000126	ENSG00000215030	RPL13P12	ribosomal protein L13 pseudogene 12	Other	other
-0.7	0	ENSG00000102158	MAGT1	magnesium transporter 1	Plasma Membrane	enzyme
-0.7	0	ENSG00000007866	TEAD3	TEA domain transcription factor 3	Nucleus	transcription regulator
-0.701	0	ENSG00000146282	RARS2	arginyl-tRNA synthetase 2, mitochondrial	Cytoplasm	enzyme
-0.701	0	ENSG00000169908	TM4SF1	transmembrane 4 L six family member 1	Plasma Membrane	other
-0.702	0.00068	ENSG00000137075	RNF38	ring finger protein 38	Nucleus	enzyme
-0.702	0.0442	ENSG00000134146	DPH6	diphthamine biosynthesis 6	Cytoplasm	enzyme
-0.703	0	ENSG00000087274	ADD1	adducin 1	Cytoplasm	other
-0.703	0.00495	ENSG00000122696	SLC25A51	solute carrier family 25 member 51	Cytoplasm	transporter
-0.703	0.0089	ENSG00000214485	RPL7P1	ribosomal protein L7 pseudogene 1	Other	other
-0.703	0.0403	ENSG00000221792	mir-1282	microRNA 1282	Cytoplasm	microRNA
-0.704	0	ENSG00000105568	PPP2R1A	protein phosphatase 2 scaffold subunit Aalpha	Cytoplasm	phosphatase
-0.704	0.00103	ENSG00000077152	UBE2T	ubiquitin conjugating enzyme E2 T	Nucleus	enzyme
-0.705	0.000398	ENSG00000078967	UBE2D4	ubiquitin conjugating enzyme E2 D4 (putative)	Other	enzyme
-0.706	0	ENSG00000213672	NCKIPSD	NCK interacting protein with SH3 domain	Other	other
-0.708	0	ENSG00000275832	ARHGAP23	Rho GTPase activating protein 23	Cytoplasm	other
-0.708	0	ENSG00000123472	ATPAF1	ATP synthase mitochondrial F1 complex assembly factor 1	Cytoplasm	other
-0.708	0	ENSG00000197958	RPL12	ribosomal protein L12	Nucleus	other
-0.708	0	ENSG00000090686	USP48	ubiquitin specific peptidase 48	Plasma Membrane	peptidase
-0.708	0.00616	ENSG00000213654	GPSM3	G protein signaling modulator 3	Cytoplasm	other
-0.709	0	ENSG00000128829	EIF2AK4	eukaryotic translation initiation factor 2 alpha kinase 4	Cytoplasm	kinase
-0.709	0	ENSG00000155229	MMS19	MMS19 homolog, cytosolic iron-sulfur assembly component	Nucleus	transcription regulator
-0.71	0	ENSG00000104964	TLE5	TLE family member 5, transcriptional modulator	Nucleus	transcription regulator
-0.71	7e-06	ENSG00000166398	GARRE1	granule associated Rac and RHOG effector 1	Extracellular Space	other
-0.711	0	ENSG00000139641	ESYT1	extended synaptotagmin 1	Cytoplasm	other
-0.711	0.00317	ENSG00000130203	APOE	apolipoprotein E	Extracellular Space	transporter
-0.711	0.00383	ENSG00000155099	PIP4P2	phosphatidylinositol-4,5-bisphosphate 4-phosphatase 2	Cytoplasm	phosphatase
-0.712	0	ENSG00000130638	ATXN10	ataxin 10	Cytoplasm	other
-0.713	0	ENSG00000141736	ERBB2	erb-b2 receptor tyrosine kinase 2	Plasma Membrane	kinase
-0.713	0	ENSG00000075415	SLC25A3	solute carrier family 25 member 3	Cytoplasm	transporter
-0.713	4e-06	ENSG00000018189	RUFY3	RUN and FYVE domain containing 3	Plasma Membrane	other
-0.713	0.000115	ENSG00000101052	IFT52	intraflagellar transport 52	Cytoplasm	other
-0.714	0	ENSG00000123240	OPTN	optineurin	Cytoplasm	other
-0.714	0	ENSG00000162302	RPS6KA4	ribosomal protein S6 kinase A4	Cytoplasm	kinase
-0.714	0	ENSG00000170043	TRAPPC1	trafficking protein particle complex subunit 1	Cytoplasm	other
-0.716	4e-06	ENSG00000169599	NFU1	NFU1 iron-sulfur cluster scaffold	Cytoplasm	other
-0.716	4e-06	ENSG00000122952	ZWINT	ZW10 interacting kinetochore protein	Nucleus	other
-0.716	0.0088	ENSG00000283041	RP11-371A22.1		Other	other
-0.717	0	ENSG00000204843	DCTN1	dynactin subunit 1	Cytoplasm	other
-0.717	0	ENSG00000070756	PABPC1	poly(A) binding protein cytoplasmic 1	Cytoplasm	translation regulator
-0.717	0.0241	ENSG00000242071	RPL7AP6	ribosomal protein L7a pseudogene 6	Other	other
-0.719	0.000517	ENSG00000115232	ITGA4	integrin subunit alpha 4	Plasma Membrane	transmembrane receptor
-0.72	4.1e-05	ENSG00000154027	AK5	adenylate kinase 5	Cytoplasm	kinase
-0.72	0.0103	ENSG00000180822	PSMG4	proteasome assembly chaperone 4	Other	transcription regulator
-0.721	0	ENSG00000104522	GFUS	GDP-L-fucose synthase	Plasma Membrane	enzyme
-0.721	1e-06	ENSG00000048740	CELF2	CUGBP Elav-like family member 2	Nucleus	other
-0.721	8e-06	ENSG00000158122	PRXL2C	peroxiredoxin like 2C	Other	other
-0.721	0.000212	ENSG00000184470	TXNRD2	thioredoxin reductase 2	Cytoplasm	enzyme
-0.721	0.000471	ENSG00000134690	CDCA8	cell division cycle associated 8	Nucleus	other
-0.721	0.0339	ENSG00000225377	NRSN2-AS1	NRSN2 antisense RNA 1	Other	other
-0.722	0	ENSG00000164597	COG5	component of oligomeric golgi complex 5	Cytoplasm	transporter
-0.722	3e-05	ENSG00000012963	UBR7	ubiquitin protein ligase E3 component n-recognin 7	Other	enzyme
-0.722	0.00887	ENSG00000143816	WNT9A	Wnt family member 9A	Extracellular Space	other
-0.723	0.0403	ENSG00000184988	TMEM106A	transmembrane protein 106A	Cytoplasm	other
-0.724	0.013	ENSG00000196562	SULF2	sulfatase 2	Plasma Membrane	enzyme
-0.726	0.000387	ENSG00000142794	NBPF3	NBPF member 3	Other	other
-0.727	0	ENSG00000160211	G6PD	glucose-6-phosphate dehydrogenase	Cytoplasm	enzyme
-0.728	0	ENSG00000160932	LY6E	lymphocyte antigen 6 family member E	Plasma Membrane	other
-0.728	0	ENSG00000198431	TXNRD1	thioredoxin reductase 1	Cytoplasm	enzyme
-0.728	2e-06	ENSG00000243678	NME2	NME/NM23 nucleoside diphosphate kinase 2	Nucleus	kinase
-0.729	0.00364	ENSG00000185420	SMYD3	SET and MYND domain containing 3	Nucleus	enzyme
-0.732	0	ENSG00000196428	TSC22D2	TSC22 domain family member 2	Nucleus	transcription regulator
-0.732	0.000349	ENSG00000108641	B9D1	B9 domain containing 1	Plasma Membrane	other
-0.733	1.4e-05	ENSG00000153029	MR1	major histocompatibility complex, class I-related	Plasma Membrane	transmembrane receptor
-0.733	1.8e-05	ENSG00000165304	MELK	maternal embryonic leucine zipper kinase	Cytoplasm	kinase
-0.733	0.000541	ENSG00000211584	SLC48A1	solute carrier family 48 member 1	Cytoplasm	transporter
-0.734	0	ENSG00000197858	GPAA1	glycosylphosphatidylinositol anchor attachment 1	Cytoplasm	enzyme
-0.735	0	ENSG00000172830	SSH3	slingshot protein phosphatase 3	Cytoplasm	phosphatase
-0.736	0.00226	ENSG00000134769	DTNA	dystrobrevin alpha	Plasma Membrane	other
-0.737	0	ENSG00000244405	ETV5	ETS variant transcription factor 5	Nucleus	transcription regulator
-0.737	0	ENSG00000138698	RAP1GDS1	Rap1 GTPase-GDP dissociation stimulator 1	Cytoplasm	other
-0.737	0.000336	ENSG00000088280	ASAP3	ArfGAP with SH3 domain, ankyrin repeat and PH domain 3	Plasma Membrane	other
-0.738	0	ENSG00000100997	ABHD12	abhydrolase domain containing 12, lysophospholipase	Plasma Membrane	enzyme
-0.738	0	ENSG00000177697	CD151	CD151 molecule (Raph blood group)	Plasma Membrane	other
-0.738	0.00231	ENSG00000170899	GSTA4	glutathione S-transferase alpha 4	Cytoplasm	enzyme
-0.739	0	ENSG00000091483	FH	fumarate hydratase	Cytoplasm	enzyme
-0.739	0.0298	ENSG00000181938	GINS3	GINS complex subunit 3	Nucleus	other
-0.74	0.000298	ENSG00000188917	TRMT2B	tRNA methyltransferase 2 homolog B	Cytoplasm	enzyme
-0.74	0.00594	ENSG00000175806	MSRA	methionine sulfoxide reductase A	Cytoplasm	enzyme
-0.741	0	ENSG00000196975	ANXA4	annexin A4	Plasma Membrane	other
-0.741	0	ENSG00000155368	DBI	diazepam binding inhibitor, acyl-CoA binding protein	Cytoplasm	other
-0.741	0	ENSG00000144283	PKP4	plakophilin 4	Plasma Membrane	other
-0.742	1.1e-05	ENSG00000171792	RHNO1	RAD9-HUS1-RAD1 interacting nuclear orphan 1	Nucleus	other
-0.743	0	ENSG00000142230	SAE1	SUMO1 activating enzyme subunit 1	Cytoplasm	enzyme
-0.743	0.000623	ENSG00000144647	POMGNT2	protein O-linked mannose N-acetylglucosaminyltransferase 2 (beta 1,4-)	Cytoplasm	enzyme
-0.744	0	ENSG00000014216	CAPN1	calpain 1	Cytoplasm	peptidase
-0.744	0	ENSG00000103335	PIEZO1	piezo type mechanosensitive ion channel component 1	Cytoplasm	ion channel
-0.744	2.7e-05	ENSG00000143499	SMYD2	SET and MYND domain containing 2	Cytoplasm	enzyme
-0.746	0	ENSG00000126001	CEP250	centrosomal protein 250	Nucleus	other
-0.746	0.000228	ENSG00000179403	VWA1	von Willebrand factor A domain containing 1	Extracellular Space	other
-0.747	0.00229	ENSG00000072571	HMMR	hyaluronan mediated motility receptor	Plasma Membrane	transmembrane receptor
-0.748	0	ENSG00000117602	RCAN3	RCAN family member 3	Other	other
-0.748	9.2e-05	ENSG00000198001	IRAK4	interleukin 1 receptor associated kinase 4	Cytoplasm	kinase
-0.748	0.000374	ENSG00000167549	CORO6	coronin 6	Extracellular Space	other
-0.75	0	ENSG00000183386	FHL3	four and a half LIM domains 3	Plasma Membrane	other
-0.75	0	ENSG00000107745	MICU1	mitochondrial calcium uptake 1	Cytoplasm	other
-0.75	7.3e-05	ENSG00000111731	C2CD5	C2 calcium dependent domain containing 5	Cytoplasm	other
-0.751	0	ENSG00000183684	ALYREF	Aly/REF export factor	Nucleus	transcription regulator
-0.751	0	ENSG00000175602	CCDC85B	coiled-coil domain containing 85B	Cytoplasm	other
-0.751	0	ENSG00000010610	CD4	CD4 molecule	Plasma Membrane	transmembrane receptor
-0.751	0	ENSG00000147475	ERLIN2	ER lipid raft associated 2	Cytoplasm	other
-0.751	0.00169	ENSG00000170425	ADORA2B	adenosine A2b receptor	Plasma Membrane	G-protein coupled receptor
-0.752	2e-06	ENSG00000242498	ARPIN/ARPIN-AP3S2	actin related protein 2/3 complex inhibitor	Plasma Membrane	other
-0.753	0	ENSG00000129474	AJUBA	ajuba LIM protein	Nucleus	transcription regulator
-0.753	0.000119	ENSG00000134138	MEIS2	Meis homeobox 2	Nucleus	transcription regulator
-0.754	0	ENSG00000114850	SSR3	signal sequence receptor subunit 3	Cytoplasm	other
-0.754	0.0006	ENSG00000249115	HAUS5	HAUS augmin like complex subunit 5	Cytoplasm	other
-0.755	0	ENSG00000110321	EIF4G2	eukaryotic translation initiation factor 4 gamma 2	Cytoplasm	translation regulator
-0.755	0	ENSG00000101849	TBL1X	transducin beta like 1 X-linked	Nucleus	transcription regulator
-0.756	0	ENSG00000123143	PKN1	protein kinase N1	Cytoplasm	kinase
-0.757	3e-06	ENSG00000101347	SAMHD1	SAM and HD domain containing deoxynucleoside triphosphate triphosphohydrolase 1	Nucleus	enzyme
-0.758	0.0389	ENSG00000129173	E2F8	E2F transcription factor 8	Nucleus	transcription regulator
-0.759	0	ENSG00000124942	AHNAK	AHNAK nucleoprotein	Nucleus	other
-0.759	0	ENSG00000142089	IFITM3	interferon induced transmembrane protein 3	Plasma Membrane	other
-0.76	0	ENSG00000166073	GPR176	G protein-coupled receptor 176	Plasma Membrane	G-protein coupled receptor
-0.761	0	ENSG00000006715	VPS41	VPS41 subunit of HOPS complex	Cytoplasm	transporter
-0.762	0	ENSG00000180817	PPA1	inorganic pyrophosphatase 1	Cytoplasm	enzyme
-0.762	1e-06	ENSG00000129680	MAP7D3	MAP7 domain containing 3	Cytoplasm	other
-0.762	0.00522	ENSG00000198937	CCDC167	coiled-coil domain containing 167	Other	other
-0.762	0.0378	ENSG00000229344	MTCO2P12		Cytoplasm	other
-0.763	0	ENSG00000089248	ERP29	endoplasmic reticulum protein 29	Cytoplasm	transporter
-0.764	2.5e-05	ENSG00000164023	SGMS2	sphingomyelin synthase 2	Plasma Membrane	enzyme
-0.764	0.00396	ENSG00000161395	PGAP3	post-GPI attachment to proteins phospholipase 3	Cytoplasm	enzyme
-0.764	0.0113	ENSG00000104154	SLC30A4	solute carrier family 30 member 4	Cytoplasm	transporter
-0.765	0	ENSG00000177879	AP3S1	adaptor related protein complex 3 subunit sigma 1	Cytoplasm	transporter
-0.766	0	ENSG00000100439	ABHD4	abhydrolase domain containing 4, N-acyl phospholipase B	Cytoplasm	peptidase
-0.766	0.00357	ENSG00000092036	HAUS4	HAUS augmin like complex subunit 4	Cytoplasm	other
-0.767	0.00908	ENSG00000183137	CEP57L1	centrosomal protein 57 like 1	Other	other
-0.768	0	ENSG00000092820	EZR	ezrin	Plasma Membrane	other
-0.768	0	ENSG00000117691	NENF	neudesin neurotrophic factor	Extracellular Space	growth factor
-0.768	0.000208	ENSG00000006025	OSBPL7	oxysterol binding protein like 7	Cytoplasm	other
-0.77	0	ENSG00000152518	ZFP36L2	ZFP36 ring finger protein like 2	Nucleus	transcription regulator
-0.771	1.2e-05	ENSG00000111348	ARHGDIB	Rho GDP dissociation inhibitor beta	Cytoplasm	enzyme
-0.772	0	ENSG00000160746	ANO10	anoctamin 10	Plasma Membrane	ion channel
-0.772	0.0105	ENSG00000115425	PECR	peroxisomal trans-2-enoyl-CoA reductase	Cytoplasm	enzyme
-0.772	0.0143	ENSG00000247271	ZBED5-AS1	ZBED5 antisense RNA 1	Other	other
-0.773	1e-06	ENSG00000111269	CREBL2	cAMP responsive element binding protein like 2	Nucleus	transcription regulator
-0.773	3.2e-05	ENSG00000151689	INPP1	inositol polyphosphate-1-phosphatase	Cytoplasm	phosphatase
-0.773	0.00626	ENSG00000243701	DUBR	DPPA2 upstream binding RNA	Other	other
-0.775	1e-06	ENSG00000183955	KMT5A	lysine methyltransferase 5A	Nucleus	enzyme
-0.775	0.000539	ENSG00000160783	PMF1/PMF1-BGLAP	polyamine modulated factor 1	Nucleus	transcription regulator
-0.777	0.00977	ENSG00000166845	C18orf54	chromosome 18 open reading frame 54	Extracellular Space	other
-0.777	0.0139	ENSG00000197763	TXNRD3	thioredoxin reductase 3	Cytoplasm	enzyme
-0.778	0.0411	ENSG00000150477	KIAA1328	KIAA1328	Other	other
-0.779	0	ENSG00000182606	TRAK1	trafficking kinesin protein 1	Nucleus	other
-0.781	0	ENSG00000110200	ANAPC15	anaphase promoting complex subunit 15	Nucleus	other
-0.781	7.2e-05	ENSG00000170113	NIPA1	NIPA magnesium transporter 1	Plasma Membrane	transporter
-0.782	0	ENSG00000135046	ANXA1	annexin A1	Plasma Membrane	enzyme
-0.782	0	ENSG00000112759	SLC29A1	solute carrier family 29 member 1 (Augustine blood group)	Plasma Membrane	transporter
-0.782	0.00428	ENSG00000122483	CCDC18	coiled-coil domain containing 18	Other	other
-0.783	0	ENSG00000102024	PLS3	plastin 3	Cytoplasm	other
-0.783	0.000149	ENSG00000167617	CDC42EP5	CDC42 effector protein 5	Cytoplasm	other
-0.784	0	ENSG00000080845	DLGAP4	DLG associated protein 4	Plasma Membrane	other
-0.786	0.000107	ENSG00000179152	TCAIM	T cell activation inhibitor, mitochondrial	Cytoplasm	other
-0.786	0.00021	ENSG00000104324	CPQ	carboxypeptidase Q	Extracellular Space	peptidase
-0.787	0.0335	ENSG00000225439	BOLA3-DT		Other	other
-0.792	0	ENSG00000135486	HNRNPA1	heterogeneous nuclear ribonucleoprotein A1	Nucleus	other
-0.792	1.8e-05	ENSG00000162105	SHANK2	SH3 and multiple ankyrin repeat domains 2	Plasma Membrane	other
-0.792	0.0476	ENSG00000104835	SARS2	seryl-tRNA synthetase 2, mitochondrial	Cytoplasm	enzyme
-0.793	0	ENSG00000089220	PEBP1	phosphatidylethanolamine binding protein 1	Cytoplasm	other
-0.793	2e-06	ENSG00000121210	TMEM131L	transmembrane 131 like	Other	other
-0.794	0	ENSG00000102007	PLP2	proteolipid protein 2	Cytoplasm	transporter
-0.795	0	ENSG00000111859	NEDD9	neural precursor cell expressed, developmentally down-regulated 9	Nucleus	other
-0.795	0	ENSG00000177700	POLR2L	RNA polymerase II, I and III subunit L	Nucleus	enzyme
-0.796	0	ENSG00000115295	CLIP4	CAP-Gly domain containing linker protein family member 4	Other	other
-0.796	0	ENSG00000125534	PPDPF	pancreatic progenitor cell differentiation and proliferation factor	Other	other
-0.796	0	ENSG00000116251	RPL22	ribosomal protein L22	Cytoplasm	translation regulator
-0.796	0	ENSG00000197555	SIPA1L1	signal induced proliferation associated 1 like 1	Cytoplasm	other
-0.796	0.0063	ENSG00000051341	POLQ	DNA polymerase theta	Nucleus	enzyme
-0.797	0	ENSG00000181019	NQO1	NAD(P)H quinone dehydrogenase 1	Cytoplasm	enzyme
-0.797	0	ENSG00000125970	RALY	RALY heterogeneous nuclear ribonucleoprotein	Nucleus	transcription regulator
-0.797	0.00368	ENSG00000173681	BCLAF3	BCLAF1 and THRAP3 family member 3	Other	other
-0.798	0	ENSG00000087077	TRIP6	thyroid hormone receptor interactor 6	Extracellular Space	cytokine
-0.799	0	ENSG00000076003	MCM6	minichromosome maintenance complex component 6	Nucleus	enzyme
-0.799	0	ENSG00000177000	MTHFR	methylenetetrahydrofolate reductase	Cytoplasm	enzyme
-0.8	0	ENSG00000115561	CHMP3	charged multivesicular body protein 3	Cytoplasm	other
-0.8	0.0106	ENSG00000121621	KIF18A	kinesin family member 18A	Cytoplasm	enzyme
-0.801	0	ENSG00000187091	PLCD1	phospholipase C delta 1	Cytoplasm	enzyme
-0.802	0	ENSG00000071127	WDR1	WD repeat domain 1	Extracellular Space	other
-0.803	0	ENSG00000137312	FLOT1	flotillin 1	Plasma Membrane	other
-0.803	0	ENSG00000251493	FOXD1	forkhead box D1	Nucleus	transcription regulator
-0.803	0.002	ENSG00000106399	RPA3	replication protein A3	Nucleus	other
-0.803	0.00763	ENSG00000051180	RAD51	RAD51 recombinase	Nucleus	enzyme
-0.804	0.00173	ENSG00000151413	NUBPL	NUBP iron-sulfur cluster assembly factor, mitochondrial	Cytoplasm	other
-0.805	0	ENSG00000169504	CLIC4	chloride intracellular channel 4	Plasma Membrane	ion channel
-0.805	0	ENSG00000100075	SLC25A1	solute carrier family 25 member 1	Other	transporter
-0.805	6.2e-05	ENSG00000165480	SKA3	spindle and kinetochore associated complex subunit 3	Nucleus	other
-0.805	0.00234	ENSG00000172339	ALG14	ALG14 UDP-N-acetylglucosaminyltransferase subunit	Cytoplasm	enzyme
-0.807	0	ENSG00000133318	RTN3	reticulon 3	Cytoplasm	other
-0.807	0	ENSG00000145014	TMEM44	transmembrane protein 44	Other	other
-0.808	0	ENSG00000126005	MMP24OS	MMP24 opposite strand	Other	other
-0.808	0.0134	ENSG00000243449	C4orf48	chromosome 4 open reading frame 48	Other	other
-0.81	0	ENSG00000140682	TGFB1I1	transforming growth factor beta 1 induced transcript 1	Nucleus	transcription regulator
-0.81	0.0304	ENSG00000189057	FAM111B	FAM111 trypsin like peptidase B	Other	other
-0.811	2e-06	ENSG00000166974	MAPRE2	microtubule associated protein RP/EB family member 2	Cytoplasm	other
-0.811	0.000917	ENSG00000222041	CYTOR	cytoskeleton regulator RNA	Other	other
-0.811	0.0333	ENSG00000079102	RUNX1T1	RUNX1 partner transcriptional co-repressor 1	Nucleus	transcription regulator
-0.812	0	ENSG00000107819	SFXN3	sideroflexin 3	Cytoplasm	transporter
-0.812	2e-06	ENSG00000128185	DGCR6L	DiGeorge syndrome critical region gene 6 like	Nucleus	other
-0.813	0	ENSG00000182809	CRIP2	cysteine rich protein 2	Nucleus	other
-0.813	1e-06	ENSG00000183011	NAA38	N-alpha-acetyltransferase 38, NatC auxiliary subunit	Nucleus	other
-0.814	0.0161	ENSG00000135617	PRADC1	protease associated domain containing 1	Extracellular Space	other
-0.815	0	ENSG00000170430	MGMT	O-6-methylguanine-DNA methyltransferase	Nucleus	enzyme
-0.815	0	ENSG00000104886	PLEKHJ1	pleckstrin homology domain containing J1	Other	other
-0.816	0	ENSG00000164442	CITED2	Cbp/p300 interacting transactivator with Glu/Asp rich carboxy-terminal domain 2	Nucleus	transcription regulator
-0.816	0	ENSG00000013583	HEBP1	heme binding protein 1	Cytoplasm	other
-0.816	0	ENSG00000162576	MXRA8	matrix remodeling associated 8	Cytoplasm	other
-0.817	0	ENSG00000099385	BCL7C	BAF chromatin remodeling complex subunit BCL7C	Nucleus	other
-0.817	0	ENSG00000154277	UCHL1	ubiquitin C-terminal hydrolase L1	Cytoplasm	peptidase
-0.818	0	ENSG00000213465	ARL2	ADP ribosylation factor like GTPase 2	Cytoplasm	enzyme
-0.818	0	ENSG00000134531	EMP1	epithelial membrane protein 1	Plasma Membrane	other
-0.818	8e-06	ENSG00000145604	SKP2	S-phase kinase associated protein 2	Nucleus	other
-0.819	3.1e-05	ENSG00000144554	FANCD2	FA complementation group D2	Nucleus	other
-0.82	0	ENSG00000139684	ESD	esterase D	Cytoplasm	enzyme
-0.82	0	ENSG00000149269	PAK1	p21 (RAC1) activated kinase 1	Cytoplasm	kinase
-0.82	0	ENSG00000023191	RNH1	ribonuclease/angiogenin inhibitor 1	Cytoplasm	other
-0.82	0.00196	ENSG00000099849	RASSF7	Ras association domain family member 7	Cytoplasm	other
-0.82	0.00211	ENSG00000198947	DMD	dystrophin	Plasma Membrane	other
-0.82	0.00423	ENSG00000035499	DEPDC1B	DEP domain containing 1B	Cytoplasm	other
-0.82	0.0487	ENSG00000136425	CIB2	calcium and integrin binding family member 2	Cytoplasm	kinase
-0.821	0	ENSG00000176014	TUBB6	tubulin beta 6 class V	Cytoplasm	other
-0.823	0.0439	ENSG00000232931	LINC00342	long intergenic non-protein coding RNA 342	Other	other
-0.824	0.0458	ENSG00000230074	RP11_195F199		Other	other
-0.825	0	ENSG00000034053	APBA2	amyloid beta precursor protein binding family A member 2	Cytoplasm	transporter
-0.825	0.00498	ENSG00000135211	TMEM60	transmembrane protein 60	Other	other
-0.825	0.0239	ENSG00000121743	GJA3	gap junction protein alpha 3	Plasma Membrane	transporter
-0.826	0	ENSG00000121957	GPSM2	G protein signaling modulator 2	Nucleus	other
-0.826	0	ENSG00000118680	MYL12B	myosin light chain 12B	Cytoplasm	other
-0.826	0.039	ENSG00000204650	LINC02210	long intergenic non-protein coding RNA 2210	Other	other
-0.827	0	ENSG00000167779	IGFBP6	insulin like growth factor binding protein 6	Extracellular Space	other
-0.827	0.00052	ENSG00000153814	JAZF1	JAZF zinc finger 1	Nucleus	transcription regulator
-0.828	3.4e-05	ENSG00000147536	GINS4	GINS complex subunit 4	Nucleus	other
-0.828	0.0022	ENSG00000096092	TMEM14A	transmembrane protein 14A	Cytoplasm	other
-0.83	0.000459	ENSG00000185019	UBOX5	U-box domain containing 5	Nucleus	enzyme
-0.831	0	ENSG00000168528	SERINC2	serine incorporator 2	Plasma Membrane	transporter
-0.831	0.000446	ENSG00000186073	CDIN1	CDAN1 interacting nuclease 1	Other	other
-0.832	3.5e-05	ENSG00000244486	SCARF2	scavenger receptor class F member 2	Plasma Membrane	transmembrane receptor
-0.833	0.000438	ENSG00000163704	PRRT3	proline rich transmembrane protein 3	Other	other
-0.834	0	ENSG00000123159	GIPC1	GIPC PDZ domain containing family member 1	Cytoplasm	other
-0.834	0	ENSG00000228474	OST4	oligosaccharyltransferase complex subunit 4, non-catalytic	Cytoplasm	other
-0.834	0.0176	ENSG00000130748	TMEM160	transmembrane protein 160	Cytoplasm	other
-0.835	0	ENSG00000188643	S100A16	S100 calcium binding protein A16	Nucleus	other
-0.835	3e-06	ENSG00000099377	HSD3B7	hydroxy-delta-5-steroid dehydrogenase, 3 beta- and steroid delta-isomerase 7	Cytoplasm	enzyme
-0.837	0	ENSG00000198951	NAGA	alpha-N-acetylgalactosaminidase	Cytoplasm	enzyme
-0.837	0	ENSG00000118508	RAB32	RAB32, member RAS oncogene family	Cytoplasm	enzyme
-0.837	0	ENSG00000028203	VEZT	vezatin, adherens junctions transmembrane protein	Plasma Membrane	other
-0.838	0.00108	ENSG00000163879	DNALI1	dynein axonemal light intermediate chain 1	Cytoplasm	other
-0.839	0.0116	ENSG00000100162	CENPM	centromere protein M	Cytoplasm	other
-0.843	0	ENSG00000196924	FLNA	filamin A	Cytoplasm	other
-0.844	0.0168	ENSG00000105767	CADM4	cell adhesion molecule 4	Plasma Membrane	other
-0.845	2e-06	ENSG00000125821	DTD1	D-aminoacyl-tRNA deacylase 1	Cytoplasm	enzyme
-0.846	0	ENSG00000144677	CTDSPL	CTD small phosphatase like	Nucleus	other
-0.846	0	ENSG00000068305	MEF2A	myocyte enhancer factor 2A	Nucleus	transcription regulator
-0.85	0	ENSG00000167553	TUBA1C	tubulin alpha 1c	Cytoplasm	other
-0.85	0.000407	ENSG00000125457	MIF4GD	MIF4G domain containing	Other	other
-0.85	0.000438	ENSG00000160325	CACFD1	calcium channel flower domain containing 1	Plasma Membrane	ion channel
[truncated: 731 more rows]

## Sheet: 1364 DEG at t=3h in NHBECC
© 2000-2022 QIAGEN. All rights reserved.
Symbol	Entrez Gene Name	Ensembl	LFC	FC	FDR05	Location	Type(s)	Expression Level [rpkm]
TEX14	testis expressed 14, intercellular bridge forming factor	ENSG00000121101	9.026	521.311	0	Plasma Membrane	kinase	0.59066
CH25H	cholesterol 25-hydroxylase	ENSG00000138135	8.539	371.959	0	Cytoplasm	enzyme	1.32112
CTD_3247F142	--	ENSG00000261026	8.238	301.915	0.0011	Other	other	#N/A
DBH-AS1	DBH antisense RNA 1	ENSG00000225756	8.227	299.622	0.00746	Other	other	0.843613
TNFSF14	TNF superfamily member 14	ENSG00000125735	8.209	295.907	0.00109	Extracellular Space	cytokine	0.372766
VTRNA1-2	vault RNA 1-2	ENSG00000202111	8.039	263.015	0.00152	Other	other	17.8002
CCL2	C-C motif chemokine ligand 2	ENSG00000108691	7.892	237.536	1.3e-05	Extracellular Space	cytokine	0.71461
DNASE1L3	deoxyribonuclease 1 like 3	ENSG00000163687	7.603	194.416	0.00888	Nucleus	enzyme	0.389692
CASP1P2	caspase 1 pseudogene 2	ENSG00000254750	7.396	168.429	0.0117	Other	other	0.805174
TNFAIP6	TNF alpha induced protein 6	ENSG00000123610	7.389	167.614	0.000147	Extracellular Space	other	0.634069
RSAD2	radical S-adenosyl methionine domain containing 2	ENSG00000134321	7.333	161.233	0.00398	Cytoplasm	enzyme	0.205233
LINC02019	--	ENSG00000273356	7.127	139.779	0.00198	Other	other	0.406181
CD22	CD22 molecule	ENSG00000012124	6.977	125.976	0.00033	Plasma Membrane	transmembrane receptor	0.121926
RP11_506M121	--	ENSG00000242798	6.973	125.627	0.0074	Other	other	#N/A
SERPINB4	serpin family B member 4	ENSG00000206073	6.923	121.347	0.00471	Cytoplasm	other	0.368017
AL161662.1	--	ENSG00000287437	6.812	112.361	0.00915	Other	other	0.251391
RP1_102K29	--	ENSG00000279699	6.726	105.859	0.011	Other	other	#N/A
LINC00565	long intergenic non-protein coding RNA 565	ENSG00000260910	6.641	99.8022	0.00012	Other	other	0.252772
LOC105372440	uncharacterized LOC105372440	ENSG00000261341	6.639	99.664	0.0174	Other	other	#N/A
LHX4	LIM homeobox 4	ENSG00000121454	6.628	98.907	0.00631	Nucleus	transcription regulator	0.0975327
SLC2A5	solute carrier family 2 member 5	ENSG00000142583	6.578	95.5378	0.0046	Plasma Membrane	transporter	0.0861629
AL034550.3	--	ENSG00000286311	6.561	94.4187	0.00845	Other	other	0.380851
SPEM3	SPEM family member 3	ENSG00000283439	6.559	94.2879	0.0092	Other	other	0.152311
RNU4-2	RNA, U4 small nuclear 2	ENSG00000202538	6.47	88.647	0.0232	Other	other	3.72845
LINC00598	long intergenic non-protein coding RNA 598	ENSG00000215483	6.451	87.4872	0.0151	Other	other	0.0265882
HOXA5	homeobox A5	ENSG00000106004	6.442	86.9431	0.000544	Nucleus	transcription regulator	0.299514
IGHEP2	immunoglobulin heavy constant epsilon P2 (pseudogene)	ENSG00000254017	6.389	83.8071	0.0181	Other	other	0.397816
ADAMTS4	ADAM metallopeptidase with thrombospondin type 1 motif 4	ENSG00000158859	6.357	81.9686	0	Extracellular Space	peptidase	0.300091
RPA4	replication protein A4	ENSG00000204086	6.302	78.9025	0.0057	Nucleus	other	0.30232
ACTBP13	ACTB pseudogene 13	ENSG00000234667	6.256	76.4264	0.00232	Other	other	1.0586
PDE6G	phosphodiesterase 6G	ENSG00000185527	6.242	75.6884	0.00244	Cytoplasm	enzyme	0.410894
HOXB7	homeobox B7	ENSG00000260027	6.154	71.2096	0.00276	Nucleus	transcription regulator	0.282684
ISLR	immunoglobulin superfamily containing leucine rich repeat	ENSG00000129009	6.143	70.6687	0.003	Extracellular Space	other	0.156299
DOK5	docking protein 5	ENSG00000101134	5.977	62.9878	3e-05	Plasma Membrane	other	0.14414
CDH15	cadherin 15	ENSG00000129910	5.935	61.1805	0.00424	Plasma Membrane	other	0.0786113
PLXDC1	plexin domain containing 1	ENSG00000161381	5.912	60.2129	0.000829	Plasma Membrane	other	0.0385366
CALML5	calmodulin like 5	ENSG00000178372	5.906	59.963	0.00559	Cytoplasm	other	0.407087
NTNG2	netrin G2	ENSG00000196358	5.904	59.8799	0.00224	Plasma Membrane	other	0.0456354
DNM3OS	DNM3 opposite strand/antisense RNA	ENSG00000230630	5.898	59.6314	0.00712	Other	other	0.108457
RHOJ	ras homolog family member J	ENSG00000126785	5.844	57.4406	0.028	Cytoplasm	enzyme	0.0827266
SPACA6P-AS	SPACA6P antisense RNA	ENSG00000269959	5.843	57.4008	0.019	Other	other	0.0859196
TCF3P1	transcription factor 3 pseudogene 1	ENSG00000236567	5.83	56.8859	0.0155	Other	other	0.173829
GPR132	G protein-coupled receptor 132	ENSG00000183484	5.811	56.1417	0.0486	Plasma Membrane	G-protein coupled receptor	0.0798269
H3C4	H3 clustered histone 4	ENSG00000282988	5.79	55.3304	0.0039	Nucleus	other	#N/A
AL353152.2	--	ENSG00000286281	5.779	54.9101	0.0326	Other	other	0.109139
FGF19	fibroblast growth factor 19	ENSG00000162344	5.777	54.834	0.0246	Extracellular Space	growth factor	0.178764
ATOH8	atonal bHLH transcription factor 8	ENSG00000168874	5.706	52.2008	0.00022	Nucleus	transcription regulator	0.0334303
NCAN	neurocan	ENSG00000130287	5.702	52.0563	0.0092	Extracellular Space	other	0.0446229
TAF7L	TATA-box binding protein associated factor 7 like	ENSG00000102387	5.698	51.9121	0.00888	Nucleus	transcription regulator	0.113184
LYVE1	lymphatic vessel endothelial hyaluronan receptor 1	ENSG00000133800	5.684	51.4108	0.0348	Plasma Membrane	transmembrane receptor	0.0851398
MYLK2	myosin light chain kinase 2	ENSG00000101306	5.651	50.2482	0.0246	Cytoplasm	kinase	0.100418
ABCA9	ATP binding cassette subfamily A member 9	ENSG00000154258	5.651	50.2482	0.0309	Cytoplasm	transporter	0.0331853
EGOT	eosinophil granule ontogeny transcript	ENSG00000235947	5.647	50.1091	0.0171	Other	other	0.204046
ESAM	endothelial cell adhesion molecule	ENSG00000149564	5.645	50.0397	0.00697	Plasma Membrane	other	0.374069
RP3_329A58	--	ENSG00000272374	5.628	49.4535	0.019	Other	other	#N/A
COL14A1	collagen type XIV alpha 1 chain	ENSG00000187955	5.627	49.4192	0.0028	Extracellular Space	other	0.0284301
SERPINB9P1	serpin family B member 9 pseudogene 1	ENSG00000230438	5.622	49.2482	0.00284	Other	other	0.244397
RP11_752G158	--	ENSG00000259442	5.548	46.7858	0.0211	Other	other	#N/A
INHBB	inhibin subunit beta B	ENSG00000163083	5.456	43.8955	0.0157	Extracellular Space	growth factor	0.0801491
LOC644135	uncharacterized LOC644135	ENSG00000237596	5.455	43.865	0.00318	Other	other	#N/A
FLG-AS1	FLG antisense RNA 1	ENSG00000237975	5.444	43.5319	0.0242	Other	other	0.0170299
LINC01182	long intergenic non-protein coding RNA 1182	ENSG00000250634	5.378	41.5852	0.0238	Other	other	0.0368721
RP11_863P133	--	ENSG00000261327	5.37	41.3553	0.00264	Other	other	#N/A
TNRC18P1	trinucleotide repeat containing 18 pseudogene 1	ENSG00000249661	5.368	41.298	0.0338	Other	other	0.0667289
MUC12	mucin 12, cell surface associated	ENSG00000205277	5.364	41.1837	0.00148	Cytoplasm	other	0.0141029
IL10RB-DT	IL10RB divergent transcript	ENSG00000223799	5.36	41.0696	0.0312	Other	other	0.107818
GAPLINC	gastric adenocarcinoma associated, positive CD44 regulator, long intergenic non-coding RNA	ENSG00000266835	5.282	38.9081	0.00805	Other	other	0.219814
SYNPO2L	synaptopodin 2 like	ENSG00000166317	5.28	38.8542	0.0109	Cytoplasm	other	0.0447537
RSPO3	R-spondin 3	ENSG00000146374	5.275	38.7198	0.0159	Extracellular Space	kinase	0.0463071
C5AR2	complement component 5a receptor 2	ENSG00000134830	5.266	38.479	0.0224	Plasma Membrane	G-protein coupled receptor	0.0332915
RP11_339B2110	--	ENSG00000273186	5.187	36.4286	0.0258	Other	other	#N/A
VIM2P	vimentin 2, pseudogene	ENSG00000286215	5.186	36.4034	0.0313	Other	other	#N/A
LOC100506178	uncharacterized LOC100506178	ENSG00000232759	5.184	36.3529	0.0487	Other	other	#N/A
OLFML2B	olfactomedin like 2B	ENSG00000162745	5.176	36.1519	0.017	Extracellular Space	other	0.0637236
RGS1	regulator of G protein signaling 1	ENSG00000090104	5.168	35.952	0.0351	Plasma Membrane	enzyme	0.0514755
CST1	cystatin SN	ENSG00000170373	5.154	35.6048	0.0254	Extracellular Space	other	0.234818
CTA_373H77	--	ENSG00000206028	5.143	35.3344	0.0251	Other	other	#N/A
LAX1	lymphocyte transmembrane adaptor 1	ENSG00000122188	5.093	34.1307	0.0103	Cytoplasm	other	0.222823
ADGRD1	adhesion G protein-coupled receptor D1	ENSG00000111452	5.068	33.5444	0.0406	Plasma Membrane	G-protein coupled receptor	0.0136483
AC067930.8	--	ENSG00000287576	5.067	33.5212	0.0265	Other	other	0.065061
HTRA3	HtrA serine peptidase 3	ENSG00000170801	5.062	33.4052	0.0176	Extracellular Space	peptidase	0.0599656
SCUBE2	signal peptide, CUB domain and EGF like domain containing 2	ENSG00000175356	5.059	33.3358	0.0253	Extracellular Space	other	0.0243923
AC005856.1	--	ENSG00000286997	5.042	32.9453	0.0141	Other	other	0.0447786
CFLAR-AS1	CFLAR antisense RNA 1	ENSG00000226312	5.035	32.7858	0.00274	Other	other	0.166554
RP11_325P152	--	ENSG00000230832	4.964	31.2114	0.00332	Other	other	#N/A
AL1639533	--	ENSG00000237356	4.948	30.8671	0.0331	Other	other	#N/A
RP11_686D224	--	ENSG00000267547	4.945	30.803	0.0339	Other	other	#N/A
DOK6	docking protein 6	ENSG00000206052	4.944	30.7817	0.0181	Cytoplasm	other	0.0190408
ARHGAP31-AS1	ARHGAP31 antisense RNA 1	ENSG00000241155	4.944	30.7817	0.0441	Other	other	0.288752
GFRA1	GDNF family receptor alpha 1	ENSG00000151892	4.93	30.4844	0.0198	Plasma Membrane	transmembrane receptor	0.0181964
TEC	tec protein tyrosine kinase	ENSG00000135605	4.929	30.4633	1e-06	Cytoplasm	kinase	0.407083
LINC00968	long intergenic non-protein coding RNA 968	ENSG00000246430	4.926	30.4	0.0343	Other	other	0.0514276
ABCC6	ATP binding cassette subfamily C member 6	ENSG00000091262	4.923	30.3369	0.0198	Plasma Membrane	transporter	0.0232337
PDE7B	phosphodiesterase 7B	ENSG00000171408	4.895	29.7538	0	Cytoplasm	enzyme	0.1094
C8orf31	chromosome 8 open reading frame 31	ENSG00000177335	4.822	28.2857	0.0229	Other	other	0.0409584
LRRC25	leucine rich repeat containing 25	ENSG00000175489	4.822	28.2857	0.0321	Other	other	0.0685153
WNT16	Wnt family member 16	ENSG00000002745	4.807	27.9931	0.0233	Extracellular Space	other	0.051059
FMN2	formin 2	ENSG00000155816	4.802	27.8963	0.00708	Cytoplasm	other	0.0166191
PRR7-AS1	PRR7 antisense RNA 1	ENSG00000246334	4.8	27.8576	0.0235	Other	other	0.094923
LINC00242	long intergenic non-protein coding RNA 242	ENSG00000229214	4.8	27.8576	0.0392	Other	other	0.0359128
OLR1	oxidized low density lipoprotein receptor 1	ENSG00000173391	4.798	27.819	0.0242	Plasma Membrane	transmembrane receptor	0.0526967
ANKRD1	ankyrin repeat domain 1	ENSG00000148677	4.784	27.5504	0.0414	Cytoplasm	transcription regulator	0.0799027
ZNF295-AS1	ZNF295 antisense RNA 1	ENSG00000237232	4.782	27.5122	0.0475	Other	other	0.0559732
PDK4	pyruvate dehydrogenase kinase 4	ENSG00000004799	4.765	27.1899	0	Cytoplasm	kinase	0.989676
BRINP2	BMP/retinoic acid inducible neural specific 2	ENSG00000198797	4.712	26.2092	0.0107	Cytoplasm	other	0.127103
CES1	carboxylesterase 1	ENSG00000198848	4.661	25.2989	0.0123	Cytoplasm	enzyme	0.0499496
MSTN	myostatin	ENSG00000138379	4.657	25.2288	0.0186	Extracellular Space	growth factor	0.0516896
NLGN1	neuroligin 1	ENSG00000169760	4.657	25.2288	0.0495	Plasma Membrane	enzyme	0.0145178
GNAZ	G protein subunit alpha z	ENSG00000128266	4.654	25.1764	0.0166	Plasma Membrane	enzyme	0.0390574
CCIN	calicin	ENSG00000185972	4.647	25.0545	0.0219	Cytoplasm	other	0.0742695
CHRM4	cholinergic receptor muscarinic 4	ENSG00000180720	4.646	25.0372	0.0378	Plasma Membrane	G-protein coupled receptor	0.0958646
C1QL4	complement C1q like 4	ENSG00000186897	4.634	24.8298	0.0447	Extracellular Space	other	0.0683829
H4C8	H4 clustered histone 8	ENSG00000158406	4.579	23.901	0.00174	Nucleus	other	#N/A
RP11_75C106	--	ENSG00000279801	4.532	23.1349	0.0424	Other	other	#N/A
HTR1D	5-hydroxytryptamine receptor 1D	ENSG00000179546	4.527	23.0549	0.0322	Plasma Membrane	G-protein coupled receptor	0.445571
ELOVL2	ELOVL fatty acid elongase 2	ENSG00000197977	4.515	22.8639	0.0412	Cytoplasm	enzyme	0.0335801
SLCO5A1	solute carrier organic anion transporter family member 5A1	ENSG00000137571	4.506	22.7217	0.0364	Other	transporter	0.0134054
RPS20P22	ribosomal protein S20 pseudogene 22	ENSG00000239218	4.503	22.6745	0.0387	Other	other	0.100483
RP11_713M152	--	ENSG00000272502	4.501	22.6431	0.042	Other	other	#N/A
PALM	paralemmin	ENSG00000099864	4.474	22.2233	0.00296	Plasma Membrane	other	0.0974579
GNAT1	G protein subunit alpha transducin 1	ENSG00000114349	4.398	21.0829	0.0302	Plasma Membrane	enzyme	0.373711
RP3_337H49	--	ENSG00000271754	4.393	21.0099	0.0165	Other	other	#N/A
CD14	CD14 molecule	ENSG00000170458	4.337	20.21	0.00103	Plasma Membrane	transmembrane receptor	0.460314
SLC28A3	solute carrier family 28 member 3	ENSG00000197506	4.297	19.6574	0.000127	Plasma Membrane	transporter	0.145493
PTPRO	protein tyrosine phosphatase receptor type O	ENSG00000151490	4.293	19.603	0.00435	Plasma Membrane	phosphatase	0.12617
LGI3	leucine rich repeat LGI family member 3	ENSG00000168481	4.159	17.8642	0.0229	Extracellular Space	other	0.0862223
LINC01619	long intergenic non-protein coding RNA 1619	ENSG00000257242	4.144	17.6794	0.0446	Other	other	0.139644
BNC2	basonuclin 2	ENSG00000173068	4.142	17.6549	0.000185	Nucleus	transcription regulator	0.0432992
ANO5	anoctamin 5	ENSG00000171714	4.115	17.3276	0.0426	Plasma Membrane	ion channel	0.0133084
PSG5	pregnancy specific beta-1-glycoprotein 5	ENSG00000204941	4.106	17.2198	0.0125	Extracellular Space	other	0.080456
CACNA1C	calcium voltage-gated channel subunit alpha1 C	ENSG00000151067	4.104	17.196	0.000574	Plasma Membrane	ion channel	0.0325027
NTF3	neurotrophin 3	ENSG00000185652	4.097	17.1128	0.0407	Extracellular Space	growth factor	0.0323316
CRISPLD2	cysteine rich secretory protein LCCL domain containing 2	ENSG00000103196	3.946	15.4122	0	Cytoplasm	other	0.444553
GDF10	growth differentiation factor 10	ENSG00000266524	3.915	15.0846	0.000132	Extracellular Space	growth factor	0.211615
GATA2	GATA binding protein 2	ENSG00000179348	3.906	14.9907	0.00953	Nucleus	transcription regulator	0.0719781
CPNE9	copine family member 9	ENSG00000144550	3.89	14.8254	0.0269	Extracellular Space	other	0.244118
ID2	inhibitor of DNA binding 2	ENSG00000115738	3.859	14.5102	0	Nucleus	transcription regulator	7.51267
FAM124A	family with sequence similarity 124 member A	ENSG00000150510	3.853	14.45	0.0492	Other	other	0.0118984
SOX11	SRY-box transcription factor 11	ENSG00000176887	3.832	14.2412	0.00272	Nucleus	transcription regulator	0.0340005
AC008966.3	--	ENSG00000286048	3.83	14.2215	0.00551	Other	other	1.57511
ADAMTS15	ADAM metallopeptidase with thrombospondin type 1 motif 15	ENSG00000166106	3.812	14.0451	0	Extracellular Space	peptidase	2.35802
IFITM10	interferon induced transmembrane protein 10	ENSG00000244242	3.797	13.8999	0.0217	Other	other	0.335183
AL1332432	--	ENSG00000276517	3.687	12.8795	0.0157	Other	other	#N/A
DPYSL4	dihydropyrimidinase like 4	ENSG00000151640	3.678	12.7994	0.00516	Cytoplasm	enzyme	0.0883752
FGF7	fibroblast growth factor 7	ENSG00000140285	3.674	12.7639	4e-06	Extracellular Space	growth factor	0.195614
FLVCR2	feline leukemia virus subgroup C cellular receptor family member 2	ENSG00000119686	3.629	12.3719	0.000119	Plasma Membrane	transporter	0.175736
H2BC8	H2B clustered histone 8	ENSG00000273802	3.594	12.0754	0.000628	Nucleus	other	#N/A
HSPB3	heat shock protein family B (small) member 3	ENSG00000169271	3.593	12.067	0.014	Cytoplasm	other	0.384091
CHMP4BP1	charged multivesicular body protein 4B pseudogene 1	ENSG00000258469	3.586	12.0086	0.00622	Other	other	1.43248
EFNA2	ephrin A2	ENSG00000099617	3.555	11.7533	0.0154	Plasma Membrane	kinase	0.420793
AC1391003	--	ENSG00000267251	3.54	11.6318	0.0331	Other	other	#N/A
GABRR2	gamma-aminobutyric acid type A receptor rho2 subunit	ENSG00000111886	3.535	11.5915	0.0212	Plasma Membrane	ion channel	0.311844
CORIN	corin, serine peptidase	ENSG00000145244	3.512	11.4082	0.0246	Plasma Membrane	peptidase	0.0246139
[truncated: 1,211 more rows]

## Sheet: 1632 DEG at t=18h in NHBECC
© 2000-2022 QIAGEN. All rights reserved.
[truncated: 1,632 more rows]
