# Supplementary material for: NF-κB drives epithelial-mesenchymal mechanisms of lung fibrosis in a translational lung cell model
Source: JCI Insight. 2023 Feb 8;8(3):e154719. doi: 10.1172/jci.insight.154719 (PMC9977429; doi:10.1172/jci.insight.154719)
Supplement: Supplemental table 12 [file jciinsight-8-154719-s049.xlsx]

## Sheet: RNA-Seq
R Package	Version	Function	Args
edgeR	3.30.3	calcNormFactors	method="RLE"
		glmQLFit	robust=TRUE
		topTags	adjust.method = "BH"
Mfuzz	2.48.0	mfuzz	c = 7, m = 3
UpSetR	1.4.0	upset
hypeR	1.5.1	hypeR	test="hypergeometric", fdr=0.01, background = 18380

## Sheet: scRNA-Seq
R Package	Python	Version	Function	Args
Seurat		3.9.9.9002	SCTransform	assay = "RNA", variable.features.n = 3000
			FindIntegrationAnchors	normalization.method = "SCT",reduction = "cca", dims = 1:30
			IntegrateData	normalization.method = "SCT", dims = 1:30
			FindNeighbors	dims = 1:30, assay = "integrated", reduction = "pca", k.param = 20, nn.method = "rann", annoy.metric = "euclidean"
			FindClusters	resolution = 0.2, algorithm = 1
			RunUMAP / RunTSNE	dims = 1:30
			NormalizeData	normalization.method = "LogNormalize", scale.factor = 10000
			FindConservedMarkers	only.pos = TRUE, min.cells.group = 0, max.cells.per.ident = 500, logfc.threshold = 0.25, min.pct = 0.2
scDblFinder		1.4.0	scDblFinder
Slingshot		1.8.0	slingshot	stretch = 0
Monocle3		1.0.0	cluster_cells	reduction_method = "UMAP", partition_qval = 0.2
			learn_graph	use_partition = TRUE
hypeR		1.6.0	msigdb_gsets
			hypeR	background=20000, test="hypergeometric", fdr=0.05
singleR		1.4.0	trainSingleR	aggr.ref = TRUE, de.method="wilcox", de.n = 100)
			classifySingleR	quantile = 0.8, fine.tune = TRUE, tune.thresh = 0.05, prune = TRUE, assay.type = "logcounts"
	cellPhoneDB	3.0.0	cellphonedb	method statistical_analysis
