# Supplementary material for: NF-κB drives epithelial-mesenchymal mechanisms of lung fibrosis in a translational lung cell model
Source: JCI Insight. 2023 Feb 8;8(3):e154719. doi: 10.1172/jci.insight.154719 (PMC9977429; doi:10.1172/jci.insight.154719)
Supplement: Supplemental table 2 [file jciinsight-8-154719-s050.xlsx]

## Sheet: IPA 1599 Top Canonical Pw NFkB
© 2000-2022 QIAGEN. All rights reserved.
27 Molecules of 1599 T3h NHLF-CC specific genes associated with Top Canonical Pathway NF-kB Signaling
Symbol	Entrez Gene Name	Ensembl	Expr Log Ratio	Expr False Discovery Rate (q-value)	Expected	Location	Type(s)
TNF	tumor necrosis factor	ENSG00000232810	11.054	0	Up	Extracellular Space	cytokine
IL36G	interleukin 36 gamma	ENSG00000136688	6.69	0.00372	Up	Extracellular Space	cytokine
FCER1G	Fc epsilon receptor Ig	ENSG00000158869	6.15	3.3e-05	Up	Plasma Membrane	transmembrane receptor
BMPR1B	bone morphogenetic protein receptor type 1B	ENSG00000138696	5.652	0.00366	Up	Plasma Membrane	kinase
CARD11	caspase recruitment domain family member 11	ENSG00000198286	4.406	0.000865	Up	Cytoplasm	kinase
IL1A	interleukin 1 alpha	ENSG00000115008	3.52	0	Up	Extracellular Space	cytokine
IL1R2	interleukin 1 receptor type 2	ENSG00000115590	3.208	0.00544	Up	Plasma Membrane	transmembrane receptor
NFKB1	nuclear factor kappa B subunit 1	ENSG00000109320	3.042	0	Up	Nucleus	transcription regulator
FGFR2	fibroblast growth factor receptor 2	ENSG00000066468	3.016	0.0404	Up	Plasma Membrane	kinase
RELB	RELB proto-oncogene, NF-kB subunit	ENSG00000104856	2.082	0	Up	Nucleus	transcription regulator
NFKB2	nuclear factor kappa B subunit 2	ENSG00000077150	1.878	0	Up	Nucleus	transcription regulator
IL18	interleukin 18	ENSG00000150782	1.731	0.00432	Up	Extracellular Space	cytokine
IRAK3	interleukin 1 receptor associated kinase 3	ENSG00000090376	1.67	0	Down	Cytoplasm	kinase
MAP3K1	mitogen-activated protein kinase kinase kinase 1	ENSG00000095015	1.645	1e-06	Up	Cytoplasm	kinase
IL1RN	interleukin 1 receptor antagonist	ENSG00000136689	1.359	0.00255	Up	Extracellular Space	cytokine
TNIP1	TNFAIP3 interacting protein 1	ENSG00000145901	1.334	0	Down	Nucleus	other
IL1B	interleukin 1 beta	ENSG00000125538	0.813	0.00507	Up	Extracellular Space	cytokine
MAPK8	mitogen-activated protein kinase 8	ENSG00000107643	0.759	7e-06	Up	Cytoplasm	kinase
BRAF	B-Raf proto-oncogene, serinethreonine kinase	ENSG00000157764	0.727	7e-06	Up	Cytoplasm	kinase
NGF	nerve growth factor	ENSG00000134259	0.713	0.0279	Up	Extracellular Space	growth factor
BMPR1A	bone morphogenetic protein receptor type 1A	ENSG00000107779	-0.587	0.0139	Up	Plasma Membrane	kinase
EIF2AK2	eukaryotic translation initiation factor 2 alpha kinase 2	ENSG00000055332	-0.596	8e-06	Up	Cytoplasm	kinase
MAP2K7	mitogen-activated protein kinase kinase 7	ENSG00000076984	-0.635	0	Up	Cytoplasm	kinase
BMP4	bone morphogenetic protein 4	ENSG00000125378	-0.635	0.000198	Up	Extracellular Space	growth factor
CARD10	caspase recruitment domain family member 10	ENSG00000100065	-0.643	7e-06	Up	Cytoplasm	other
PDGFRA	platelet derived growth factor receptor alpha	ENSG00000134853	-0.673	1.9e-05	Up	Plasma Membrane	kinase
GHR	growth hormone receptor	ENSG00000112964	-1.62	0.0049	Up	Plasma Membrane	transmembrane receptor

## Sheet: IPA 2730 Top Canonincal Pw Axon
© 2000-2022 QIAGEN. All rights reserved.
94 Molecules of 2730 T18h NHLF-CC specific genes associated with Top Canonical Pathway Axonal Guidance Signaling
Symbol	Entrez Gene Name	Ensembl	Expr Log Ratio	Expr False Discovery Rate (q-value)	Expected	Location	Type(s)
MMP12	matrix metallopeptidase 12	ENSG00000262406	11.277	0		Extracellular Space	peptidase
WNT1	Wnt family member 1	ENSG00000125084	9.994	3e-05		Extracellular Space	cytokine
BMP8B	bone morphogenetic protein 8b	ENSG00000116985	7.055	1e-06		Extracellular Space	growth factor
BMP8A	bone morphogenetic protein 8a	ENSG00000183682	6.83	0		Extracellular Space	cytokine
PRKCQ	protein kinase C theta	ENSG00000065675	5.89	0.000167		Cytoplasm	kinase
GNAT1	G protein subunit alpha transducin 1	ENSG00000114349	5.456	0.0181		Plasma Membrane	enzyme
ADAMTS4	ADAM metallopeptidase with thrombospondin type 1 motif 4	ENSG00000158859	5.262	0		Extracellular Space	peptidase
FZD10	frizzled class receptor 10	ENSG00000111432	5.126	0.00487		Plasma Membrane	G-protein coupled receptor
WNT10B	Wnt family member 10B	ENSG00000169884	4.871	0.0106		Extracellular Space	other
NTF4	neurotrophin 4	ENSG00000225950	4.76	0.00994		Extracellular Space	growth factor
MMP9	matrix metallopeptidase 9	ENSG00000100985	4.434	0		Extracellular Space	peptidase
GNG4	G protein subunit gamma 4	ENSG00000168243	4.364	0.00586		Plasma Membrane	enzyme
RASD2	RASD family member 2	ENSG00000100302	3.62	0.00159		Cytoplasm	enzyme
BMP6	bone morphogenetic protein 6	ENSG00000153162	3.476	0		Extracellular Space	growth factor
GNAL	G protein subunit alpha L	ENSG00000141404	3.389	0		Cytoplasm	enzyme
GNA15	G protein subunit alpha 15	ENSG00000060558	3.151	0		Plasma Membrane	enzyme
ADAM28	ADAM metallopeptidase domain 28	ENSG00000042980	3.067	0.0028		Plasma Membrane	peptidase
PDGFB	platelet derived growth factor subunit B	ENSG00000100311	2.901	4.6e-05		Extracellular Space	growth factor
MMP25	matrix metallopeptidase 25	ENSG00000008516	2.766	0.000271		Plasma Membrane	peptidase
PRKCH	protein kinase C eta	ENSG00000027075	2.323	0		Cytoplasm	kinase
PRKCZ	protein kinase C zeta	ENSG00000067606	2.263	0		Cytoplasm	kinase
WNT5A	Wnt family member 5A	ENSG00000114251	2.211	0		Extracellular Space	cytokine
NFATC1	nuclear factor of activated T cells 1	ENSG00000131196	2.055	0		Nucleus	transcription regulator
ADAMTS12	ADAM metallopeptidase with thrombospondin type 1 motif 12	ENSG00000151388	1.906	0		Extracellular Space	peptidase
RASD1	ras related dexamethasone induced 1	ENSG00000108551	1.885	0		Cytoplasm	enzyme
VEGFA	vascular endothelial growth factor A	ENSG00000112715	1.883	0		Extracellular Space	growth factor
WNT7A	Wnt family member 7A	ENSG00000154764	1.865	0.00619		Extracellular Space	cytokine
EFNA3	ephrin A3	ENSG00000143590	1.81	0.0401		Plasma Membrane	kinase
SEMA6C	semaphorin 6C	ENSG00000143434	1.63	2e-06		Plasma Membrane	other
NTN1	netrin 1	ENSG00000065320	1.46	0.00673		Extracellular Space	growth factor
ADAMTS5	ADAM metallopeptidase with thrombospondin type 1 motif 5	ENSG00000154736	1.439	5e-06		Extracellular Space	peptidase
FYN	FYN proto-oncogene, Src family tyrosine kinase	ENSG00000010810	1.262	0		Plasma Membrane	kinase
ROBO1	roundabout guidance receptor 1	ENSG00000169855	1.219	0		Plasma Membrane	transmembrane receptor
NRP2	neuropilin 2	ENSG00000118257	1.209	0		Plasma Membrane	kinase
PDGFA	platelet derived growth factor subunit A	ENSG00000197461	0.964	0		Extracellular Space	growth factor
EPHA2	EPH receptor A2	ENSG00000142627	0.854	0		Plasma Membrane	kinase
EFNB1	ephrin B1	ENSG00000090776	0.768	0		Plasma Membrane	other
FZD5	frizzled class receptor 5	ENSG00000163251	0.756	0.00164		Plasma Membrane	G-protein coupled receptor
GNG11	G protein subunit gamma 11	ENSG00000127920	0.755	2.6e-05		Plasma Membrane	enzyme
BMP1	bone morphogenetic protein 1	ENSG00000168487	0.732	0		Extracellular Space	peptidase
PPP3CC	protein phosphatase 3 catalytic subunit gamma	ENSG00000120910	0.723	2e-06		Cytoplasm	phosphatase
ZNF875	zinc finger protein 875	ENSG00000181666	0.691	0.000111		Nucleus	transcription regulator
PLCD4	phospholipase C delta 4	ENSG00000115556	0.671	0.00629		Cytoplasm	enzyme
CDK5	cyclin dependent kinase 5	ENSG00000164885	0.626	0.00191		Nucleus	kinase
GNAI1	G protein subunit alpha i1	ENSG00000127955	0.614	7e-06		Plasma Membrane	enzyme
TUBA4A	tubulin alpha 4a	ENSG00000127824	0.61	1e-06		Cytoplasm	other
CFL1	cofilin 1	ENSG00000172757	-0.598	0		Nucleus	other
PRKCA	protein kinase C alpha	ENSG00000154229	-0.603	9e-06		Cytoplasm	kinase
MYL6	myosin light chain 6	ENSG00000092841	-0.61	0		Cytoplasm	enzyme
MAPK3	mitogen-activated protein kinase 3	ENSG00000102882	-0.624	0		Cytoplasm	kinase
CDC42	cell division cycle 42	ENSG00000070831	-0.626	0		Cytoplasm	enzyme
MET	MET proto-oncogene, receptor tyrosine kinase	ENSG00000105976	-0.657	0		Plasma Membrane	kinase
ABLIM1	actin binding LIM protein 1	ENSG00000099204	-0.658	3.4e-05		Cytoplasm	other
RHOD	ras homolog family member D	ENSG00000173156	-0.659	2.7e-05		Cytoplasm	enzyme
PLXNA1	plexin A1	ENSG00000114554	-0.667	0		Plasma Membrane	transmembrane receptor
GLIS2	GLIS family zinc finger 2	ENSG00000126603	-0.671	0		Nucleus	transcription regulator
AKT2	AKT serinethreonine kinase 2	ENSG00000105221	-0.678	0		Cytoplasm	kinase
FES	FES proto-oncogene, tyrosine kinase	ENSG00000182511	-0.686	0.017		Cytoplasm	kinase
ERBB2	erb-b2 receptor tyrosine kinase 2	ENSG00000141736	-0.713	0		Plasma Membrane	kinase
ITGA4	integrin subunit alpha 4	ENSG00000115232	-0.719	0.000517		Plasma Membrane	transmembrane receptor
WNT9A	Wnt family member 9A	ENSG00000143816	-0.722	0.00887		Extracellular Space	other
SHANK2	SH3 and multiple ankyrin repeat domains 2	ENSG00000162105	-0.792	1.8e-05		Plasma Membrane	other
PLCD1	phospholipase C delta 1	ENSG00000187091	-0.801	0		Cytoplasm	enzyme
PAK1	p21 (RAC1) activated kinase 1	ENSG00000149269	-0.82	0		Cytoplasm	kinase
TUBB6	tubulin beta 6 class V	ENSG00000176014	-0.821	0		Cytoplasm	other
MYL12B	myosin light chain 12B	ENSG00000118680	-0.826	0		Cytoplasm	other
TUBA1C	tubulin alpha 1c	ENSG00000167553	-0.85	0		Cytoplasm	other
ADAMTS7	ADAM metallopeptidase with thrombospondin type 1 motif 7	ENSG00000136378	-0.868	0.000489		Extracellular Space	peptidase
VEGFB	vascular endothelial growth factor B	ENSG00000173511	-0.901	0		Extracellular Space	growth factor
TUBB4B	tubulin beta 4B class IVb	ENSG00000188229	-0.91	0		Cytoplasm	other
PLXNB3	plexin B3	ENSG00000198753	-0.92	3.6e-05		Plasma Membrane	transmembrane receptor
ADAM9	ADAM metallopeptidase domain 9	ENSG00000168615	-0.937	0		Plasma Membrane	peptidase
EFNA5	ephrin A5	ENSG00000184349	-1.016	5.1e-05		Plasma Membrane	kinase
GNAZ	G protein subunit alpha z	ENSG00000128266	-1.034	0.00719		Plasma Membrane	enzyme
PRKD1	protein kinase D1	ENSG00000184304	-1.038	0.000815		Cytoplasm	kinase
EPHA1	EPH receptor A1	ENSG00000146904	-1.154	0.00256		Plasma Membrane	kinase
PXN	paxillin	ENSG00000089159	-1.173	0		Cytoplasm	other
ARPC1A	actin related protein 23 complex subunit 1A	ENSG00000241685	-1.223	0		Extracellular Space	other
PRKAR1B	protein kinase cAMP-dependent type I regulatory subunit beta	ENSG00000188191	-1.225	0		Cytoplasm	kinase
PFN2	profilin 2	ENSG00000070087	-1.333	0		Cytoplasm	enzyme
RRAS2	RAS related 2	ENSG00000133818	-1.365	0		Plasma Membrane	enzyme
RAC3	Rac family small GTPase 3	ENSG00000169750	-1.426	0		Cytoplasm	enzyme
WNT5B	Wnt family member 5B	ENSG00000111186	-1.52	0		Extracellular Space	other
FZD2	frizzled class receptor 2	ENSG00000180340	-1.526	0		Plasma Membrane	G-protein coupled receptor
SEMA4F	ssemaphorin 4F	ENSG00000135622	-1.558	0		Plasma Membrane	other
RTN4	reticulon 4	ENSG00000115310	-1.586	0		Cytoplasm	other
GDF7	growth differentiation factor 7	ENSG00000143869	-1.594	0.000167		Extracellular Space	growth factor
SEMA7A	semaphorin 7A (John Milton Hagen blood group)	ENSG00000138623	-1.629	0		Plasma Membrane	transmembrane receptor
ACE	angiotensin I converting enzyme	ENSG00000159640	-1.655	0.0141		Plasma Membrane	peptidase
EPHB6	EPH receptor B6	ENSG00000106123	-1.756	0.0386		Plasma Membrane	kinase
NTN4	netrin 4	ENSG00000074527	-1.979	0		Extracellular Space	other
NTNG1	netrin G1	ENSG00000162631	-2.256	0.00945		Extracellular Space	other
SEMA3E	semaphorin 3E	ENSG00000170381	-3.318	0.00158		Extracellular Space	other
EFNA2	ephrin A2	ENSG00000099617	-3.734	0.027		Plasma Membrane	kinase

## Sheet: IPA 1364 Top Canonical Hepatic
© 2000-2022 QIAGEN. All rights reserved.
37 Molecules of 1364 T3h NHBE-CC specific genes associated with Top Canonical Pathway Hepatic Fibrosis Signaling Pathway
Symbol	Entrez Gene Name	Ensembl	Expr Log Ratio	Expr False Discovery Rate (q-value)	Expected	Location	Type(s)
CCL2	C-C motif chemokine ligand 2	ENSG00000108691	7.892	1.3e-05	Up	Extracellular Space	cytokine
CALML5	calmodulin like 5	ENSG00000178372	5.906	0.00559	Up	Cytoplasm	other
RHOJ	ras homolog family member J	ENSG00000126785	5.844	0.028	Up	Cytoplasm	enzyme
MYLK2	myosin light chain kinase 2	ENSG00000101306	5.651	0.0246	Up	Cytoplasm	kinase
WNT16	Wnt family member 16	ENSG00000002745	4.807	0.0233	Up	Extracellular Space	other
CACNA1C	calcium voltage-gated channel subunit alpha1 C	ENSG00000151067	4.104	0.000574	Up	Plasma Membrane	ion channel
VCAM1	vascular cell adhesion molecule 1	ENSG00000162692	2.414	0.0105	Up	Plasma Membrane	transmembrane receptor
TTN	titin	ENSG00000155657	2.365	0.0235	Up	Cytoplasm	kinase
IL33	interleukin 33	ENSG00000137033	1.594	0.0076	Up	Extracellular Space	cytokine
TGFBR3	transforming growth factor beta receptor 3	ENSG00000069702	1.307	0.000338	Up	Plasma Membrane	kinase
RHOB	ras homolog family member B	ENSG00000143878	1.008	0	Up	Cytoplasm	enzyme
SMAD3	SMAD family member 3	ENSG00000166949	0.989	0	Up	Nucleus	transcription regulator
MYC	MYC proto-oncogene, bHLH transcription factor	ENSG00000136997	0.924	0	Up	Nucleus	transcription regulator
FOS	Fos proto-oncogene, AP-1 transcription factor subunit	ENSG00000170345	0.749	0	Up	Nucleus	transcription regulator
CEBPB	CCAAT enhancer binding protein beta	ENSG00000172216	0.734	0	Up	Nucleus	transcription regulator
FGFR1	fibroblast growth factor receptor 1	ENSG00000077782	0.704	3e-06	Up	Plasma Membrane	kinase
ITGA2	integrin subunit alpha 2	ENSG00000164171	0.691	0	Up	Plasma Membrane	transmembrane receptor
NFKBID	NFKB inhibitor delta	ENSG00000167604	0.67	0.00944	Down	Nucleus	transcription regulator
WNT9A	Wnt family member 9A	ENSG00000143816	0.635	0.0473	Up	Extracellular Space	other
CDKN1B	cyclin dependent kinase inhibitor 1B	ENSG00000111276	-0.591	0.000875	Down	Nucleus	kinase
CALM1 (includes others)	calmodulin 1	ENSG00000160014	-0.593	0	Up	Cytoplasm	other
TGFBR2	transforming growth factor beta receptor 2	ENSG00000163513	-0.631	0	Up	Plasma Membrane	kinase
MAPK12	mitogen-activated protein kinase 12	ENSG00000188130	-0.641	2.3e-05	Up	Cytoplasm	kinase
WNT7A	Wnt family member 7A	ENSG00000154764	-0.641	0.0154	Up	Extracellular Space	cytokine
RHOT1	ras homolog family member T1	ENSG00000126858	-0.671	0.000818	Up	Cytoplasm	enzyme
RHOBTB2	Rho related BTB domain containing 2	ENSG00000008853	-0.736	0	Up	Cytoplasm	enzyme
ACVR1B	activin A receptor type 1B	ENSG00000135503	-0.754	3e-06	Up	Plasma Membrane	kinase
IRAK3	interleukin 1 receptor associated kinase 3	ENSG00000090376	-0.761	0.00711	Up	Cytoplasm	kinase
TRADD	TNFRSF1A associated via death domain	ENSG00000102871	-0.799	0.000104	Up	Cytoplasm	other
FZD1	frizzled class receptor 1	ENSG00000157240	-0.827	0.00277		Plasma Membrane	G-protein coupled receptor
VEGFC	vascular endothelial growth factor C	ENSG00000150630	-0.925	0	Up	Extracellular Space	growth factor
CCN2	cellular communication network factor 2	ENSG00000118523	-0.943	0	Up	Extracellular Space	growth factor
PIK3C2B	phosphatidylinositol-4-phosphate 3-kinase catalytic subunit type 2 beta	ENSG00000133056	-0.946	0.00251	Up	Cytoplasm	kinase
PTCH1	patched 1	ENSG00000185920	-1.014	0.00395	Down	Plasma Membrane	transmembrane receptor
GLIS2	GLIS family zinc finger 2	ENSG00000126603	-1.244	0	Up	Nucleus	transcription regulator
IL1A	interleukin 1 alpha	ENSG00000115008	-1.474	0	Up	Extracellular Space	cytokine
GLI2	GLI family zinc finger 2	ENSG00000074047	-1.92	0.0375	Up	Nucleus	transcription regulator

## Sheet: IPA 1632 Top Canonical DNABreak
© 2000-2022 QIAGEN. All rights reserved.
6 Molecules of 1632 T18h NHBE-CC specific genes associated with Top Canonical Pathway DANN Double-Strand Break Repair by Homologous Recombination
Symbol	Entrez Gene Name	Ensembl	Expr Log Ratio	Expr False Discovery Rate (q-value)	Expected	Location	Type(s)
GEN1	GEN1 Holliday junction 5' flap endonuclease	ENSG00000178295	1.438	0		Cytoplasm	enzyme
BRCA2	BRCA2 DNA repair associated	ENSG00000139618	1.328	1.3e-05		Nucleus	transcription regulator
LIG1	DNA ligase 1	ENSG00000105486	0.797	0		Nucleus	enzyme
NBN	nibrin	ENSG00000104320	0.7	0		Nucleus	other
RPA1	replication protein A1	ENSG00000132383	0.683	0		Nucleus	other
MRE11	MRE11 homolog, double strand break repair nuclease	ENSG00000020922	0.598	0.00405		Nucleus	enzyme
