# Supplementary material for: NF-κB drives epithelial-mesenchymal mechanisms of lung fibrosis in a translational lung cell model
Source: JCI Insight. 2023 Feb 8;8(3):e154719. doi: 10.1172/jci.insight.154719 (PMC9977429; doi:10.1172/jci.insight.154719)
Supplement: Supplemental table 6 [file jciinsight-8-154719-s051.xlsx]

## Sheet: Sheet1
Column1	T0 FB	T0 EC	Column2	T3 FB	T3 EC	Column5	T50 FB	T50 EC
Cell States (Habermann)	Fibroblast	Epithelial	Cell States (Habermann)	Fibroblast	Epithelial	Cell States (Habermann)	Fibroblast	Epithelial
IPF_Myofibroblasts	0.76	0.56	IPF_Myofibroblasts	0.76	0.58	IPF_Myofibroblasts	0.79	0.53
Control_Myofibroblasts	0.76	0.58	Control_Myofibroblasts	0.75	0.6	Control_Myofibroblasts	0.76	0.53
Control_PLIN2+ Fibroblasts	0.76	0.61	Control_PLIN2+ Fibroblasts	0.76	0.63	Control_PLIN2+ Fibroblasts	0.74	0.55
IPF_HAS1 High Fibroblasts	0.72	0.58	IPF_HAS1 High Fibroblasts	0.76	0.59	IPF_HAS1 High Fibroblasts	0.74	0.54
IPF_PLIN2+ Fibroblasts	0.73	0.58	IPF_PLIN2+ Fibroblasts	0.77	0.59	IPF_PLIN2+ Fibroblasts	0.73	0.53
IPF_Fibroblasts	0.74	0.56	IPF_Fibroblasts	0.75	0.58	IPF_Fibroblasts	0.73	0.51
Control_Fibroblasts	0.74	0.56	Control_Fibroblasts	0.73	0.58	Control_Fibroblasts	0.73	0.5
IPF_Smooth Muscle Cells	0.74	0.59	IPF_Smooth Muscle Cells	0.74	0.61	IPF_Smooth Muscle Cells	0.72	0.55
Control_Smooth Muscle Cells			Control_Smooth Muscle Cells	0.7	0.58	Control_Smooth Muscle Cells	0.69	0.52
IPF_Mesothelial Cells	0.71	0.7	IPF_Mesothelial Cells	0.75	0.7	IPF_Mesothelial Cells	0.67	0.64
Control_Mesothelial Cells	0.7	0.66	Control_Mesothelial Cells	0.71	0.66	Control_Mesothelial Cells	0.66	0.57
IPF_KRT5-/KRT17+	0.67	0.77	IPF_KRT5-/KRT17+	0.68	0.77	IPF_KRT5-/KRT17+	0.62	0.73
Control_Basal	0.68	0.8	Control_Basal	0.69	0.8	Control_Basal	0.59	0.69
IPF_Proliferating Epithelial Cells	0.67	0.78	IPF_Proliferating Epithelial Cells	0.68	0.78	IPF_Proliferating Epithelial Cells	0.57	0.71
IPF_Basal	0.66	0.83	IPF_Basal	0.68	0.82	PF_Basal	0.57	0.73
IPF_Transitional AT2	0.66	0.73	IPF_Transitional AT2	0.66	0.74	IPF_Transitional AT2	0.57	0.65
Control_KRT5-/KRT17+	0.64	0.72	Control_KRT5-/KRT17+	0.65	0.72	Control_KRT5-/KRT17+	0.57	0.63
Control_Transitional AT2	0.66	0.75	Control_Transitional AT2	0.67	0.75	Control_Transitional AT2	0.55	0.62
Control_Proliferating Epithelial Cells	0.65	0.73	Control_Proliferating Epithelial Cells	0.66	0.74	Control_Proliferating Epithelial Cells	0.54	0.64
IPF_SCGB3A2+	0.63	0.74	IPF_SCGB3A2+	0.65	0.74	IPF_SCGB3A2+	0.54	0.62
IPF_AT2	0.63	0.71	IPF_AT2	0.64	0.72	IPF_AT2	0.53	0.58
IPF_SCGB3A2+ SCGB1A1+	0.62	0.73	IPF_SCGB3A2+ SCGB1A1+	0.64	0.73	IPF_SCGB3A2+ SCGB1A1+	0.52	0.58
Control_AT2	0.62	0.7	Control_AT2	0.63	0.71	Control_AT2	0.5	0.55
Control_SCGB3A2+ SCGB1A1+	0.6	0.71	Control_SCGB3A2+ SCGB1A1+	0.62	0.71	Control_SCGB3A2+ SCGB1A1+	0.5	0.54
Control_SCGB3A2+	0.6	0.7	Control_SCGB3A2+	0.61	0.7	Control_SCGB3A2+	0.5	0.56
IPF_MUC5AC+ High	0.59	0.73	IPF_MUC5AC+ High	0.6	0.72	IPF_MUC5AC+ High	0.5	0.6
IPF_MUC5B+	0.59	0.72	IPF_MUC5B+	0.6	0.72	IPF_MUC5B+	0.5	0.59
Control_AT1	0.59	0.65	Control_AT1	0.59	0.66	Control_AT1	0.5	0.58
IPF_AT1	0.56	0.63	IPF_AT1	0.57	0.63	IPF_AT1	0.5	0.58
IPF_Differentiating Ciliated	0.58	0.69	IPF_Differentiating Ciliated	0.59	0.69	IPF_Differentiating Ciliated	0.48	0.56
Control_MUC5B+	0.57	0.69	Control_MUC5B+	0.58	0.68	Control_MUC5B+	0.48	0.54
Control_MUC5AC+ High	0.56	0.7	Control_MUC5AC+ High	0.57	0.7	Control_MUC5AC+ High	0.47	0.56
Control_Differentiating Ciliated	0.55	0.65	Control_Differentiating Ciliated	0.56	0.65	Control_Differentiating Ciliated	0.44	0.52
IPF_Ciliated	0.53	0.61	IPF_Ciliated	0.53	0.62	IPF_Ciliated	0.42	0.49
Control_Ciliated	0.51	0.59	Control_Ciliated	0.51	0.59	Control_Ciliated	0.41	0.47
