# Supplementary material for: NF-κB drives epithelial-mesenchymal mechanisms of lung fibrosis in a translational lung cell model
Source: JCI Insight. 2023 Feb 8;8(3):e154719. doi: 10.1172/jci.insight.154719 (PMC9977429; doi:10.1172/jci.insight.154719)
Supplement: Supplemental table 7 [file jciinsight-8-154719-s052.xlsx]

## Sheet: Sheet1
	T0h Pearson correlations of 9038 variable features (intersect)														T3h Pearson correlations of 9328 variable features (intersect)														T50h Pearson correlations of 9457 variable features (intersect)
Column1	FB_APOE	FB_LTBP1	FB_COL1A1	FB_FBLN1	FB_GREM1	FB_MT_ATP6	FB_EIF5A	EC_FBXO2	EC_KRT18	EC_KLK10	EC_COL6A1	EC_COL1A2	EC_stressed	Column2	FB_APOE_3	FB_LTBP1_4	FB_COL1A1_5	FB_FBLN1_6	FB_GREM1_7	FB_MT_ATP6_8	FB_EIF5A_9	EC_FBXO2_10	EC_KRT18_11	EC_KLK10_12	EC_COL6A1_13	EC_COL1A2_14	EC_stressed_15	Column_16	FB_MT_ATP6_17	FB_COL1A1_18	EC_FBXO2_19	FB-APOE	FB_LTBP1_20	FB_FBLN1_21	FB_EIF5A_22	FB_GREM1_23	EC_KRT18_24	EC_KLK10_25	FB_MKI6_7	EC_COL6A1_26	EC_COL1A2_27	EC_stressed_28
IPF_Proliferating Epithelial Cells	0.76	0.66	0.69	0.7	0.7	0.79	0.72	0.78	0.77	0.73	0.69	0.71	0.69	Control_Basal	0.73	0.74	0.72	0.71	0.71	0.74	0.74	0.82	0.81	0.8	0.77	0.81	0.77	IPF_KRT5-/KRT17+	0.73	0.7	0.78	0.71	0.72	0.7	0.7	0.7	0.77	0.76	0.69	0.75	0.75	0.76
Control_Basal	0.78	0.68	0.72	0.72	0.73	0.82	0.73	0.81	0.8	0.73	0.71	0.75	0.71	IPF_Mesothelial Cells	0.78	0.79	0.78	0.77	0.78	0.8	0.76	0.75	0.74	0.73	0.78	0.76	0.72	IPF_Myofibroblasts	0.85	0.82	0.65	0.83	0.83	0.83	0.77	0.81	0.64	0.6	0.77	0.76	0.74	0.63
IPF_Basal	0.79	0.68	0.71	0.71	0.72	0.85	0.73	0.83	0.83	0.72	0.7	0.78	0.72	IPF_Basal	0.72	0.74	0.72	0.71	0.7	0.74	0.74	0.84	0.83	0.83	0.78	0.83	0.8	IPF_Basal	0.73	0.69	0.8	0.71	0.72	0.7	0.72	0.69	0.79	0.79	0.69	0.76	0.74	0.76
IPF_KRT5-/KRT17+	0.75	0.69	0.7	0.71	0.71	0.79	0.72	0.78	0.77	0.7	0.7	0.77	0.67	Control_PLIN2+ Fibroblasts	0.79	0.79	0.79	0.78	0.79	0.8	0.76	0.7	0.68	0.66	0.77	0.72	0.65	Control_Myofibroblasts	0.84	0.81	0.66	0.82	0.82	0.82	0.77	0.81	0.65	0.61	0.76	0.75	0.73	0.63
Control_Myofibroblasts	0.73	0.78	0.8	0.79	0.81	0.68	0.79	0.66	0.65	0.75	0.82	0.63	0.62	IPF_Myofibroblasts	0.79	0.78	0.79	0.78	0.81	0.81	0.75	0.66	0.64	0.63	0.76	0.71	0.64	IPF_Smooth Muscle Cells	0.8	0.79	0.68	0.79	0.79	0.77	0.76	0.8	0.67	0.63	0.75	0.74	0.73	0.64
IPF_Mesothelial Cells	0.75	0.72	0.74	0.75	0.75	0.75	0.75	0.74	0.72	0.73	0.75	0.69	0.66	Control_Myofibroblasts	0.79	0.79	0.79	0.78	0.8	0.81	0.77	0.69	0.67	0.65	0.77	0.72	0.65	IPF_Mesothelial Cells	0.78	0.74	0.73	0.75	0.77	0.75	0.74	0.74	0.72	0.7	0.74	0.75	0.73	0.69
Control_PLIN2+ Fibroblasts	0.73	0.76	0.79	0.78	0.8	0.69	0.78	0.67	0.66	0.74	0.8	0.64	0.62	IPF_Smooth Muscle Cells	0.78	0.78	0.79	0.76	0.8	0.79	0.77	0.68	0.67	0.65	0.76	0.72	0.65	Control_PLIN2+ Fibroblasts	0.81	0.78	0.67	0.8	0.81	0.79	0.76	0.78	0.65	0.62	0.75	0.74	0.72	0.63
Control_Transitional AT2	0.73	0.65	0.68	0.68	0.69	0.77	0.7	0.75	0.75	0.7	0.68	0.69	0.67	IPF_Proliferating Epithelial Cells	0.71	0.72	0.71	0.7	0.69	0.72	0.74	0.79	0.78	0.78	0.76	0.79	0.74	Control_Basal	0.73	0.69	0.77	0.71	0.72	0.7	0.72	0.69	0.76	0.76	0.7	0.74	0.72	0.72
IPF_SCGB3A2+ SCGB1A1+	0.72	0.61	0.66	0.66	0.67	0.76	0.67	0.75	0.75	0.68	0.65	0.67	0.67	IPF_KRT5-/KRT17+	0.71	0.72	0.72	0.7	0.7	0.73	0.71	0.78	0.78	0.77	0.75	0.78	0.78	IPF_HAS1 High Fibroblasts	0.79	0.77	0.64	0.78	0.79	0.79	0.72	0.77	0.63	0.6	0.74	0.73	0.71	0.62
Control_Proliferating Epithelial Cells	0.72	0.65	0.68	0.68	0.68	0.75	0.7	0.74	0.73	0.69	0.67	0.69	0.65	IPF_PLIN2+ Fibroblasts	0.8	0.79	0.8	0.8	0.81	0.82	0.73	0.66	0.65	0.63	0.76	0.69	0.64	IPF_Proliferating Epithelial Cells	0.71	0.67	0.77	0.69	0.7	0.68	0.72	0.68	0.77	0.76	0.73	0.73	0.71	0.71
IPF_SCGB3A2+	0.72	0.64	0.66	0.66	0.67	0.75	0.68	0.74	0.74	0.68	0.65	0.69	0.66	IPF_HAS1 High Fibroblasts	0.8	0.79	0.8	0.8	0.81	0.82	0.72	0.66	0.65	0.63	0.75	0.69	0.65	IPF_PLIN2+ Fibroblasts	0.79	0.76	0.64	0.78	0.79	0.78	0.72	0.76	0.63	0.6	0.74	0.72	0.7	0.61
IPF_Smooth Muscle Cells	0.72	0.74	0.76	0.78	0.78	0.67	0.77	0.66	0.64	0.75	0.8	0.63	0.61	Control_Transitional AT2	0.69	0.7	0.69	0.68	0.67	0.7	0.71	0.77	0.76	0.76	0.73	0.76	0.72	Control_Smooth Muscle Cells	0.77	0.76	0.64	0.76	0.76	0.74	0.72	0.78	0.63	0.59	0.72	0.71	0.7	0.62
IPF_Myofibroblasts	0.72	0.78	0.8	0.79	0.81	0.65	0.78	0.63	0.62	0.74	0.82	0.62	0.6	Control_Mesothelial Cells	0.75	0.75	0.74	0.73	0.75	0.76	0.72	0.72	0.7	0.69	0.74	0.73	0.7	IPF_Fibroblasts	0.8	0.77	0.64	0.79	0.8	0.79	0.76	0.77	0.61	0.59	0.73	0.72	0.69	0.59
IPF_Transitional AT2	0.72	0.66	0.68	0.68	0.69	0.74	0.69	0.73	0.73	0.69	0.67	0.69	0.65	IPF_Fibroblasts	0.78	0.77	0.77	0.77	0.78	0.79	0.75	0.65	0.63	0.62	0.75	0.69	0.61	Control_Fibroblasts	0.8	0.77	0.63	0.79	0.8	0.78	0.75	0.77	0.6	0.58	0.72	0.72	0.69	0.59
Control_Mesothelial Cells	0.72	0.73	0.73	0.73	0.75	0.71	0.74	0.7	0.69	0.7	0.75	0.67	0.62	Control_Fibroblasts	0.77	0.76	0.76	0.77	0.78	0.78	0.74	0.65	0.63	0.62	0.74	0.69	0.61	Control_Mesothelial Cells	0.76	0.72	0.68	0.74	0.76	0.73	0.71	0.73	0.67	0.65	0.7	0.71	0.69	0.65
IPF_MUC5AC+ High	0.71	0.59	0.63	0.63	0.64	0.75	0.65	0.74	0.75	0.65	0.62	0.68	0.67	Control_Proliferating Epithelial Cells	0.69	0.7	0.69	0.68	0.67	0.7	0.7	0.75	0.75	0.74	0.72	0.75	0.71	IPF_Transitional AT2	0.68	0.65	0.72	0.66	0.68	0.66	0.68	0.66	0.71	0.71	0.65	0.69	0.68	0.69
Control_KRT5-/KRT17+	0.71	0.67	0.67	0.67	0.68	0.74	0.69	0.73	0.73	0.66	0.67	0.73	0.64	IPF_Transitional AT2	0.68	0.69	0.68	0.67	0.67	0.7	0.7	0.75	0.74	0.73	0.72	0.75	0.71	Control_KRT5-/KRT17+	0.69	0.65	0.7	0.67	0.68	0.65	0.65	0.65	0.7	0.69	0.64	0.68	0.68	0.69
Control_Fibroblasts	0.71	0.74	0.78	0.76	0.79	0.64	0.76	0.62	0.62	0.72	0.8	0.6	0.6	Control_Smooth Muscle Cells	0.74	0.75	0.75	0.72	0.77	0.76	0.73	0.65	0.64	0.62	0.72	0.69	0.63	Control_Transitional AT2	0.68	0.65	0.71	0.66	0.68	0.65	0.68	0.65	0.7	0.71	0.65	0.68	0.67	0.66
IPF_MUC5B+	0.71	0.6	0.63	0.63	0.65	0.75	0.65	0.73	0.74	0.65	0.62	0.68	0.66	IPF_SCGB3A2+ SCGB1A1+	0.68	0.69	0.68	0.67	0.66	0.69	0.69	0.76	0.75	0.75	0.72	0.75	0.71	Control_Proliferating Epithelial Cells	0.67	0.64	0.72	0.66	0.67	0.65	0.68	0.65	0.72	0.7	0.7	0.68	0.66	0.67
Control_SCGB3A2+ SCGB1A1+	0.7	0.6	0.64	0.64	0.65	0.74	0.66	0.72	0.73	0.67	0.63	0.64	0.65	Control_KRT5-/KRT17+	0.68	0.69	0.68	0.67	0.67	0.7	0.67	0.74	0.73	0.72	0.71	0.74	0.73	IPF_SCGB3A2+	0.68	0.64	0.71	0.66	0.67	0.65	0.67	0.64	0.7	0.7	0.64	0.67	0.66	0.67
IPF_Fibroblasts	0.71	0.74	0.78	0.76	0.79	0.64	0.76	0.62	0.61	0.73	0.79	0.6	0.6	IPF_SCGB3A2+	0.68	0.69	0.67	0.66	0.66	0.69	0.69	0.76	0.74	0.74	0.71	0.75	0.72	IPF_SCGB3A2+ SCGB1A1+	0.67	0.63	0.7	0.65	0.67	0.65	0.67	0.64	0.69	0.7	0.64	0.67	0.65	0.64
IPF_PLIN2+ Fibroblasts	0.7	0.74	0.77	0.76	0.77	0.65	0.75	0.64	0.62	0.7	0.77	0.63	0.58	Control_SCGB3A2+ SCGB1A1+	0.66	0.67	0.65	0.65	0.64	0.67	0.68	0.74	0.73	0.73	0.7	0.73	0.68	IPF_MUC5AC+ High	0.65	0.61	0.7	0.63	0.65	0.63	0.65	0.62	0.69	0.71	0.62	0.66	0.65	0.65
IPF_HAS1 High Fibroblasts	0.7	0.73	0.76	0.75	0.76	0.65	0.75	0.64	0.62	0.69	0.77	0.64	0.57	IPF_MUC5AC+ High	0.65	0.66	0.64	0.64	0.63	0.66	0.67	0.75	0.74	0.75	0.7	0.73	0.71	IPF_MUC5B+	0.65	0.61	0.69	0.63	0.65	0.62	0.65	0.62	0.68	0.7	0.62	0.66	0.64	0.64
Control_AT2	0.69	0.61	0.64	0.64	0.65	0.72	0.66	0.71	0.71	0.65	0.64	0.65	0.63	IPF_AT2	0.67	0.68	0.66	0.66	0.65	0.68	0.67	0.73	0.72	0.72	0.7	0.72	0.69	IPF_AT2	0.66	0.62	0.67	0.64	0.65	0.63	0.65	0.63	0.66	0.66	0.62	0.64	0.63	0.63
Control_SCGB3A2+	0.68	0.63	0.63	0.63	0.64	0.72	0.65	0.71	0.71	0.63	0.62	0.68	0.62	Control_MUC5AC+ High	0.62	0.63	0.62	0.62	0.6	0.63	0.64	0.73	0.72	0.73	0.68	0.71	0.68	Control_AT1	0.63	0.6	0.66	0.6	0.62	0.6	0.61	0.61	0.66	0.65	0.6	0.63	0.63	0.64
Control_MUC5AC+ High	0.69	0.57	0.61	0.61	0.62	0.73	0.62	0.72	0.73	0.63	0.6	0.65	0.65	IPF_MUC5B+	0.65	0.66	0.64	0.64	0.63	0.66	0.67	0.75	0.73	0.74	0.7	0.73	0.7	Control_SCGB3A2+ SCGB1A1+	0.65	0.61	0.67	0.63	0.65	0.62	0.66	0.62	0.66	0.67	0.62	0.64	0.62	0.61
Control_Smooth Muscle Cells	0.69	0.73	0.74	0.75	0.76	0.64	0.74	0.63	0.61	0.72	0.78	0.61	0.58	Control_MUC5B+	0.63	0.64	0.63	0.62	0.61	0.64	0.65	0.72	0.71	0.71	0.68	0.71	0.67	Control_SCGB3A2+	0.64	0.6	0.66	0.62	0.63	0.61	0.62	0.61	0.65	0.66	0.6	0.63	0.61	0.63
IPF_Differentiating Ciliated	0.66	0.57	0.6	0.6	0.61	0.69	0.62	0.68	0.68	0.62	0.59	0.63	0.61	IPF_Differentiating Ciliated	0.61	0.62	0.61	0.6	0.59	0.62	0.63	0.7	0.69	0.69	0.66	0.69	0.65	Control_AT2	0.64	0.6	0.65	0.62	0.63	0.61	0.63	0.61	0.65	0.65	0.61	0.62	0.61	0.61
IPF_AT2	0.69	0.63	0.65	0.65	0.66	0.72	0.67	0.71	0.71	0.66	0.65	0.66	0.63	Control_AT2	0.66	0.67	0.65	0.65	0.64	0.67	0.66	0.73	0.72	0.71	0.69	0.72	0.68	Control_MUC5AC+ High	0.62	0.59	0.66	0.61	0.62	0.6	0.63	0.59	0.65	0.68	0.59	0.63	0.61	0.61
Control_MUC5B+	0.68	0.58	0.61	0.61	0.63	0.72	0.63	0.71	0.71	0.64	0.6	0.64	0.64	Control_SCGB3A2+	0.64	0.65	0.64	0.63	0.63	0.66	0.65	0.72	0.71	0.71	0.67	0.71	0.7	Control_MUC5B+	0.63	0.59	0.65	0.61	0.62	0.6	0.63	0.59	0.64	0.66	0.59	0.62	0.6	0.6
Control_AT1	0.65	0.62	0.63	0.63	0.63	0.68	0.64	0.67	0.67	0.62	0.63	0.66	0.58	Control_AT1	0.62	0.63	0.63	0.62	0.62	0.64	0.63	0.68	0.68	0.67	0.65	0.68	0.68	IPF_Differentiating Ciliated	0.61	0.57	0.65	0.59	0.61	0.58	0.61	0.58	0.64	0.64	0.59	0.61	0.6	0.6
Control_Differentiating Ciliated	0.62	0.54	0.57	0.57	0.58	0.66	0.59	0.65	0.65	0.59	0.56	0.59	0.58	Control_Differentiating Ciliated	0.58	0.6	0.58	0.57	0.56	0.6	0.61	0.66	0.66	0.66	0.62	0.66	0.62	IPF_AT1	0.61	0.57	0.63	0.58	0.59	0.57	0.57	0.58	0.63	0.61	0.57	0.6	0.6	0.64
IPF_AT1	0.6	0.62	0.58	0.59	0.59	0.64	0.6	0.64	0.63	0.57	0.59	0.66	0.54	IPF_AT1	0.6	0.61	0.6	0.58	0.6	0.62	0.58	0.64	0.64	0.63	0.61	0.65	0.66	Control_Differentiating Ciliated	0.58	0.54	0.61	0.56	0.57	0.55	0.58	0.55	0.61	0.61	0.57	0.57	0.56	0.56
IPF_Ciliated	0.57	0.52	0.53	0.53	0.54	0.6	0.55	0.59	0.59	0.54	0.52	0.55	0.52	IPF_Ciliated	0.54	0.55	0.54	0.52	0.52	0.55	0.56	0.61	0.6	0.6	0.57	0.6	0.58	IPF_Ciliated	0.54	0.5	0.56	0.52	0.53	0.5	0.53	0.51	0.55	0.55	0.51	0.52	0.52	0.53
Control_Ciliated	0.54	0.5	0.5	0.51	0.52	0.57	0.53	0.57	0.56	0.52	0.5	0.53	0.5	Control_Ciliated	0.51	0.53	0.51	0.5	0.5	0.53	0.53	0.58	0.58	0.57	0.54	0.58	0.56	Control_Ciliated	0.51	0.48	0.54	0.5	0.51	0.48	0.51	0.49	0.53	0.53	0.49	0.5	0.5	0.51
