# Supplementary material for: NF-κB drives epithelial-mesenchymal mechanisms of lung fibrosis in a translational lung cell model
Source: JCI Insight. 2023 Feb 8;8(3):e154719. doi: 10.1172/jci.insight.154719 (PMC9977429; doi:10.1172/jci.insight.154719)
Supplement: Supplemental table 8 [file jciinsight-8-154719-s053.xlsx]

## Sheet: Sheet1 (2)
		EC_COL1A2	EC_COL6A1	EC_FBXO2	EC_KLK10	EC_KRT18	EC_stressed	FB_APOE	FB_COL1A1	FB_EIF5A	FB_FBLN1	FB_GREM1	FB_LTBP1	FB_MT_ATP6
cluster cell type proportions, T0h	IPF_MC5AC+ High
	Control_MUC5AC+ High
	IPF_Basal	0	0.02	0.35	0.03	0.58	0.03	0	0	0	0	0	0	0
	Control_Basal
	Control_Proliferating Epithelial Cells	0	0	0	0	0	0	0	0	0	0	0	1	0
	IPF_Proliferating Epithelial Cells	0	0	0	0	0	0	0	0	0.12	0	0	0.83	0.04
	IPF_Differentiating Ciliated
	Control Differentiated Ciliated
	Control_Ciliated
	IPF_Ciliated
	Control_SCGB3A2+ SCGB1A1+
	IPF_SCGB3A2+ SCGB1A1+
	Control_SCGB3A2+
	IPF_SCGB3A2
	IPF_MUC5B+
	Control_MUC5B+
	IPF-KRT5-/KRT17+
	Control_KRT5-/KRT17+
	Control_Transitional_AT2
	IPF_Transitional_AT2
	Control_AT2
	IPF_AT2
	Control_AT1
	IPF-AT1
	IPF-PLIN2+ Fibroblasts	0	0	0	0	0	0	0	0	0	0.91	0	0.09	0
	Control_PLIN2+ Fibroblasts
	Control_Fibroblasts	0	0	0	0	0	0	0	0	0	0.71	0	0.14	0.14
	IPF_Fibroblasts
	IPF_HAS1 High Fibroblasts	0	0	0	0	0	0	0	0.19	0	0.1	0	0.67	0.04
	Control_Myofibroblasts	0	0	0	0	0	0	0.21	0.16	0.01	0.15	0.04	0.41	0.01
	IPF_Myofibroblasts	0	0	0	0	0	0	0.18	0.18	0.01	0.14	0.02	0.43	0.03
	IPF_Mesothelial Cells	0	0	0	0	0	0	0	0	0	0	0	1	0
	Control_Mesothelial Cells
	Control_Smooth Muscle Cells	0	0	0	0	0	0	0	0	1	0	0	0	0
	IPF_Smooth Muscle Cells	0	0	0	0	0	0	0.01	0.18	0.41	0.01	0.07	0.29	0.02
		EC_COL1A2	EC_COL6A1	EC_FBXO2	EC_KLK10	EC_KRT18	EC_stressed	FB_APOE	FB_COL1A1	FB_EIF5A	FB_FBLN1	FB_GREM1	FB_LTBP1	FB_MT_ATP6
cluster cell type proportions, T3h	IPF_MC5AC+ High
	Control_MUC5AC+ High
	IPF_Basal	0.01	0.01	0.32	0.05	0.6	0.02	0	0	0	0	0	0	0
	Control_Basal
	Control_Proliferating Epithelial Cells
	IPF_Proliferating Epithelial Cells	0	0	0	0	0	0	0	0	0.33	0	0	0.67	0
	IPF_Differentiating Ciliated
	Control Differentiated Ciliated
	Control_Ciliated
	IPF_Ciliated
	Control_SCGB3A2+ SCGB1A1+
	IPF_SCGB3A2+ SCGB1A1+
	Control_SCGB3A2+
	IPF_SCGB3A2
	IPF_MUC5B+
	Control_MUC5B+
	IPF-KRT5-/KRT17+
	Control_KRT5-/KRT17+
	Control_Transitional_AT2
	IPF_Transitional_AT2
	Control_AT2
	IPF_AT2
	Control_AT1
	IPF-AT1
	IPF-PLIN2+ Fibroblasts	0	0	0	0	0	0	0.17	0.06	0	0.34	0.01	0.37	0.04
	Control_PLIN2+ Fibroblasts
	Control_Fibroblasts
	IPF_Fibroblasts	0	0	0	0	0	0	0	0	0	1	0	0	0
	IPF_HAS1 High Fibroblasts	0	0	0	0	0	0	0.11	0.21	0	0.13	0.02	0.49	0.03
	Control_Myofibroblasts	0	0.01	0	0	0	0	0.17	0.21	0.04	0.02	0.02	0.52	0.02
	IPF_Myofibroblasts	0	0	0	0	0	0	0.15	0.32	0.06	0.03	0.04	0.35	0.06
	IPF_Mesothelial Cells	0	0	0	0	0	0	0	0	0	0	0	1	0
	Control_Mesothelial Cells
	Control_Smooth Muscle Cells
	IPF_Smooth Muscle Cells	0	0	0	0	0.01	0	0.03	0.17	0.07	0	0.39	0.32	0.01
		EC_COL1A2	EC_COL6A1	EC_FBXO2	EC_KLK10	EC_KRT18	EC_stressed	FB_APOE	FB_COL1A1	FB_EIF5A	FB_FBLN1	FB_GREM1	FB_LTBP1	FB_MKI67	FB_MT_ATP6
cluster cell type proportions, T50h	IPF_MC5AC+ High
	Control_MUC5AC+ High
	IPF_Basal	0	0	0.4	0.11	0.46	0.02	0	0	0	0	0	0	0	0
	Control_Basal
	Control_Proliferating Epithelial Cells	0	0	0	0	0	0	0	0	0	0	0	0	1	0
	IPF_Proliferating Epithelial Cells	0.01	0	0.28	0.01	0.69	0	0	0	0	0	0	0	0.02	0
	IPF_Differentiating Ciliated
	Control Differentiated Ciliated
	Control_Ciliated
	IPF_Ciliated
	Control_SCGB3A2+ SCGB1A1+
	IPF_SCGB3A2+ SCGB1A1+
	Control_SCGB3A2+
	IPF_SCGB3A2
	IPF_MUC5B+
	Control_MUC5B+
	IPF-KRT5-/KRT17+	0.25	0.15	0.25	0.04	0.3	0.02	0	0	0	0	0	0	0	0
	Control_KRT5-/KRT17+
	Control_Transitional_AT2
	IPF_Transitional_AT2
	Control_AT2
	IPF_AT2
	Control_AT1
	IPF-AT1
	IPF-PLIN2+ Fibroblasts	0	0	0	0	0	0	0	0	0	0.12	0.12	0.75	0	0
	Control_PLIN2+ Fibroblasts
	Control_Fibroblasts	0	0	0	0	0	0	0	0	1	0	0	0	0	0
	IPF_Fibroblasts
	IPF_HAS1 High Fibroblasts	0.11	0.06	0	0	0	0	0.06	0	0	0.06	0	0.61	0.11	0
	Control_Myofibroblasts	0	0.01	0	0	0	0	0.17	0.24	0.01	0.2	0.03	0.31	0	0.01
	IPF_Myofibroblasts	0	0	0	0	0	0	0.28	0.16	0	0.12	0.01	0.39	0	0.02
	IPF_Mesothelial Cells	0	1	0	0	0	0	0	0	0	0	0	0	0	0
	Control_Mesothelial Cells
	Control_Smooth Muscle Cells
	IPF_Smooth Muscle Cells	0.05	0	0	0	0	0	0	0.19	0.14	0	0.62	0	0	0
