# Supplementary material for: NF-κB drives epithelial-mesenchymal mechanisms of lung fibrosis in a translational lung cell model
Source: JCI Insight. 2023 Feb 8;8(3):e154719. doi: 10.1172/jci.insight.154719 (PMC9977429; doi:10.1172/jci.insight.154719)
Supplement: Supplemental table 9 [file jciinsight-8-154719-s054.xlsx]

## Sheet: Sheet1
Cluster	Vehicle_T0h	Vehicle_T3h	Vehicle_T50h
EC_COL1A2	1	6	33
EC_COL6A1	8	22	47
EC_FBXO2	162	219	290
EC_KLK10	16	35	69
EC_KRT18	267	417	380
EC_stressed	13	12	14
FB_APOE	581	809	1458
FB_COL1A1	594	1062	1637
FB_EIF5A	73	75	79
FB_FBLN1	482	898	1345
FB_GREM1	75	130	210
FB_LTBP1	1468	2747	2516
FB_MKI67	0	0	39
FB_MT_ATP6	83	181	123
				18676	all vehicle
				2011	vehicle EC
				16665	vehicle FB
